# Supplementary material for: Cortical overgrowth in a preclinical forebrain organoid model of CNTNAP2-associated autism spectrum disorder
Source: Nat Commun. 2021 Sep 1;12:4087. doi: 10.1038/s41467-021-24358-4 (PMC8410758; doi:10.1038/s41467-021-24358-4)
Supplement: Supplementary file 4 — Supplementary data 1 [file 41467_2021_24358_MOESM4_ESM.xlsx]

## Sheet: Sheet1
Antibody	Vendor	Catalog	Species	Dilution IHC	Dilution WB
Anti-MAP2	Abcam	Ab5392	Chicken	‘1:1000
Anti-PAX6	Biolegend	901302	Rabbit	1:150, 1:20*
Anti-CNTNAP2 A	Genscript	A01426-100	Rabbit		‘1:1000
Anti-CNTNAP2 B	Neuromab	75-075	Mouse		‘1:1000
Anti-Ki67	Abcam	Ab6326	Rabbit	‘1:300
Anti-BrdU	Abcam	Ab6326	Rat	‘1:400
Anti-TBR1	Abcam	Ab31940	Rabbit	‘1:200
Anti-CTIP2	Abcam	Ab18465	Rat	‘1:150
Anti-FOXG1	Abcam	Ab196868	Rabbit	‘1:100
Anti-BrdU	Abcam	Ab6326	Rat	‘1:80
Anti-β-Actin	Sigma-Aldrich	A5441	Mouse		‘1:10,000
Anti-GAPDH	Sigma-Aldrich	G9545	Rabbit		‘1:5000
* Concentration used for isotropic fractionation experiments
