# Supplementary material for: Cortical overgrowth in a preclinical forebrain organoid model of CNTNAP2-associated autism spectrum disorder
Source: Nat Commun. 2021 Sep 1;12:4087. doi: 10.1038/s41467-021-24358-4 (PMC8410758; doi:10.1038/s41467-021-24358-4)
Supplement: Supplementary file 5 — Supplementary data 2 [file 41467_2021_24358_MOESM5_ESM.xlsx]

## Sheet: Sheet1
Donor template flanking c.3907DelG mutation	GGCGAGCTGGTGGAGTCCAACTGCGGGGCCTCGCCGCTGACCCTCTCCCCCATGTCGTCCGCCACCGACCCCTGGCACCTGGATCACCTGGATTCAGGTAAAGTCTTCAGCAACCTCAGGCAGGTTGCTTCATTTCTTTAAACCTCAGTCTCTTGGGACTATGGAATGGATTTAATAACAG
>CNT_T1-mut fwd gRNA oligonucleotide	CACCGGGTCGGTGGCGGACGACATG
>CNT_T1-mut rev gRNA oligonucleotide	AAACCATGTCGTCCGCCACCGACCC
> CNT_T11-mut fwd gRNA oligonucleotide	CACCGGCACCTGGATCACCTGATTC
> CNT_T11-mut rev gRNA oligonucleotide	AAACGAATCAGGTGATCCAGGTGCC
CNTNAP2 c.3907DelG genotyping primer fwd	ACAACACCCCAGGATTCACT
CNTNAP2 c.3907DelG genotyping primer rev	TCCTTTCATTTGAGCCCTGT
OCT4_F	CTGAAGCAGAAGAGGATCAC
OCT4_R	GACCACATCCTTCTCGAGCC
NANOG_F	TTCTTGACCGGGACCTTGTC
NANOG_R	GCTTGCCTTGCTTTGAAGCA
