# Supplementary material for: Cortical overgrowth in a preclinical forebrain organoid model of CNTNAP2-associated autism spectrum disorder
Source: Nat Commun. 2021 Sep 1;12:4087. doi: 10.1038/s41467-021-24358-4 (PMC8410758; doi:10.1038/s41467-021-24358-4)
Supplement: Supplementary file 6 — Supplementary data 3 [file 41467_2021_24358_MOESM6_ESM.xlsx]

## Sheet: Sheet1
ID	years	age	male	Genotype
p001	0.25	0.25	1	Case
p002	2	2	0	Case
p003	7	10under	0	Case
p004	2	2	1	Case
p005	5	10under	1	Case
p006	1	1	0	Case
infant neo	0.25	0.25		Control
infant 1 yr	1	1		Control
infant 2 yr	2	2		Control
NKI-10andunder		10under		Control
