# Supplementary material for: Cortical overgrowth in a preclinical forebrain organoid model of CNTNAP2-associated autism spectrum disorder
Source: Nat Commun. 2021 Sep 1;12:4087. doi: 10.1038/s41467-021-24358-4 (PMC8410758; doi:10.1038/s41467-021-24358-4)
Supplement: Supplementary file 7 — Supplementary data 4 [file 41467_2021_24358_MOESM7_ESM.xlsx]

## Sheet: cluster signatures
	0_n	0_l	0_p	1_n	1_l	1_p	2_n	2_l	2_p	3_n	3_l	3_p	4_n	4_l	4_p	5_n	5_l	5_p	6_n	6_l	6_p	7_n	7_l	7_p	8_n	8_l	8_p	9_n	9_l	9_p	10_n	10_l	10_p	11_n	11_l	11_p	12_n	12_l	12_p	13_n	13_l	13_p	14_n	14_l	14_p	15_n	15_l	15_p	16_n
0	TTR	3.20895	0	STMN2	2.93426	0	HTR2C	4.48053	0	LMO3	4.29223	0	NEUROD6	4.08627	0	AL118516.1	4.78996	0	VIM	2.93329	0	HTR2C	4.43499	0	DLX6-AS1	7.66012	0	PBX3	3.32658	6.10262e-208	CLU	2.74439	0	ARF4	2.15222	2.55021e-186	PCLAF	5.62694	0	FTL	1.66664	1.812e-211	PTTG1	5.83928	0	STMN2	2.60313	6.29232e-172	NHLH1
1	FTL	1.2806	0	SOX4	2.61269	0	TRPM3	3.8016	0	ARPP21	3.67476	0	BCL11A	2.87193	0	ILF3-DT	2.92525	0	C1orf61	2.9624	0	TTR	4.67033	0	DLX5	6.05297	0	STMN2	2.16765	7.12069e-175	ATP1A2	3.16425	6.39445e-268	BEX1	1.82207	2.38105e-184	TYMS	4.54961	0	NEAT1	2.98541	9.97908e-201	HMGB2	5.35742	0	NRXN1	2.3939	5.30344e-166	HES6
2	FTH1	1.0403	0	BASP1	1.93243	0	TTR	3.51218	0	CDH7	4.96423	0	NFIB	2.89233	0	EID1	1.19808	2.81536e-219	TTYH1	2.90003	0	SULF1	3.57098	0	DLX2	5.71579	0	GAD2	4.03818	1.728e-146	NES	2.72999	2.13701e-228	GNG3	2.33788	1.3191e-178	TUBA1B	2.92841	0	SQSTM1	2.17995	1.85884e-180	CENPF	6.44166	0	MLLT11	1.82714	1.11952e-141	SOX11
3	EEF1A1	0.80016	0	SOX11	2.01613	0	IGFBP7	3.22305	0	BCL11B	3.40891	0	THSD7A	3.10854	0	H3F3B	1.06868	4.23646e-185	SOX2	2.80769	0	AQP1	4.31289	0	MEIS2	3.18353	0	DCX	1.75509	3.10778e-144	TTYH1	2.31943	5.03562e-221	VAMP2	1.51326	4.20141e-170	HMGB2	3.70722	0	ATF5	3.04179	1.06967e-178	TUBA1B	3.27638	0	GAP43	2.06909	1.76146e-139	MARCKS
4	TPT1	0.752922	0	CPE	1.96735	0	NEAT1	3.0702	0	SYT1	2.97324	0	NEUROD2	3.04908	0	THUMPD3-AS1	2.07725	1.57455e-184	DOK5	3.09826	0	SLC5A3	2.82577	0	DCX	2.45749	7.53319e-291	NR2F2	2.37703	2.47352e-133	SOX2	2.20786	1.15484e-216	CAMK2N2	2.70457	7.72785e-161	HELLS	4.37482	0	TRIB3	3.20859	8.75378e-162	TOP2A	6.65477	0	DCX	2.0716	6.74876e-136	GADD45G
5	RPL13	0.650271	1.03869e-279	SYT1	2.30527	0	MALAT1	1.65493	0	PCLO	3.26781	0	SOX4	2.62036	0	AC233280.1	4.88428	1.06206e-178	QKI	2.34929	0	ZFYVE16	2.78058	0	ARX	3.80832	1.88466e-256	INA	1.88488	1.22096e-129	ATP1B2	2.14051	9.18255e-213	MAGEH1	1.79623	2.55227e-159	PCNA	3.51324	0	CEBPB	2.66575	2.25762e-161	UBE2C	7.00242	0	ANK3	2.18644	3.45849e-135	PTMA
6	RPS12	0.703602	4.20058e-279	NEUROD2	2.802	0	KCNQ1OT1	2.30733	0	MEF2C	3.40394	0	ZBTB18	2.69715	0	AC132192.2	4.75488	5.07265e-177	LHX2	3.21692	0	PCP4	3.24886	0	SOX11	2.10072	2.60445e-255	TUBB2B	1.3642	2.82633e-122	CD9	2.31806	9.43641e-213	ATP6V0B	1.47371	5.95401e-156	DEK	2.77036	0	SLC3A2	1.7234	7.81364e-154	MKI67	6.91669	0	RTN1	2.04187	7.51643e-132	MIAT
7	RPS19	0.652466	3.98874e-273	NEUROD6	2.99307	0	TPM1	2.4274	0	GUCY1A1	4.38289	0	GRIA2	2.72124	0	PLCG2	3.25058	1.06857e-167	CKB	1.92333	0	SLC7A8	3.41549	0	DLX1	6.02644	4.12408e-245	GAD1	3.36032	6.95605e-118	SPARC	2.33984	1.49715e-209	TSPAN13	2.17137	1.91486e-150	ATAD2	4.66467	0	DDIT3	2.61827	6.76445e-153	TPX2	6.05132	0	INA	2.21875	7.51643e-132	TCF4
8	RPL3	0.63391	1.82749e-257	PBX1	2.25037	0	ZFYVE16	2.56424	1.01901e-270	NEUROD2	3.1926	0	ZEB2	2.73025	0	TAF7	1.69916	3.67423e-164	ID4	2.44154	0	SLC2A1	3.10335	0	GAD2	4.36538	6.52781e-229	SYT1	1.63542	1.07206e-114	VIM	2.16938	9.52154e-204	TCEAL7	1.99433	1.7599e-147	MCM7	3.4917	0	SLC2A1	2.25924	7.06608e-148	NUSAP1	6.22526	0	TUBA1A	1.52777	5.68999e-128	GSE1
9	RPS27	0.621628	1.14704e-252	RTN1	2.17556	0	CTGF	3.1781	1.0733e-259	NFIB	2.85159	0	MAP1B	1.63644	0	AL137802.2	3.73674	2.42186e-163	FABP7	2.63998	0	FGFR2	2.9562	0	MPPED2	2.71114	2.62087e-198	NSG2	1.6524	1.41935e-111	WLS	2.34231	9.52154e-204	CALY	1.9682	4.43577e-142	GINS2	4.37273	0	GADD45A	2.10805	8.39111e-142	CCNB2	6.85621	0	MAP1B	1.42529	5.13353e-127	TAGLN3
10	RPLP1	0.596053	1.25157e-240	TUBA1A	1.61269	0	SLC5A3	2.36443	4.37583e-258	SOX5	3.02484	0	ARPP21	2.71913	0	EIF1	0.696655	4.05268e-155	PAX6	2.38111	3.10333e-301	PLS3	3.22834	0	STMN2	2.21811	1.69698e-190	NSG1	1.58187	9.09678e-110	QKI	1.97442	3.18935e-198	MORF4L2	1.3635	3.70061e-136	H2AFZ	2.1762	0	FTH1	1.15551	8.74141e-139	BIRC5	6.12304	0	BASP1	1.66728	1.53817e-122	H3F3A
11	RPS23	0.555863	2.55134e-237	MYT1L	2.53496	0	IER3	2.34242	1.68094e-215	GRIA2	2.97553	0	GPM6A	1.94299	0	POLR2J3-1	1.93924	4.20195e-150	PTN	2.56843	1.24435e-284	NPC2	2.59707	0	CCDC88A	1.82486	1.07305e-183	PCSK1N	1.25465	8.45983e-109	GPM6B	2.09415	3.18119e-193	STMN2	2.00573	2.32982e-132	NASP	2.71117	0	HSPA5	1.81234	1.4492e-134	CKS2	4.47302	0	KIF5C	1.76825	3.30151e-118	RCOR2
12	GAPDH	0.555862	2.76768e-236	DCX	2.0985	0	SULF1	2.63303	2.5678e-212	SLA	3.50711	0	CAMKV	2.7358	0	AC091271.1	3.6373	1.1647e-148	GPM6B	1.90166	2.5061e-262	SERINC5	2.97312	0	C11orf96	2.79774	1.47997e-177	BASP1	1.3277	5.26303e-105	NTRK2	2.53569	1.16652e-188	ATP5MC1	1.47143	8.95833e-132	CLSPN	5.08833	0	HERPUD1	1.93385	2.97717e-127	ASPM	7.0757	0	MARCKS	1.38459	2.53379e-117	ELAVL4
13	RPS18	0.557613	1.58136e-229	KIF5C	1.88653	0	CP	3.31573	7.64478e-207	PBX1	2.43888	0	CSRP2	2.34109	0	TCTE3	4.7905	1.5487e-142	SFRP1	2.87428	2.99961e-258	RBM47	3.33981	0	H3F3B	1.01073	2.69776e-173	VAMP2	1.07118	1.42971e-98	IGFBP5	2.5356	9.69733e-184	BEX5	2.33331	6.52668e-127	HMGN2	2.6654	0	LGALS3	2.43991	1.2029e-125	CCNB1	6.25458	0	TUBB2B	1.62129	3.4666e-117	CHD7
14	RPS27A	0.480158	9.27687e-221	CADM2	2.727	0	CXCL14	2.17187	4.84603e-202	CAMK2N1	2.41385	0	BCL11B	2.45839	0	EID2B	2.64241	4.07225e-134	ENO1	1.52539	2.61016e-240	CXCL14	3.15133	0	SOX4	1.90072	6.49796e-165	MIR124-2HG	2.32573	1.71154e-98	NEAT1	2.28597	1.3976e-175	VGF	2.78446	5.52363e-126	HMGB1	1.92437	0	YBX3	2.04055	3.28897e-125	UBE2S	3.54738	0	EBF3	4.75117	1.29366e-116	H3F3B
15	RPS4X	0.567093	6.43294e-211	STMN1	1.68775	0	CD63	1.23164	9.43886e-189	ZBTB18	2.74691	0	FEZF2	2.5811	0	AL645728.1	4.09033	4.6876e-132	GLI3	2.62887	8.65142e-230	SERPINF1	2.8978	0	NNAT	2.99489	1.53138e-164	RBFOX2	1.33534	3.65263e-95	HTRA1	2.47842	1.6141e-175	MDH1	1.43439	1.34373e-124	SMC4	3.60312	0	TNFRSF10B	2.05912	1.68264e-123	HMGB1	2.16576	0	MAB21L1	3.61055	2.66592e-113	SOX4
16	RPS24	0.507919	2.42848e-204	CAMK2N1	1.9264	0	COL18A1	2.44662	2.58028e-185	LINGO1	2.64207	0	SYT1	2.13096	0	KRT10	1.45979	1.64882e-131	PTPRZ1	2.04576	1.02127e-229	IER3	2.76832	0	TUBB2B	1.50355	1.01552e-157	RAB3C	2.74986	1.95626e-94	ZFP36L1	2.02797	2.2806e-174	TMEM208	1.68606	3.60081e-123	MCM4	3.8786	0	TRIM56	2.43205	4.45681e-120	TUBB4B	3.33321	0	TAGLN3	1.78046	7.95099e-113	ACTG1
17	RPL41	0.511431	1.46866e-197	JPT1	1.62863	0	VEGFA	1.8811	2.0696e-179	MAP1B	1.77701	0	RTN1	2.04365	0	GABPB1-AS1	1.43643	1.27931e-119	GNAI2	1.475	2.5504e-229	ATP11C	2.88556	0	CD24	1.5844	2.55705e-151	LHX1	4.07105	7.06325e-94	PTN	2.26723	1.482e-169	KCNQ1OT1	1.71458	7.26509e-120	CENPU	4.79762	0	CDKN1A	2.45208	4.9922e-120	SMC4	4.77994	0	NCAM1	1.74569	9.77724e-110	EOMES
18	RPS2	0.478622	1.86647e-195	ZEB2	2.41504	0	SLC2A1	2.1495	5.53596e-161	RORB	3.53504	0	STMN2	2.34273	0	SNHG15	2.35936	6.84793e-119	CCND2	1.74128	2.31308e-224	TIMP3	2.8931	0	TERF2IP	1.29916	2.87805e-145	PKIA	1.60952	4.6784e-90	SOX9	2.21495	1.29012e-166	KRT10	1.44648	2.62984e-118	ORC6	3.56828	0	ATF4	1.59683	1.49438e-112	DLGAP5	6.92266	0	MIAT	1.91856	1.69181e-109	TMSB4X
19	RPS3	0.497758	6.49998e-192	CD24	1.76894	0	SPARC	1.85539	2.03798e-155	SLC17A7	3.35928	0	CAMK2N1	1.87236	0	TRMT112	1.1832	6.01294e-111	RPL3	0.965788	1.02705e-217	CYP27A1	3.32642	0	AES	1.41125	4.71086e-145	ATP1B1	1.32162	4.9856e-90	TIMP2	1.76251	6.28048e-164	PCSK1N	1.39387	1.23664e-117	DUT	2.4721	0	SESN2	2.63682	1.29799e-107	CDC20	7.2866	0	NEFM	3.26191	1.44884e-104	INSM1
20	RPL18A	0.459	9.62118e-190	GPM6A	1.75024	0	ST5	2.58911	4.3489e-155	SOX4	2.59864	0	SLA	2.61319	0	BRD2	1.57657	5.58012e-110	RPS6	1.27932	4.02809e-214	ECEL1	2.90917	0	BASP1	1.46683	1.75661e-141	MEIS2	2.02868	2.47241e-89	PALLD	1.87856	1.28319e-163	SCG2	2.4083	7.46849e-117	H2AFX	3.09997	0	ANXA5	1.62076	5.568e-107	CDKN3	5.00832	0	CD24	1.61853	2.87674e-103	GPC2
21	RPL15	0.397054	1.15139e-185	TUBB2B	1.65107	0	COL9A2	2.82519	5.98374e-153	MGLL	3.28518	0	AC004158.1	2.59683	8.87014e-307	PIGL	2.79838	1.65278e-108	MYO10	1.98614	2.51172e-209	CLDN5	3.10981	0	STMN1	1.41965	6.98657e-134	NRXN1	1.45731	2.47241e-89	ADGRV1	2.24412	3.91795e-163	SEC61G	1.15155	3.26132e-116	CENPK	4.27816	0	SERPINH1	1.85655	6.49241e-106	GTSE1	6.19902	0	STMN4	1.74511	3.52012e-96	NEUROG2
22	TMSB4X	0.620342	9.42372e-185	CRMP1	1.8935	0	COL4A5	2.40188	3.69031e-142	THSD7A	2.85327	0	FOXG1	1.9676	1.15566e-306	TRMT10C	1.94222	1.92209e-104	NOTCH1	2.43875	2.39065e-206	COL18A1	2.51798	0	MARCKSL1	1.21242	2.52706e-133	STMN1	1.22558	5.31676e-89	PSAP	1.52339	2.98857e-157	MAGEF1	1.45756	8.6867e-116	MCM3	3.95698	0	VEGFA	1.60228	3.29103e-104	HMGN2	3.21641	0	ZIC2	2.05901	1.87527e-93	ENC1
23	RPL10	0.493721	4.66592e-180	SLA	2.93727	0	LAMB1	2.48437	2.23557e-127	GPM6A	2.11996	0	TMSB10	1.31897	2.93687e-306	H2AFZ	0.929502	2.30927e-104	RACK1	1.03512	1.66606e-204	ZFP36L2	2.62271	0	JPT1	1.34219	2.97959e-125	MARCKS	1.00005	1.12571e-88	PTGDS	2.46918	9.73989e-156	CDKN2D	1.58934	7.01734e-112	DHFR	3.46509	1.01937e-305	HSPA9	1.46526	9.85754e-99	KPNA2	4.09046	0	UNCX	3.81567	1.12597e-92	TUBB2B
24	RPS3A	0.440102	1.49974e-178	STMN4	1.97376	0	DDX17	0.955098	1.07173e-125	CAMKV	3.08232	0	CRMP1	1.85429	1.92241e-305	AC010331.1	4.39877	1.08194e-103	TCIM	3.62036	3.61628e-204	LAMB1	2.74248	0	FOXG1	1.7555	2.59392e-123	TUBB2A	1.19582	2.16397e-87	CRYAB	2.56753	7.16966e-155	INA	1.6545	1.38664e-108	CENPH	3.53765	3.36308e-305	XBP1	1.80393	9.93613e-99	NUF2	6.50719	0	FNBP1L	1.41083	2.39901e-91	TUBA1A
25	RPL26	0.411865	4.36747e-172	CSRP2	2.19562	0	SERPINF1	2.18592	8.6267e-125	LMO7	3.70338	0	CELF2	1.6801	2.49572e-302	HEXIM1	3.31748	2.55512e-103	HEY1	2.50883	1.25475e-200	BMP7	2.476	0	DCLK1	2.00541	9.08749e-121	STMN4	1.43041	5.01971e-87	PON2	2.1484	1.74501e-149	FAM177A1	1.54994	5.93839e-106	RAD51AP1	4.74303	4.10755e-305	EIF1	0.825611	9.93613e-99	PBK	6.08359	0	SOX11	1.46504	3.04103e-90	MLLT11
26	RPL39	0.433711	5.93589e-169	CELF2	1.72346	3.42828e-304	APOE	1.89885	4.98794e-122	FAM49A	3.04538	0	MAPT	1.89693	1.26016e-301	ZNF830	2.51393	3.36158e-100	RPL10	0.880702	5.87396e-200	CLIC6	3.38937	0	ELAVL3	1.41673	9.9956e-121	NR2F1	1.74108	8.72376e-87	SAT1	1.84745	9.98515e-149	CREB3	1.87853	2.53363e-105	ZWINT	4.88636	4.25625e-302	MKNK2	1.90704	1.45736e-98	PIMREG	6.33868	0	MAP6	1.80256	3.81304e-88	ELAVL2
27	RPL36	0.380318	7.69626e-165	RBFOX2	1.71578	1.52992e-303	AQP1	2.37937	1.76044e-110	PDE1A	3.55911	0	LINGO1	1.94415	1.61646e-301	AC110285.6	4.62264	1.16637e-98	RPS24	0.851402	1.17461e-196	OTX2	2.5578	0	TAGLN3	1.54957	1.24779e-118	CELF4	1.68551	1.68101e-86	SYNE2	1.68011	8.78338e-147	CYCS	1.25658	3.06502e-105	SNRPB	2.24331	1.33581e-301	IARS	1.6928	1.46296e-98	H2AFX	3.89803	7.8682e-304	TCF4	1.55193	8.39071e-88	KCNQ2
28	RPL30	0.402802	1.08103e-164	MAP1B	1.31296	2.09621e-302	PNISR	0.879181	2.20318e-109	NELL2	2.40853	0	ELAVL3	1.70354	1.22924e-293	SNHG9	3.22495	1.17505e-98	HMGN3	1.37269	2.12995e-195	CGNL1	3.37588	0	TUBA1A	1.16219	1.28663e-114	MLLT11	1.18935	5.37827e-84	CNN3	1.57476	1.27768e-146	ATP6V1G2	1.93489	1.72297e-104	CKS1B	3.01983	2.56244e-301	GPNMB	2.92	2.07642e-97	PLK1	6.40822	2.43859e-293	NSG2	1.73535	1.74773e-86	PRDX1
29	RPL11	0.36854	2.57998e-159	NSG1	1.81411	5.17904e-301	LAMA5	2.17509	2.18239e-104	TTC9B	2.52109	0	THRA	1.70601	9.58961e-293	SEPHS2	2.3069	1.31842e-98	EEF1D	1.32038	3.36915e-194	TRPM3	2.51491	0	TMSB10	1.01919	7.25594e-113	TERF2IP	0.998895	6.8098e-83	METRN	1.74793	2.17395e-144	LIN7B	2.1302	5.81131e-103	RANBP1	2.03191	2.37072e-296	S100A6	2.07557	3.19211e-95	H2AFZ	2.24771	3.13893e-292	UCHL1	1.2752	4.355e-86	ACTB
30	RPL8	0.33339	1.58594e-154	LMO3	2.85848	9.09262e-299	FGFR2	2.26735	1.71348e-103	BCL11A	2.4509	0	EMX1	2.56496	3.99907e-291	TMA7	0.841389	2.12715e-94	IGFBP2	1.54082	8.28204e-194	BST2	2.71222	0	MLLT11	1.29686	4.36941e-109	BEX1	1.17006	7.38913e-83	DDR1	1.51627	6.39567e-144	SEC11C	1.3565	6.18446e-103	GMNN	3.48083	7.64006e-295	GOLGA4	1.27097	3.29577e-95	CENPE	5.8242	5.1026e-292	RBFOX2	1.4756	6.70739e-85	AFDN
31	RPL32	0.42139	4.31973e-154	NRXN1	1.90164	1.02376e-298	PDGFRB	2.7904	7.1853e-102	TBR1	2.91882	0	NRXN1	1.865	8.05221e-290	EPM2AIP1	1.74182	4.27785e-92	RPS7	0.904235	2.11517e-189	MSX1	2.48005	0	ZNF428	1.07332	7.07724e-106	TUBA1A	1.02497	3.84366e-82	PTPRZ1	2.00321	1.32948e-140	CUTA	1.2781	4.11945e-102	UBE2T	2.96129	6.62823e-291	TXNRD1	1.96668	3.33131e-94	MAD2L1	4.23182	5.76196e-290	OLFM1	1.63502	6.90201e-85	ADGRG1
32	RPL35A	0.306068	5.46481e-145	TMSB10	1.21319	2.4241e-297	CYR61	2.3187	3.3416e-99	RTN1	2.3479	0	SOX5	2.24568	2.42854e-288	CAPN10-DT	3.45979	8.48656e-92	EZR	1.73485	1.45415e-186	EEF1A1	1.1989	0	SP9	5.48593	1.2028e-105	UCHL1	1.01225	1.2026e-80	OBSL1	1.73701	1.59348e-139	PSMA5	1.42277	5.46099e-102	RRM1	3.10682	1.07867e-288	PPP1R15A	1.76853	7.8106e-92	CKAP2	4.10949	8.82036e-284	ELAVL2	2.52675	3.68091e-84	DDAH2
33	RPS7	0.327663	5.6589e-145	MARCKSL1	1.36077	1.88647e-294	EFHC1	2.46613	3.46231e-99	CTTNBP2	3.08524	0	RAB3A	1.85097	1.06505e-287	CNBD2	3.41673	1.12344e-91	LINC01551	1.87009	1.07761e-185	SPARC	2.46297	0	RUNX1T1	1.94969	2.91868e-100	CD24	1.18847	7.42863e-78	CANX	1.33054	1.73898e-139	SRP54	1.54771	2.83299e-101	CHEK1	3.67458	1.6075e-288	SNHG8	1.63258	1.44693e-91	SGO2	5.48271	4.82389e-278	SLC17A6	3.16502	2.60354e-82	EZR
34	RPL7A	0.36088	4.11541e-144	MLLT11	1.59353	1.65031e-288	CLU	1.29606	2.89771e-98	NEUROD6	2.84936	0	CALM1	1.28901	2.05946e-287	STAM-AS1	3.87823	9.61364e-88	SOX9	2.03278	1.08543e-185	SERPINH1	2.36985	0	TUBB2A	1.24969	1.02626e-99	ANK3	1.38697	7.42863e-78	APOE	1.99586	1.68405e-138	INPP5F	2.04726	1.11283e-100	SMC2	3.20665	6.9613e-283	SHMT2	1.92679	2.77513e-91	CENPA	7.34037	4.26284e-275	CBLN1	4.35717	5.044e-80	MARCKSL1
35	RPS8	0.411375	2.13773e-143	NETO2	2.50487	5.59497e-282	FOS	1.6544	1.10046e-97	MYT1L	2.60876	0	PDE1A	2.75878	3.8717e-286	C16orf91	2.29237	7.66312e-86	SYNE2	1.57971	2.06013e-184	BCAM	2.68521	0	LINC01551	1.59764	3.37706e-98	SLC32A1	3.59445	9.43075e-77	SOX6	2.76493	1.23907e-137	MT-ND2	1.20995	1.96395e-99	DNMT1	2.45907	4.74889e-280	TPT1	0.910641	1.85631e-90	PRC1	5.36612	4.18376e-272	STMN1	1.36388	9.32409e-80	PTMS
36	RPL5	0.291189	1.66768e-133	MAPT	1.80104	4.10707e-278	TAGLN	2.30286	1.54902e-94	CELF4	2.40814	0	EPHA4	2.3036	1.33926e-285	SCAND1	1.08679	8.06797e-84	RPS15A	0.900143	1.84294e-183	KLHDC8B	2.37134	0	MEIS3	1.57056	7.06597e-98	CRMP1	1.23158	1.68523e-76	ITGA6	2.60695	5.05331e-137	ARPC3	1.14685	7.64078e-99	MAD2L1	3.33356	5.33964e-274	AKAP12	1.68349	1.08561e-88	NUCKS1	2.01946	1.82062e-271	EBF1	4.64803	1.05287e-79	PPP1R14B
37	RPL18	0.254062	6.8468e-129	ARPP21	2.35781	1.63172e-277	ADAMTS1	2.71417	1.33728e-89	FEZF2	2.74499	0	KIF5C	1.68744	4.44391e-280	AC026979.2	3.42254	4.93857e-82	HES4	1.47475	8.50652e-182	MEST	2.40967	0	NREP	1.14412	4.1208e-97	NTM	1.93085	1.49003e-75	FZD3	1.45698	1.063e-136	BEX2	1.18332	3.99236e-97	NUSAP1	4.00194	1.76474e-273	FGF2	2.39147	8.16381e-88	CKS1B	3.96647	2.03427e-271	DPYSL3	1.40529	9.33114e-78	MAP2
38	RPS28	0.225534	3.00607e-126	ENC1	2.24908	1.21282e-276	WLS	1.58072	2.07432e-89	BASP1	1.93442	0	TBR1	2.23118	1.66122e-276	GADD45B	3.53733	8.73358e-81	RPL13	0.771485	1.32149e-181	GSN	2.47787	0	NRXN3	2.9925	1.065e-96	RUNX1T1	1.66463	1.51174e-75	PEA15	1.93667	3.20371e-136	MED10	1.32206	1.25958e-95	CENPM	4.51492	1.46393e-271	RPS27L	1.23048	3.31363e-87	AURKB	6.08494	1.42882e-268	RTN4	1.08136	1.30322e-77	TP53I11
39	VIM	1.05708	5.29535e-121	GAP43	1.69784	6.12734e-272	EGR1	1.60878	5.07361e-89	CTNND2	2.24114	0	DRAXIN	1.97798	1.58655e-273	MT-ND2	0.869836	1.96441e-80	RPS19	0.791213	1.52815e-181	CD63	1.77413	0	SLC32A1	3.74663	6.25358e-96	UNCX	3.63375	2.18036e-73	CD99	1.7326	6.47154e-136	PSMC4	1.55791	2.5819e-95	TOP2A	4.03071	4.20022e-269	TIMP3	1.96817	3.94993e-87	TACC3	5.23284	8.90319e-267	PCSK1N	1.28246	9.51583e-77	NFIB
40	RPL29	0.258379	1.05941e-120	TBR1	2.38054	6.22737e-269	ECEL1	2.14324	5.36883e-89	MAPT	2.15822	0	RBFOX2	1.63105	2.84827e-272	AL139089.1	4.38748	1.55592e-78	RPS15	0.80759	1.95772e-176	CDO1	2.30895	0	GAD1	2.878	2.39012e-92	NCAM1	1.17666	1.2798e-70	BMP7	1.82793	1.62269e-135	PBX3	2.32968	1.16886e-93	CDT1	4.58475	1.83285e-268	GDF15	4.25258	5.39345e-84	CCNA2	6.00977	9.98482e-264	TUBB2A	1.37452	3.4933e-76	C1orf61
41	RPS15A	0.301167	5.81208e-116	SCG3	1.85093	1.04374e-268	WSB1	0.937695	1.48086e-87	CADM2	2.47673	0	PODXL2	1.68118	5.94264e-272	RNF165	1.77164	1.27025e-76	RPL10A	1.02723	2.16504e-176	OSBPL1A	2.10055	0	SP8	3.77678	5.15289e-91	GPM6A	1.0599	4.39301e-70	SPARCL1	2.99586	2.17032e-134	NPRL2	2.01488	1.69831e-93	CDK1	3.88931	3.411e-268	XPOT	1.6656	1.02802e-83	ECT2	4.62353	1.19585e-260	MARCKSL1	1.14816	7.37155e-75	CD24
42	RPL34	0.234913	2.05323e-111	THSD7A	2.09248	7.07717e-267	COL6A1	1.45175	2.82593e-87	B3GAT1	2.7967	0	SLC1A2	2.14873	1.52468e-271	CSKMT	3.13293	1.74116e-75	RPS3	0.943052	2.68643e-176	CRABP2	2.45438	0	KIDINS220	1.19094	1.81527e-90	ETFB	0.975614	4.04742e-69	FGFR1	1.66796	4.43181e-134	GNAS	0.856178	4.29721e-89	CENPF	3.28812	5.77216e-266	ZFP36L1	1.47626	1.10809e-83	KIF2C	6.28541	6.20361e-260	ELAVL3	1.36504	1.0249e-74	NFIA
43	RPS14	0.257566	4.47211e-111	MIAT	1.65607	3.48326e-264	VMP1	2.02603	1.1782e-86	CELF2	1.86782	0	CEP170	1.5159	3.71092e-269	SNHG8	1.56339	1.26836e-74	INTU	1.88678	3.07633e-175	KRT8	2.90709	0	LINC00461	1.24625	1.63945e-89	MAPT	1.31018	9.75683e-69	DST	1.54385	4.73481e-133	BASP1	1.30909	2.26904e-88	MYBL2	5.99746	9.69467e-264	IRS2	1.73474	2.06054e-82	UBE2T	3.43791	6.30325e-259	NREP	1.19821	1.54402e-71	PGAP1
44	RACK1	0.276795	3.78291e-110	CEP170	1.50818	2.17265e-263	N4BP2L2	1.17283	5.15972e-85	PODXL2	1.99486	0	TTC9B	1.81325	6.67e-264	NSMCE3	1.99841	4.02444e-73	RPS2	0.874516	4.21787e-171	CA2	2.66891	0	PTMS	0.912818	1.64989e-88	MAP2	0.997538	3.49386e-68	MASP1	2.91191	5.83005e-133	ARF1	1.02522	8.98433e-88	TMPO	2.38543	8.41903e-257	ATF3	2.3058	2.7244e-82	RAD21	2.5083	9.28793e-254	KLC1	1.33227	2.54815e-71	FYN
45	RPL9	0.206375	9.06111e-109	ELAVL3	1.59323	8.61297e-263	COL6A2	1.59719	2.29298e-84	ARMH4	2.50418	0	ATP1A3	1.89615	1.3527e-263	NCBP2-AS2	1.76881	1.22731e-71	PON2	2.04987	2.02525e-170	NEAT1	2.80123	3.78554e-307	CRMP1	1.30269	7.96729e-88	SOX11	1.04052	4.94688e-68	LIFR	2.65832	1.94701e-131	SPINT2	1.3219	9.27292e-88	E2F1	4.83955	9.05598e-256	PABPC1	1.13774	1.40186e-81	KIF11	5.57987	9.38768e-254	TMSB10	1.00513	7.09142e-71	PHC2
46	RPL37	0.200103	4.72329e-107	PALMD	2.52654	3.4089e-258	ARHGAP29	2.50488	2.64195e-84	SNAP25	2.48568	0	SNCA	2.13705	3.71879e-260	MT-ND5	0.833798	8.43732e-71	PHGDH	1.89317	6.00669e-170	LAYN	3.1673	3.36485e-302	CELF4	1.57561	6.75088e-87	DNER	1.60043	5.68738e-68	CHPF	1.69832	4.44655e-129	BEX3	0.92386	1.65417e-87	BRCA1	4.81022	1.12252e-251	ANXA2	1.56693	3.9111e-81	PSRC1	4.93249	2.0128e-252	CAMK2N1	1.4184	2.09002e-70	MEX3A
47	RPL12	0.338894	1.21025e-104	PTPRO	2.69646	4.37652e-255	LUC7L3	0.94864	6.6098e-81	DOK6	2.68171	0	MYT1L	1.94973	5.5675e-260	TBCC	2.17999	4.31796e-68	RPS9	0.905115	1.87683e-169	PHACTR2	2.68289	2.53034e-300	PBX3	2.42863	1.97156e-86	MAB21L1	2.86571	2.32992e-67	PLPP3	2.51155	2.01362e-128	MIR7-3HG	2.44358	3.3313e-87	FEN1	3.22107	1.6056e-250	MAFG	1.68826	1.92832e-80	CDK1	5.40668	6.49433e-252	DNER	1.8036	8.03316e-70	LHX2
48	NACA	0.115017	9.00391e-101	CDK5R1	1.75066	7.7686e-253	AHNAK	2.25657	2.39386e-78	GLCCI1	2.31853	0	NEUROG2	2.59253	8.10349e-259	AC124016.1	3.59239	2.82344e-67	VCAN	1.67942	3.64453e-169	VEGFA	2.173	4.07842e-300	DLX6	5.19023	9.49886e-85	NOVA1	1.43201	5.23021e-67	PRTG	2.40017	3.79204e-128	BEX4	1.03153	3.90571e-87	H2AFV	2.10185	1.8581e-249	SNHG7	1.37184	2.32392e-80	ANP32E	2.8651	3.37415e-251	CRMP1	1.40258	3.5715e-69	RBFOX3
49	RPL19	0.142881	1.37659e-88	PRDM8	2.56298	5.78203e-252	IGFBP2	0.762848	3.52392e-77	GABRG2	2.97496	0	LINC01551	1.86787	8.88648e-259	RSRP1	1.82949	7.55083e-64	RPL5	0.846452	2.98089e-168	RPL13A	1.55947	4.70326e-299	RTN1	1.3135	3.48233e-82	MARCKSL1	0.953065	1.31195e-66	RSPO2	3.09209	3.90269e-127	TTC3	0.92508	4.05925e-87	USP1	2.48563	7.78492e-246	SERPINE2	1.73809	3.21373e-80	MIS18BP1	4.88374	5.28323e-249	TERF2IP	1.0654	9.95318e-67	CPE
50	RPL24	0.0872478	3.20053e-88	NSG2	1.74239	9.10871e-249	RARRES2	2.00353	6.99301e-75	LPL	3.46602	0	MGLL	2.34325	1.83694e-255	AC092171.4	4.8253	1.61729e-62	RPL12	0.978411	5.72905e-167	CCND1	2.12583	3.72772e-297	TSHZ1	2.46329	1.92022e-80	CELF5	1.45708	1.82131e-66	COL11A1	1.91028	2.59008e-126	TERF2IP	1.06367	1.20336e-86	HIST1H4C	2.92649	2.64895e-242	P4HB	1.28818	7.83959e-80	CDCA3	5.78442	7.7819e-249	JPT1	1.24777	2.54705e-65	CACNA2D1
51	RPL6	0.129795	3.30304e-84	SRGAP1	1.86884	1.51214e-243	CD46	1.80064	2.76702e-74	NSG2	2.10154	0	SCG3	1.7563	3.62633e-254	BEX2	0.88996	3.58667e-62	PSAT1	2.01867	7.61922e-167	LAMA5	2.31046	3.85587e-296	NSG2	1.39278	2.50273e-80	NAP1L3	1.71132	3.06803e-66	EDNRB	3.09073	1.17431e-125	MAP9	1.34474	2.46317e-86	IDH2	2.11736	2.79137e-242	STC2	2.41457	2.43298e-79	HMGB3	3.03752	1.95963e-248	NEFL	3.09044	4.00118e-65	PRDX2
52	RPS6	0.386281	2.15704e-78	MEIS2	1.88009	3.1312e-242	AHI1	2.01024	2.27976e-72	KIDINS220	1.73973	0	BASP1	1.61327	4.31847e-253	TSPYL2	2.60437	2.18079e-61	RPSA	0.974706	2.06428e-166	RPL41	1.12565	9.21489e-294	GNAS	0.753129	4.33711e-80	ZNF385D	3.23613	6.11096e-66	FLNA	1.49362	8.67779e-125	SYT13	2.21566	4.98604e-86	RRM2	5.39525	7.87883e-240	AARS	1.6453	1.52825e-78	H2AFV	2.57659	1.45193e-246	CALM1	1.0345	5.12869e-65	TMSB10
53	RPL27	0.0680119	9.9831e-76	TSPAN13	1.9123	1.02729e-239	TPBG	1.79885	2.72599e-72	PAK5	2.83532	0	TUBA1A	1.37711	3.19661e-252	SNHG19	4.0602	7.53448e-61	ZFP36L1	1.51556	1.07528e-163	MAF	2.55321	4.1644e-292	H3F3A	0.743265	2.89187e-78	GNG3	1.42255	1.38175e-65	CYSTM1	1.559	1.35094e-124	RABAC1	1.16195	1.10991e-85	LSM4	1.77874	8.17905e-235	SLC7A5	1.9925	2.23349e-78	KNL1	5.96876	5.86003e-245	SOX4	1.54044	3.62401e-64	PCBP4
54	RPS9	0.112622	4.03674e-71	UCHL1	1.28158	6.70597e-239	COL11A1	1.90544	4.86572e-72	VSNL1	4.54211	0	RUNX1T1	1.90791	3.18e-250	SLC38A2	2.15968	1.02773e-60	RPL19	0.799376	9.01759e-163	MRPS6	1.8739	2.62241e-291	BTG1	1.19593	6.60192e-77	SEZ6L2	1.13319	1.55514e-65	TPBG	2.44617	3.09397e-124	TMED3	1.49378	1.46811e-85	FANCI	4.33716	1.15292e-234	TGIF1	1.9175	6.27174e-78	KNSTRN	4.36224	1.01198e-244	YWHAH	1.17877	9.52535e-64	HNRNPA1
55	RPL21	0.0362592	8.82973e-65	MN1	2.48388	9.54544e-239	SERPINH1	1.68865	7.65389e-71	CHD3	1.89033	0	DCX	1.73661	1.08698e-247	AC025181.2	3.38761	1.92288e-60	GPC1	1.74347	4.19391e-162	CPXM2	3.23246	7.29838e-289	DCLK2	2.20042	2.63662e-74	RTN1	1.21945	6.01367e-65	CDO1	1.63071	1.0701e-123	MLF2	1.04936	1.63664e-85	MCM10	5.80546	1.33241e-233	CD63	1.09483	7.79201e-78	KIF15	5.46755	2.85391e-244	PLPPR3	1.27027	1.17871e-63	MYT1
56	RPL35	0.00881189	3.04675e-63	RAB3A	1.70709	1.63128e-238	BSG	0.853191	3.31235e-70	GPR22	4.5675	0	EEF1A2	1.48734	4.20296e-246	MAPKAPK5-AS1	1.90264	7.14608e-60	RPL11	0.787164	8.57445e-161	PDLIM5	2.21429	2.6534e-286	TTC3	0.811713	6.94557e-73	SARAF	0.787018	6.22159e-63	FAT1	1.65346	1.99783e-119	YIF1A	1.5278	1.89906e-84	PRKDC	1.95238	7.45881e-231	RCN1	1.30327	3.43129e-77	PRR11	6.0023	6.51139e-244	AGAP1	1.50676	1.19172e-62	STMN1
57	RPS13	0.0573925	1.27739e-60	DOPEY2	2.89125	4.4691e-237	SLC7A8	2.23389	1.14963e-68	CAMK2B	2.56282	0	NELL2	1.8071	5.49894e-246	IMP3	1.77407	3.72964e-58	RPL7A	0.797975	4.28935e-160	IFITM3	2.23196	4.15904e-286	INA	1.42114	1.41138e-72	SCG3	1.26409	9.02582e-62	ADGRG1	1.75844	1.0938e-118	RAB2A	0.97759	8.58975e-84	RPA3	2.16244	1.78524e-228	PAWR	1.92304	4.63543e-77	BUB1B	5.16598	4.31522e-241	PKIA	1.53319	1.32644e-62	ARL4D
58	EIF1	-0.12004	2.66686e-60	TCF4	1.53542	4.80396e-237	PABPN1	0.910123	1.678e-67	KIF5C	1.86214	0	PAFAH1B3	1.39646	2.67577e-245	SYF2	1.5048	2.2536e-57	HES5	3.22084	5.85629e-160	GPNMB	3.04168	1.58159e-285	SLAIN1	2.41588	4.82923e-72	SCG5	1.28802	1.42892e-61	LSAMP	1.74014	2.45782e-118	SUCO	1.43914	9.5373e-84	CDK4	2.10595	1.64899e-226	GARS	1.62054	7.08772e-77	AURKA	6.06292	2.87762e-238	TUBB	0.998622	2.47349e-62	TUBB
59	RPL28	0.019364	1.44097e-52	ADRA2A	3.95219	6.15907e-237	HES1	1.52085	3.14705e-66	RBFOX2	1.80096	0	CNTNAP2	1.80438	7.90031e-245	BEX1	0.9557	2.03851e-56	RPL6	0.802067	3.98226e-159	IGFBP7	2.45261	4.14237e-285	TMSB15A	1.31556	1.05975e-71	JPT1	1.01186	3.21182e-61	ADD3	1.79135	2.64073e-118	COPE	1.11469	1.16892e-83	RFC2	3.25476	9.27049e-226	CYTOR	2.80559	1.3695e-76	NEK2	6.6641	3.04792e-237	MAPT	1.43214	4.37674e-61	ROBO2
60	IGFBP7	1.35819	2.16859e-52	EFNB2	1.76865	6.38549e-237	PNN	1.02479	9.58476e-66	ELAVL3	1.7913	0	ANK3	1.66895	3.22195e-241	RPL36AL	0.665648	9.73092e-54	ZBTB20	1.48873	3.95114e-157	KRT18	2.34543	2.11931e-280	YWHAQ	0.821894	1.85035e-71	RIC3	1.88733	3.62545e-61	LHFPL6	1.9893	9.10535e-118	YIPF2	1.69683	2.47553e-83	PHGDH	2.37126	3.50192e-224	HSPB1	1.41797	2.19162e-76	KIFC1	5.59775	2.64061e-234	DACH1	1.87971	5.42606e-61	MAP4K4
61	RPS15	0.0213831	2.18104e-52	ELAVL4	1.79018	1.07604e-236	F3	2.28996	3.63567e-65	RAB3A	1.99427	0	GAP43	1.57844	4.96631e-239	PCF11	1.98467	2.34412e-52	RPS14	0.754988	8.14152e-155	CNKSR3	2.85126	3.13553e-278	PCSK1N	0.999581	1.92845e-71	H3F3B	0.575797	2.02497e-60	TMBIM6	1.09757	1.91728e-117	PSMD8	1.03063	5.53862e-83	DNAJC9	2.7654	4.40902e-222	LITAF	1.73922	7.35307e-76	SGO1	5.5894	3.65529e-232	NR2F1	1.6945	1.12546e-60	RND3
62	FAU	-0.180676	2.11e-39	TAGLN3	1.55613	5.77083e-230	ZFP36L2	1.53429	3.64794e-65	AFDN	1.75301	0	GNAI1	2.01153	1.29273e-238	KMT2E-AS1	3.40671	6.90411e-52	RPL29	0.783674	4.46263e-151	APOE	2.18386	7.14643e-278	SCG3	1.337	8.06449e-70	MIAT	1.19587	3.72474e-60	FBLN2	2.3787	8.93735e-117	AURKAIP1	1.06674	1.20187e-81	SRSF2	1.83272	2.73331e-221	CCPG1	1.54183	9.10909e-76	CENPW	3.67617	4.06038e-232	CEP170	1.16297	1.96972e-60	EBPL
63	RPS25	-0.130832	3.1104e-37	FNBP1L	1.33132	8.57954e-224	IFITM3	1.4185	8.12102e-64	NRN1	2.09741	0	BHLHE22	3.19972	2.68639e-235	POP7	1.58403	3.9344e-51	RPL30	0.736305	6.67984e-151	LGI1	2.47281	1.95793e-276	GDAP1L1	1.86391	2.23641e-69	CAMK2N2	1.91415	1.64764e-58	HES1	1.64545	4.62984e-116	SARAF	0.935738	2.86979e-81	PARP1	1.89277	1.13848e-219	PURPL	2.66578	1.82479e-75	MXD3	5.13326	1.38169e-231	PAK3	1.63755	7.77134e-60	DBN1
64	GSTP1	0.277455	2.38131e-35	CELF3	1.87378	5.31563e-223	CLDN5	1.67753	2.87883e-63	CNTNAP2	1.94842	0	ABRACL	1.65788	4.02681e-235	IER5L	1.90988	3.52454e-50	RPS3A	0.75781	1.85163e-150	PRTG	2.40858	6.88862e-275	MIR7-3HG	2.51404	1.1398e-68	ELAVL3	1.02912	1.72579e-58	SEMA6A	1.68284	4.65717e-116	TUBB2A	1.23605	4.11293e-80	TUBB	1.52	1.70584e-219	CALU	1.16325	2.89578e-75	BUB1	6.20772	9.54536e-231	PTMS	0.915878	8.03549e-59	RPL10
65	CRYAB	1.4701	7.5248e-34	PKIA	1.73182	2.97506e-222	COLEC12	2.39241	1.36802e-62	SEZ6	2.64199	0	JPT1	1.48783	4.95065e-235	SNHG21	2.62893	3.85819e-50	SLC1A3	2.84919	1.3093e-149	TPD52L1	2.62802	2.59202e-274	H1FX	0.906418	2.73697e-68	CALM2	0.726866	3.8367e-58	CXCR4	2.0458	2.78878e-114	TRAPPC1	1.13472	1.0031e-79	CENPW	3.25599	2.26765e-219	ZMAT3	1.51447	4.83442e-75	CKAP2L	5.96319	1.64426e-230	ATCAY	1.3816	1.17456e-58	IGFBPL1
66	RPL37A	-0.0703097	1.64023e-32	PODXL2	1.51078	1.43161e-219	RSRP1	1.71651	2.61527e-62	RCAN1	2.40143	0	BZW2	1.65606	1.04144e-233	AC073195.1	3.81051	4.80254e-50	RPL36	0.745097	9.08126e-149	SLC13A4	3.42914	1.85795e-273	FEZ1	1.00725	4.56099e-68	OLFM1	1.16313	1.98173e-55	NOTCH2	1.81236	7.11888e-114	OCIAD1	1.0221	1.42661e-79	CKB	1.92974	1.01567e-216	LMNA	1.48174	1.02851e-73	TROAP	6.58756	6.68292e-229	NOVA1	1.43343	4.19298e-57	SSTR2
67	RPL14	-0.0966644	4.4943e-29	MAP2	1.30312	3.88802e-219	SYNE2	1.06438	4.06205e-62	CRMP1	1.87715	0	CHD3	1.55687	7.22683e-233	AL355472.1	3.5996	1.58857e-49	SOX3	3.62514	2.99864e-148	RPLP1	1.10712	5.21227e-269	BEX1	1.04088	2.56251e-67	TAGLN3	1.07806	7.02407e-55	ID4	1.59533	1.35144e-113	YWHAH	1.17794	1.5772e-79	MKI67	4.08537	5.51704e-216	RAB32	2.06311	1.3162e-73	KIF20B	3.92193	2.73377e-228	SSTR2	2.82793	7.93094e-57	NREP
68	IGFBP2	0.301307	1.99829e-26	EIF1B	1.41644	2.09284e-218	COL4A6	2.04915	7.77126e-62	GNAI1	2.22341	0	CADM2	1.97826	1.07833e-232	UTP3	2.14404	2.85835e-47	RPS27	0.755122	3.81066e-148	CDKN1C	2.44581	1.96825e-267	DPYSL3	1.10296	3.32246e-66	RAB3A	1.16235	9.5329e-55	MSI2	1.35396	1.40062e-113	APBB3	2.1351	2.18564e-78	UHRF1	4.52429	3.60586e-214	SLC2A3	1.75039	1.43044e-73	ARL6IP1	2.67482	2.34097e-227	TMSB15A	1.35254	2.04528e-56	AKT3
69	ACTG1	-0.0615518	5.82054e-26	DPYSL3	1.40476	6.47919e-215	RBM39	0.917069	1.99384e-61	GRIN2B	2.68302	0	NSG2	1.63322	3.31064e-232	SNHG25	2.28757	3.11533e-47	GAS1	2.78837	1.03685e-147	GJA1	2.60046	2.78885e-266	C1orf61	1.14673	3.42837e-66	CRABP1	1.94278	5.09095e-54	ZFHX4	1.53132	4.34625e-112	SEC62	0.889134	3.65617e-78	SIVA1	1.92067	5.61754e-213	SLC7A11	2.7815	1.71911e-73	DTYMK	2.77518	1.05335e-223	GNG3	1.45359	2.2345e-56	DDX5
70	RPLP0	-0.114069	1.2008e-25	GRIA2	1.67174	2.04622e-209	LENG8	1.37712	8.21295e-61	XPR1	1.96974	0	FAM49A	2.12249	4.15207e-231	LINC01003	1.98616	1.10665e-45	CDON	2.48551	1.6193e-147	CTSD	1.88718	2.91891e-265	RBFOX2	1.1072	1.18016e-64	LHX5-AS1	3.30571	1.12485e-53	IFITM3	1.73988	1.25107e-111	MFSD2A	2.52558	3.95058e-78	NME4	1.9867	1.5968e-211	TIMP1	1.4789	1.34502e-72	KIF4A	5.87304	1.5181e-221	ETFB	1.05809	3.29991e-56	RBPJ
71	HSP90AB1	-0.234739	9.30994e-25	CHD3	1.50831	4.66583e-208	TIMP3	1.69347	3.42052e-58	CACNA1A	2.42431	0	GNAO1	1.68687	6.4893e-230	AC099791.2	3.51874	9.75546e-45	RPS8	0.725374	2.85266e-147	ZFP36L1	2.13243	2.12653e-263	MIR124-2HG	1.95151	2.39884e-62	NREP	0.867171	1.32819e-53	SERPINH1	1.58082	2.15988e-111	PJA2	1.03337	7.57418e-78	ATAD5	3.12775	3.63628e-211	LINC02154	4.20027	1.3617e-72	NCAPD2	3.90583	8.00886e-220	DDAH2	1.05125	5.78176e-56	SUMO2
72	CXCL14	1.10779	1.02197e-23	TUBB2A	1.37789	6.6976e-208	LGI1	2.0693	4.04244e-58	CPE	1.68324	0	JPH4	1.74362	7.19431e-229	SERTAD1	2.99568	1.79649e-44	RPL8	0.748392	2.81036e-146	COL4A5	2.19623	4.85805e-263	AC004158.1	1.81392	1.48844e-61	BTG1	1.00035	1.01505e-52	FSTL1	1.66601	6.01477e-111	NSG2	1.4029	8.40254e-78	ECI1	2.31845	1.0316e-210	ADM	2.3363	4.63333e-72	CDC25B	3.95821	8.24927e-220	SYT1	1.30983	3.22075e-55	DACH1
73	PMCH	1.7379	5.25461e-21	SBK1	1.51898	6.97329e-208	NKTR	0.937817	4.59793e-58	NRXN1	1.92087	0	C3orf14	1.56316	8.90175e-229	VAMP2	0.653997	3.37087e-44	ACTG1	0.702738	5.64832e-146	ABHD2	2.06333	7.82785e-263	PPP1R14B	0.873458	3.90879e-61	CDKN2D	1.17488	3.01785e-52	MRC2	2.1426	8.72299e-111	GAP43	1.34977	1.09718e-77	DTYMK	2.1786	4.76233e-210	NFE2L2	1.31917	1.46614e-70	TMPO	2.7508	4.62266e-218	CHD7	1.6862	6.4675e-55	GTF2I
74	NPM1	-0.0712868	7.3269e-21	NCAM1	1.40406	3.10797e-202	BCAM	2.11374	7.40717e-58	DAAM1	1.59885	0	NSG1	1.5632	9.42597e-229	C1orf35	1.85099	1.05366e-43	DACH1	1.88069	7.8719e-146	PDGFRB	2.48457	2.07615e-262	GNG4	1.4969	6.46605e-61	TTC3	0.695029	1.94329e-51	RSPO3	2.83761	9.0585e-111	NDUFAF3	1.25631	2.48292e-77	CENPV	1.89892	5.5356e-210	CTSD	1.30427	2.25356e-70	CDCA8	6.03101	1.6828e-216	ADCYAP1	3.33363	1.83256e-54	ATP1B3
75	RPS16	-0.190167	3.19168e-20	RCAN1	2.23272	5.55321e-202	BST2	1.77693	1.19348e-55	CALM1	1.29857	0	TCF4	1.46892	3.91033e-226	C6orf226	1.93305	1.73543e-43	GLUL	1.48487	2.10973e-144	PLXDC2	2.47892	1.30474e-261	PAX6	1.68838	1.67471e-60	NSD3	0.819922	2.2731e-51	SPRY1	2.0833	1.69154e-110	GPX4	0.898509	2.48409e-77	HNRNPD	1.6789	6.62323e-209	PHLDA3	1.65183	6.34212e-70	LMNB1	3.41419	1.71511e-216	CDKN2D	1.35958	1.23614e-53	AES
76	RPS5	-0.188481	8.40835e-19	ATCAY	1.52134	1.66578e-201	ITM2B	0.606149	1.66909e-54	PRDM8	2.96029	0	ST18	3.087	3.73096e-225	TRA2B	1.21586	5.88458e-42	RPS12	0.774925	4.89204e-144	SPATS2L	2.04544	7.19351e-260	PAFAH1B3	0.90854	2.45878e-57	YWHAH	0.891416	5.86936e-50	ITM2B	1.08074	6.9133e-110	MAPT	1.35683	4.05859e-77	FANCA	3.77367	3.53672e-208	S100A11	2.34183	8.11896e-70	NDC80	5.74195	5.33925e-216	SEZ6L2	1.20279	2.54844e-53	KDM1A
77	CD63	0.344283	8.41047e-19	SEZ6L2	1.39912	1.62185e-200	PMCH	2.14385	1.6869e-53	ATP1A3	2.07999	0	GUCY1A1	2.69329	7.85963e-225	AC008403.3	3.75186	9.54532e-42	ID3	1.73214	9.67858e-143	HSPB1	1.88374	2.42007e-259	FNBP1L	0.931595	6.10531e-57	USP11	0.937674	7.03737e-50	MYO10	1.5352	1.02549e-109	NEFL	2.41789	7.19806e-77	PPIA	1.40064	4.389e-207	DDR2	2.45942	1.38719e-69	KIF22	3.48907	8.42047e-212	CNTN2	3.05705	6.30573e-53	NEUROD4
78	RPL27A	-0.0877982	7.97907e-17	LIMCH1	2.03681	1.70817e-199	WDR60	1.7277	4.31416e-53	SCN3B	2.28241	0	NRN1	1.72473	4.34494e-224	AC012615.1	3.20017	2.18933e-41	LDHB	0.962694	4.69118e-142	EGR1	2.29186	1.60801e-258	TMEM161B-AS1	1.13072	9.58694e-57	CXXC4	2.05713	2.74688e-49	ZFP36L2	1.56894	3.55646e-109	ATCAY	1.28457	7.70428e-77	CHAF1A	3.91528	1.62922e-205	NPC2	1.32521	2.40414e-69	CKAP5	2.71747	9.72705e-212	KIF1B	1.00376	6.85371e-53	CCND2
79	RPL22	-0.187147	9.70825e-17	TTC9B	1.56035	1.38022e-198	MSI2	1.08302	7.46693e-53	NFIA	1.71169	0	SSBP2	1.60596	9.05923e-223	ATXN7L3B	1.13527	2.23304e-41	RPLP0	0.850076	3.81374e-141	ITM2C	1.82555	4.62364e-258	CEP170	0.952616	2.20498e-56	NDN	0.932244	3.56246e-49	WWTR1	1.95068	7.32733e-109	CAMLG	1.0376	1.54303e-76	NAP1L1	1.54436	5.49451e-205	TKT	1.07642	5.01842e-69	KIF23	5.17747	2.90182e-209	CXXC5	1.22052	1.40471e-52	KDM5B
80	RPL23A	-0.20632	2.56809e-13	OLFM1	1.51182	3.00766e-198	PCP4	1.26953	4.94044e-52	NBEA	1.99796	0	CD24	1.48934	1.91546e-222	AC012360.3	2.41569	2.69011e-40	IQGAP2	2.36279	7.04989e-141	SDC2	2.36212	1.66055e-257	STMN4	1.15033	6.09893e-56	TCEAL7	1.15488	3.65391e-49	ZBTB20	1.39116	2.23822e-108	ACBD3	1.29595	1.59766e-76	MCM5	4.31348	1.71925e-204	SCD	1.53459	4.27599e-68	ARHGAP11A	5.34621	1.10119e-207	NSG1	1.2863	2.60081e-52	SETBP1
81	RPL38	-0.307373	1.21511e-10	INA	1.6515	5.8396e-198	GJA1	2.0968	2.54624e-51	SCG5	1.95921	0	CDK5R1	1.61201	5.37682e-222	AL121658.1	4.63602	6.02422e-40	RCN1	1.34897	3.09849e-140	TBL1X	2.18631	2.41961e-257	SCRT2	1.81851	1.47817e-55	SBK1	1.14358	5.10495e-49	MAF	1.8137	1.74723e-106	SELENOM	1.2241	3.96754e-76	SNRPD1	1.6549	2.59774e-204	FLNA	1.26277	9.0644e-67	KIF14	6.61526	1.0831e-205	ANK2	1.4432	9.50514e-52	KIF5C
82	RPSA	-0.269469	1.00887e-09	CALM1	1.02131	6.20797e-196	CFAP70	3.32452	8.57907e-51	GABRB2	3.44679	0	SPTAN1	1.3228	1.47801e-221	VGF	2.55804	6.55539e-40	NOP53	1.21289	7.68796e-139	FSTL1	2.08815	6.46492e-257	SYT1	1.07176	1.72136e-55	CSRNP3	1.25589	1.69583e-48	PLTP	1.56394	2.35294e-106	MRPL55	1.34422	5.05597e-76	C19orf48	2.71343	2.37136e-203	HLA-B	1.66669	1.10624e-66	VIM	2.57008	1.30909e-205	CACNA2D1	2.18608	1.09313e-51	KLF13
83	SERF2	-0.0701553	1.46187e-09	AFDN	1.36854	2.39032e-195	MEST	1.18993	2.43646e-50	TRMT9B	2.93945	0	FEZ1	1.33199	8.54665e-219	TXNIP	1.32699	1.34371e-39	MPPED2	1.73041	2.32253e-138	VAT1L	2.5951	2.72259e-256	ELAVL4	1.30295	1.20855e-54	BEX2	0.797593	2.53893e-48	COLGALT2	2.55282	6.61029e-106	UFM1	1.27553	6.26443e-76	CARHSP1	1.88326	3.04422e-203	CRABP2	1.59526	2.88457e-66	SMC2	3.18765	5.28557e-205	RAB3C	2.4636	9.84668e-51	JPT1
84	RPS29	-0.316023	9.28001e-09	RTN4	1.02255	5.9746e-195	ID1	1.05794	4.39302e-50	AC004158.1	2.48006	0	LINC00461	1.48776	3.85726e-217	EIF5	0.721929	1.80137e-39	PLAGL1	1.83961	5.36405e-138	EMX2	2.03903	2.06607e-255	APC	1.0651	1.60891e-54	LHX1-DT	4.119	3.00617e-48	COL4A5	1.74672	1.01177e-105	ZFPL1	1.61807	8.7362e-76	RFC4	2.5418	3.13812e-202	PDLIM3	1.75128	4.06625e-66	HMMR	6.19835	2.12415e-204	SCG3	1.3548	2.90931e-50	CBFA2T2
85	COX7C	-0.372116	1.86835e-08	PCSK1N	1.23798	1.02103e-192	TSHZ2	1.82871	3.07427e-49	BACH2	2.24386	0	SLC17A7	2.10107	2.78869e-211	EIF4A2	0.508509	2.02811e-39	ID2	1.40821	7.38785e-137	GPC3	2.58997	2.52888e-254	RND3	1.46103	1.80064e-54	GDAP1L1	1.57289	4.62238e-48	S100B	2.71583	1.26917e-105	NEFM	1.88646	1.0137e-75	SRSF7	1.65112	7.0397e-202	SEC61A1	1.21195	5.81801e-66	SAPCD2	5.21076	8.17089e-202	YWHAG	1.0777	4.7631e-50	SHF
86	RPS10	0.0083794	1.04412e-06	BCL11B	1.70765	9.40768e-189	CD9	1.39772	6.74718e-49	ABRACL	1.85018	0	AMER2	1.5618	1.20918e-210	MRFAP1	0.738991	2.07374e-39	RPL18	0.679687	1.13612e-136	AK4	2.21396	7.29586e-254	ATCAY	1.12777	1.80064e-54	APLP1	1.02354	6.60029e-48	PLA2G16	1.78187	1.32541e-105	LSM3	1.16482	1.12109e-75	GGCT	2.1381	1.3672e-201	TUBA1C	1.57308	1.22847e-65	HJURP	6.03184	5.00184e-200	FAM57B	1.40415	1.31506e-49	SINHCAF
87	RPLP2	-0.373328	2.96258e-06	BZW2	1.5003	5.64146e-185	PRTG	1.80832	2.97759e-48	ACVR2A	2.69376	0	CLMP	2.36778	3.82948e-209	BLOC1S4	1.64539	3.23803e-39	EMX2	1.88027	2.30768e-136	SLC15A4	2.60981	1.29857e-253	TIAM2	2.65023	1.00067e-53	CAMK2N1	0.914376	2.11322e-47	CTSD	1.35241	7.32527e-103	KDELR2	1.22123	7.78642e-75	SRSF3	1.57088	5.56469e-201	RRM2B	1.9566	1.80821e-65	TUBA1C	3.14668	5.93585e-199	ATP1A3	1.50655	2.64645e-49	RCN2
88	EEF1B2	-0.103785	2.84353e-05	CLMP	2.35051	8.52765e-185	FKBP10	1.58254	4.9186e-48	SCG3	1.87616	0	SEZ6L2	1.4093	5.01582e-209	AC099522.2	3.16648	4.3477e-38	RPL14	0.838146	7.30765e-134	PDLIM2	2.21442	1.85536e-253	SUMO2	0.682043	1.42028e-53	NEFM	1.77136	2.48999e-47	RCN1	1.31724	1.24012e-102	PRELID1	1.07555	3.19297e-74	ARL6IP6	2.56559	6.51451e-201	LONP1	1.47096	2.32475e-65	RACGAP1	4.19738	1.60104e-198	NR2F2	1.50299	6.34726e-49	ATP6V0E2
89	YBX1	-0.299303	8.05407e-05	EVL	1.21791	1.28009e-184	CALD1	1.22443	5.38343e-48	GNAO1	1.89397	0	ELAVL4	1.63551	2.07124e-207	SMIM10L1	1.55236	4.77267e-38	POU3F3	1.48795	3.17011e-132	PIFO	2.47473	1.59404e-251	NSG1	1.10029	5.11963e-53	PCDH9	1.6484	1.34768e-46	SESN3	1.47602	1.59058e-102	CRIPT	1.4579	6.66179e-74	UBE2C	3.47771	1.93683e-200	SRPRA	1.58503	5.28033e-65	DEK	2.178	4.72285e-198	PPP1R1A	1.81688	1.20049e-48	APEX1
90	PCP4	0.909257	0.000114311	AMER2	1.52207	2.07371e-184	RRBP1	1.67355	1.48702e-47	SSBP2	1.70977	0	MLLT11	1.38032	3.14968e-207	CCNL1	1.42757	6.09408e-38	RPS23	0.659427	1.65476e-131	CRTAP	2.21187	1.29839e-250	PRDX2	0.709526	7.03947e-53	GRIA4	3.24215	1.55084e-46	RHOC	1.56224	1.9106e-102	RAB3C	2.16086	8.48717e-74	ANP32E	1.99239	3.99138e-200	CD164	1.35245	6.32189e-65	NCAPG	4.62952	2.19772e-195	RUNX1T1	1.55007	2.19943e-48	RGS16
91	RPL10A	-0.283357	0.000192334	PAFAH1B3	1.1649	8.28236e-179	CPXM2	2.39806	1.62517e-47	THRA	1.65287	0	STMN1	1.4504	7.43914e-207	AL606760.3	4.57869	1.45595e-37	SEPT11	1.2096	2.73194e-131	CYSTM1	1.82865	7.31479e-250	DNAJB6	0.772178	6.1078e-52	PGM2L1	1.17622	2.40522e-46	TGIF1	1.87521	4.33521e-102	ATP6V1F	0.909025	1.32833e-73	TPX2	3.14871	7.32111e-200	CCND1	1.44408	1.24948e-64	TTK	5.95663	6.26925e-195	ZIC1	1.7968	4.43513e-48	SLC22A23
92	RPS21	-0.322426	0.00979219	BEX1	1.27213	1.8468e-178	APLP2	0.825599	7.24827e-47	EMX1	2.44405	0	B3GAT1	1.97996	8.65381e-207	ZNF436-AS1	1.75765	3.12278e-36	RPL32	0.694352	4.06268e-131	TPT1	1.13958	6.64316e-249	ANKRD12	0.805507	7.09168e-52	KCNQ1OT1	0.958184	3.28115e-46	FAM107A	2.62465	9.23961e-102	RAB3A	1.28392	9.26028e-73	NT5DC2	1.95212	4.40339e-199	GOLGA3	1.41728	3.63545e-64	MZT1	2.52819	3.48688e-194	H3F3B	0.687683	4.45751e-48	IER5
93	MT1E	1.4295	0.310194	GSTA4	1.27297	2.6429e-176	FGFR1	1.36047	2.1517e-46	ARHGAP20	3.7065	0	CELF4	1.64611	5.30465e-206	INTS6	1.81898	3.67919e-36	TSPO	1.22134	1.42203e-130	LITAF	2.1313	6.65163e-248	ARL4D	1.62662	8.10595e-52	NEFL	2.04723	1.14784e-45	SDK2	1.83479	1.89657e-101	PTPRN	2.34432	1.08039e-72	LMNB1	2.67051	6.45261e-199	EPHA2	2.14677	5.15225e-64	HNRNPA2B1	1.41359	2.39725e-192	MTSS1	1.58118	4.46919e-48	TFDP2
94	MT1G	1.54095	0.554598	PPP1R14B	1.08116	2.68882e-171	SLC4A5	2.36551	4.60879e-46	LRRC7	2.65532	4.05737e-301	SBK1	1.46782	1.7199e-205	IER2	1.27534	1.30758e-35	RPL18A	0.689164	1.47087e-130	PABPC1	1.52541	3.46283e-247	ETFB	0.820019	1.12859e-51	ATP1A3	1.28019	1.22351e-45	SLC20A1	1.79748	2.16132e-100	PRDX5	0.90003	4.43459e-72	ALYREF	2.33757	4.17385e-198	MIR4435-2HG	2.88988	1.05145e-63	SPAG5	5.02002	5.58182e-192	SUMO2	0.819188	1.71979e-47	EMX1
95	ATP5F1E	-0.47641	0.58341	EPHA4	1.74584	1.85792e-169	LMAN1	1.28336	2.16054e-44	DPF1	2.02324	1.98922e-300	DOK6	2.07789	4.70418e-205	AC017083.1	3.91557	4.0196e-35	GNG5	1.22847	6.08798e-130	RPL27A	1.29055	5.83857e-246	BCL11A	1.04058	1.49097e-51	AUTS2	1.29397	1.43771e-45	CALU	1.18767	1.1958e-99	STMN4	1.3518	8.8175e-71	SNRPG	1.52128	2.98746e-197	BTG3	1.1704	1.42009e-63	DEPDC1	5.96392	6.63943e-192	DYNC1H1	0.906626	1.98249e-47	CENPV
96	IL31RA	1.81666	0.999395	ATP1A3	1.55338	5.76514e-169	STIM2	1.61024	4.47846e-44	FOXG1	1.80017	4.37609e-300	AFDN	1.38136	7.42e-205	PNN	0.676231	5.91049e-35	CREB5	2.17235	3.44722e-129	IGF1	3.67586	9.05577e-246	GRIA1	2.05615	2.235e-51	TSPAN13	1.2243	3.86262e-45	ADAM9	1.78476	1.48134e-99	SEC31A	1.13988	1.04121e-70	LHX2	2.69666	1.79142e-195	ARHGEF2	1.72894	1.17202e-62	FOXM1	5.04674	1.12389e-187	SBK1	1.23396	1.22982e-46	SLC25A6
97	LY96	1.29328	0.999395	RNF165	1.33015	5.49344e-166	FLNA	1.04583	6.04813e-44	CSRNP3	1.86394	2.77317e-299	BEX1	1.39414	3.71288e-203	ASH1L-AS1	3.24222	9.80773e-35	NAP1L1	1.03029	5.3053e-129	SLC35F5	2.31885	8.2576e-245	SEC11C	0.956856	2.59419e-51	PODXL2	0.993172	3.21136e-44	GLIS3	1.98901	1.0166e-98	COX17	1.10867	1.1378e-70	CDCA5	4.72628	1.32753e-194	LARP6	1.55863	3.3615e-62	DBF4	3.45831	3.34123e-185	BEX1	1.05741	1.58811e-46	SRGAP3
98	MT1H	1.07922	0.999395	VCAN	1.67797	3.32205e-165	FSTL1	1.40328	8.33987e-44	RTN4	1.25779	4.1006e-299	PRDM8	2.27219	8.55944e-202	UBE2S	0.889802	1.92867e-34	NACA	0.671271	8.7014e-129	FLNA	1.74964	2.85933e-241	MTSS1	1.40851	4.07304e-51	RTN4	0.673104	9.82604e-44	CTSB	1.44227	1.3614e-98	SLC39A7	1.33585	2.67886e-70	EZH2	2.55994	3.26034e-194	SLC1A5	2.13955	6.58897e-62	TYMS	3.01944	5.17024e-185	RTN3	0.862999	2.51038e-46	MFNG
99	LENEP	1.70027	0.999395	C11orf87	3.23347	3.66162e-165	BMP4	2.49352	1.03755e-43	KAZN	1.87061	4.53855e-299	ARG2	2.27713	5.82062e-201	AC116407.2	4.16881	2.39883e-34	TMEM161B-AS1	1.3254	3.33009e-128	RAB11FIP1	2.28407	1.6508e-240	SERTAD4	2.51199	7.8954e-51	TMSB15A	1.09344	1.65845e-43	ST5	1.48373	1.42727e-98	SRPRA	1.48843	6.64718e-70	MCM2	4.05792	3.40035e-194	MYL12A	1.36793	1.22597e-61	BUB3	2.55092	5.63468e-185	MAP2	0.992586	2.74161e-46	MAP1B
[truncated: 32 more columns]
