# Supplementary material for: Cortical overgrowth in a preclinical forebrain organoid model of CNTNAP2-associated autism spectrum disorder
Source: Nat Commun. 2021 Sep 1;12:4087. doi: 10.1038/s41467-021-24358-4 (PMC8410758; doi:10.1038/s41467-021-24358-4)
Supplement: Supplementary file 8 — Supplementary data 5 [file 41467_2021_24358_MOESM8_ESM.xlsx]

## Sheet: cell type signature
	Astrocyte_n	Astrocyte_l	Astrocyte_p	Choroid_n	Choroid_l	Choroid_p	EN-PFC_n	EN-PFC_l	EN-PFC_p	EN-V1_n	EN-V1_l	EN-V1_p	Endothelial_n	Endothelial_l	Endothelial_p	Glyc_n	Glyc_l	Glyc_p	IN-CTX-CGE_n	IN-CTX-CGE_l	IN-CTX-CGE_p	IN-CTX-MGE_n	IN-CTX-MGE_l	IN-CTX-MGE_p	IN-STR_n	IN-STR_l	IN-STR_p	IPC-div1_n	IPC-div1_l	IPC-div1_p	IPC-div2_n	IPC-div2_l	IPC-div2_p	IPC-nEN_n	IPC-nEN_l	IPC-nEN_p	MGE-IPC_n	MGE-IPC_l	MGE-IPC_p	MGE-RG_n	MGE-RG_l	MGE-RG_p	MGE-div_n	MGE-div_l	MGE-div_p	Microglia_n	Microglia_l	Microglia_p	Mural_n
0	PTN	3.94173	1.69708e-226	TTR	4.55114	0	LMO3	4.75217	0	NEUROD6	3.99565	0	GADD45B	3.05586	0.352139	STMN2	2.34324	0	DLX6-AS1	4.88319	6.09429e-25	ERBB4	3.27454	0.00454671	MEIS2	2.59882	3.01557e-105	MKI67	6.48731	1.77521e-56	TYMS	4.67833	5.91125e-38	NHLH1	5.20153	1.67707e-136	HMGB2	3.35569	4.5576e-25	VIM	2.32408	1.32882e-127	HMGB2	3.19029	7.35039e-12	AC091271.1	3.36055	0.00270989	FN1
1	GPM6B	3.12755	2.286e-197	IGFBP7	3.88519	0	ARPP21	3.50173	0	NEUROD2	3.59972	0	FTL	0.956232	0.384877	INA	2.04851	0	DLX2	4.20187	1.39625e-20	CELF5	1.89015	0.0469582	DLX6-AS1	3.95025	6.7024e-83	CENPF	6.00881	1.07129e-50	PCLAF	5.16388	2.99281e-33	SOX11	1.99269	8.29341e-114	HMGN2	2.33449	1.6328e-24	NES	2.45003	2.11424e-99	PCNA	2.84205	2.30399e-10	AL118516.1	2.83982	0.0025498	COL1A2
2	TTYH1	2.94451	2.94981e-166	HTR2C	5.43872	0	NEUROD2	3.13367	2.24834e-263	ARPP21	3.73243	0	AL118516.1	2.35941	0.411654	VAMP2	1.42817	0	DLX5	4.15754	1.47366e-19	STMN2	1.6934	0.0547861	RUNX1T1	2.23809	6.7024e-83	PTTG1	5.58448	4.16781e-48	HMGB2	4.36485	2.99281e-33	SOX4	1.94128	1.61747e-97	CKS2	2.71727	1.7088e-17	SOX2	2.0341	9.23868e-96	MCM7	2.85185	2.19483e-09	HEXIM1	3.21098	0.00320839	PTN
3	SPARCL1	4.28134	4.24652e-149	TRPM3	3.66672	0	PBX1	2.66147	1.33803e-240	SOX4	2.71625	0	AC132192.2	3.22858	0.454935	BEX1	1.57268	0	DCLK2	2.62724	9.55708e-19	KCNJ3	2.88347	0.0625839	NNAT	2.58786	1.15486e-71	HMGB2	5.40711	5.8116e-47	HES6	4.91439	2.02213e-27	TAGLN3	1.96941	7.47342e-95	CENPF	3.6542	3.93895e-17	GPM6B	2.06436	5.88768e-93	PCLAF	3.61468	3.62404e-09	GADD45B	3.15144	0.0106338	COL4A2
4	ATP1A2	3.48927	1.65267e-149	SULF1	3.95936	0	SYT1	2.75728	1.36587e-231	NFIB	2.79421	0	HEXIM1	2.31444	0.564015	GNG3	2.00461	0	SOX4	1.95557	9.55708e-19	DLX6-AS1	2.89661	0.0625839	DCX	1.7333	2.03834e-64	UBE2C	6.51284	1.68752e-38	TUBA1B	3.306	3.75429e-24	HES6	2.7481	3.43999e-87	UBE2S	2.13063	8.80292e-15	QKI	1.86332	2.73102e-91	TUBA1B	2.20844	1.75152e-09	CSKMT	3.02196	0.0156805	ATP1A2
5	CLU	2.82548	1.96202e-153	IER3	2.8925	0	SOX4	2.76015	1.6269e-213	THSD7A	3.07693	0	AC233280.1	2.89282	0.573532	BASP1	1.44889	2.7682e-306	SOX11	1.87584	9.55708e-19	PBX3	2.27942	0.0800864	STMN2	1.7656	5.80942e-62	TOP2A	6.11647	2.88652e-40	HMGN2	3.59003	4.47918e-27	SSTR2	3.1238	2.16174e-85	MKI67	3.77496	2.68342e-14	TTYH1	2.02066	4.66807e-86	ATAD2	3.50848	7.77676e-09	PLCG2	2.61239	0.0213216	COL1A1
6	PTPRZ1	2.82549	3.03959e-152	CXCL14	2.95321	0	SLA	3.35918	6.66477e-220	BCL11A	2.68916	0	SAT1	1.54765	0.57125	DCX	1.70128	1.49643e-298	STMN2	1.98332	2.45397e-17	NRXN1	1.60859	0.0760452	PBX3	2.41062	1.08691e-58	ASPM	6.39231	3.16402e-37	ATAD2	4.77832	2.43839e-21	TCF4	1.74352	9.71605e-88	UBE2C	3.85472	1.00884e-13	NTRK2	2.21554	6.08597e-64	TYMS	3.0633	6.69323e-09	TCTE3	3.16537	0.0343014	HSP90B1
7	NES	3.10616	4.92637e-138	CTGF	3.62954	0	CAMK2N1	2.45853	2.74382e-213	BCL11B	3.01859	0	AC010331.1	2.92448	0.628195	CAMK2N2	2.4814	3.51916e-266	CCDC88A	1.84276	5.66852e-17	SNTG1	3.08731	0.1071	SOX11	1.41817	3.84272e-51	HMGN2	3.9921	1.42469e-41	NASP	3.0571	2.6374e-23	MLLT11	1.64772	2.67012e-83	PTTG1	3.08976	1.00884e-13	ZFP36L1	1.77931	6.08597e-64	HMGN2	2.22431	6.69323e-09	AC132192.2	2.7963	0.0360066	CDH6
8	EDNRB	3.99648	5.64123e-124	PCP4	2.77918	0	BCL11B	2.85655	1.43572e-201	ZBTB18	2.7423	0	B2M	1.39458	0.627017	MLLT11	1.39547	3.40716e-266	GAD2	3.35628	1.19658e-15	RUNX1T1	1.79597	0.1071	GAD2	2.88212	3.23355e-48	UBE2S	4.25825	1.35233e-42	HELLS	4.20308	5.5046e-22	CHD7	2.06027	1.21131e-79	DLX2	3.74318	1.52682e-13	ATP1A2	2.16089	8.65359e-58	CLSPN	3.8378	3.13664e-08	ZNF830	2.19728	0.037791	FSTL1
9	NTRK2	3.23375	1.96988e-128	SERPINF1	3.21771	0	MYT1L	2.70738	5.99203e-178	GRIA2	2.83414	0	AC091271.1	2.27103	0.634846	NSG2	1.73043	9.60468e-266	DLX1	4.01957	2.45363e-15	SPOCK3	3.17557	0.157574	SOX4	1.42426	1.13541e-48	BIRC5	5.54023	6.94961e-38	PCNA	3.61515	7.25672e-23	ELAVL2	2.52939	4.77482e-78	H2AFZ	1.48864	5.39572e-14	CXCR4	2.05169	4.00147e-57	HIST1H4C	2.41175	2.33436e-08	CAPN10-DT	2.57297	0.0538353	SPARC
10	VIM	2.63309	2.28299e-126	SLC5A3	2.36651	0	NFIB	2.4416	1.01012e-174	SYT1	2.49155	0	AL356488.3	3.55049	0.654259	PCSK1N	1.31058	2.91741e-246	DCX	1.87431	5.14404e-16	GRIA2	1.57117	0.157574	DLX5	3.08564	1.91428e-47	NUSAP1	5.54745	1.34696e-37	SMC4	3.66818	2.88031e-23	EOMES	5.05567	2.46321e-73	TUBA1B	1.7366	1.00884e-13	RFX4	2.5171	3.40587e-55	NUSAP1	3.41943	7.07606e-08	NPPC	3.49971	0.0567352	ADGRV1
11	PEA15	2.67807	3.02024e-128	CP	4.16466	0	SOX5	2.60794	2.0858e-167	CAMK2N1	2.25043	0	TCEAL9	1.28437	0.672944	TERF2IP	1.20308	3.20892e-246	ARX	2.86333	6.50226e-15	NSG2	1.44567	0.157574	BASP1	1.21309	3.2072e-45	HES6	4.6918	1.34696e-37	UBE2T	3.58647	2.84439e-21	GADD45G	2.48158	2.52671e-76	TOP2A	3.50012	4.20374e-13	PTN	1.94308	5.00352e-55	TOP2A	3.53669	7.67668e-08	HIST1H2BG	3.0441	0.0660207	COL4A1
12	QKI	2.38154	2.89812e-128	ZFYVE16	2.43398	0	TBR1	2.78924	2.82868e-162	SLA	3.40215	0	AC025181.2	2.74055	0.683861	PBX3	2.50267	7.3878e-238	RND3	2.01088	1.38133e-14	SYT1	1.39723	0.161506	DLX2	3.04792	2.18828e-43	TPX2	5.26755	7.8046e-34	E2F1	4.98528	3.75946e-18	INSM1	2.74959	2.16314e-71	NUSAP1	3.4104	4.20374e-13	PON2	1.8918	2.46992e-53	CENPU	3.48122	1.15154e-07	AL356488.3	3.49792	0.0869083	MT-CO3
13	SOX2	2.40449	4.22196e-117	CLDN5	3.19203	0	RTN1	2.16373	7.79055e-160	MEF2C	3.0703	0	AC009113.1	3.05279	0.691112	CDKN2D	1.61413	9.52514e-242	BTG1	1.6619	4.1631e-14	DCX	1.3417	0.209077	ZFHX3	1.80497	1.60795e-40	NUF2	5.70879	3.52676e-31	MCM7	3.5167	1.85102e-20	TUBA1A	1.39042	3.13798e-70	GTSE1	3.74643	1.60646e-12	EDNRB	2.4066	1.5602e-51	SMC4	2.85428	1.74268e-07	SNHG15	1.74964	0.0857996	MT-CYB
14	CD9	2.59379	9.54794e-104	IFITM3	2.62962	0	THSD7A	2.5463	1.36833e-159	RTN1	2.22357	0	CAPN10-DT	2.41897	0.703028	RTN1	1.4975	3.18638e-238	PCDH9	2.22672	6.46347e-14	DCLK1	1.52971	0.212087	DLX1	3.25272	7.81256e-39	MAD2L1	4.45965	1.03904e-33	CENPU	4.68996	2.72382e-18	TUBB2B	1.47627	2.68955e-68	DLX5	3.73072	2.23341e-12	NR2F1	1.7399	3.00552e-52	H2AFZ	1.66353	1.5974e-07	AC233280.1	2.75406	0.089287	SPARCL1
15	ATP1B2	2.25945	1.22826e-101	AQP1	3.9109	0	GPM6A	1.98482	8.07428e-156	CAMKV	3.08995	0	POLR2J3-1	1.30915	0.703028	TUBB2A	1.32046	5.57412e-231	C11orf96	2.33916	2.42308e-13	NRXN3	2.0421	0.235184	SP9	3.68879	1.65203e-37	CCNB2	5.72882	4.84907e-29	H2AFZ	2.53744	5.32871e-19	MIAT	1.83382	5.73963e-68	ASPM	3.78549	2.50193e-12	HTRA1	1.90495	1.22913e-46	MKI67	3.32009	6.28274e-07	HIST1H2BN	2.83252	0.0904275	HLA-A
16	SPARC	2.47634	2.05298e-100	SPARC	2.3771	0	GRIA2	2.49469	3.75388e-154	FAM49A	3.01061	0	PLCG2	1.95712	0.726429	TCEAL7	1.59753	3.51825e-225	TUBB2B	1.41485	4.66911e-12	SYT10	3.75774	0.263968	CD24	1.19153	1.27104e-36	UBE2T	4.09183	1.23901e-31	RRM2	5.27767	1.67389e-17	MARCKS	1.34833	4.01739e-67	BIRC5	3.44319	4.28729e-12	CDK6	1.90612	1.54136e-46	RRM2	3.62058	1.76652e-06	TBCC	1.77485	0.105927	ITGB1
17	ADGRG1	2.34298	1.70872e-94	COL18A1	2.75699	0	CADM2	2.60469	5.12638e-152	TBR1	2.95566	0	CSKMT	2.18857	0.741298	ARF4	1.47228	6.14806e-225	NNAT	2.24183	1.96776e-11	MAF	1.75782	0.313025	STMN1	1.08753	4.57223e-35	INSM1	4.61944	2.25843e-30	CLSPN	4.77742	8.72106e-18	PTMA	1.13508	6.75702e-67	CCNB1	3.56489	9.05158e-12	APCDD1	2.25052	6.09977e-46	TMPO	2.08044	1.89485e-06	INTS6	1.69731	0.110308	NES
18	CRYAB	3.30993	1.69813e-92	TPM1	2.09371	0	FAM49A	2.6798	1.10981e-144	ZEB2	2.65723	0	LINC00324	3.06551	0.753358	MAPT	1.52239	1.5623e-218	SP8	3.19214	7.9528e-11	CRMP1	1.17121	0.318568	MIR124-2HG	1.88611	2.92385e-34	SMC4	4.6534	3.25874e-30	DHFR	3.55184	2.13245e-19	GSE1	1.844	3.96841e-65	ASCL1	3.04137	1.05948e-11	PTPRZ1	1.49645	6.00381e-45	RAD51AP1	3.32506	3.0165e-06	AC009113.1	2.90852	0.118918	IGFBP7
19	METRN	2.23762	2.70177e-93	ECEL1	3.18856	0	NEUROD6	2.65702	9.2277e-146	SOX5	2.71961	0	SLC38A2	1.62718	0.763837	VGF	2.7382	4.73646e-205	TCF4	1.43837	8.16885e-11	MAPT	1.22117	0.322608	NSG2	1.32562	1.00131e-32	DLGAP5	5.80234	1.6074e-26	RANBP1	2.46074	2.13245e-19	ELAVL4	1.86326	6.56706e-64	TPX2	3.11848	2.39952e-11	PEA15	1.50493	1.97001e-44	TPX2	2.87834	3.0165e-06	POLR2J3-1	1.46173	0.117359	FLNA
20	PREX1	2.86429	2.36515e-86	EGR1	2.37419	0	PRDM8	3.0262	1.99419e-140	LINGO1	2.38758	0	LINC00476	2.58109	0.771624	CD24	1.28782	2.21271e-204	MLLT11	1.37049	1.08812e-10	RIC3	1.84446	0.352808	TUBB2B	1.05959	9.9683e-33	GTSE1	5.49777	8.40648e-27	DEK	2.8678	6.74476e-20	RCOR2	2.08403	3.06391e-63	TUBB4B	1.75534	2.13495e-11	CLU	1.42151	4.82287e-44	ZWINT	3.46352	7.51422e-06	PRR7-AS1	3.69402	0.13015	WNT5A
21	ID4	2.22038	2.48695e-88	SLC2A1	2.48187	0	MEF2C	2.63594	7.35874e-136	BASP1	1.86483	0	SNHG15	1.51202	0.771624	TSPAN13	1.64777	3.64466e-201	TUBA1A	1.19159	5.87866e-10	BASP1	1.03908	0.349337	PCSK1N	1.04376	7.87578e-32	TUBA1B	3.42974	1.85286e-30	INSM1	4.01629	2.72382e-18	GPC2	1.83806	8.86889e-60	NUF2	3.63583	4.98186e-11	ID4	1.44207	5.2282e-44	HELLS	2.81391	8.00728e-06	SERTAD1	2.33671	0.136374	MMP14
22	TNC	3.52397	6.94189e-84	FGFR2	2.93643	0	CELF2	1.87892	3.64751e-137	GPM6A	1.93931	0	SERTAD1	2.17737	0.804853	ATP6V1G2	1.76383	1.85208e-200	ARL4D	1.87282	3.97998e-09	DLX2	2.34138	0.37392	INA	1.33563	5.66268e-30	PRC1	5.14104	1.73931e-26	H2AFX	3.22509	1.84402e-18	TMSB10	1.12939	2.01214e-57	CENPE	3.3442	9.73396e-11	SPARC	1.54272	1.36671e-43	BRCA1	3.37457	1.15772e-05	AC211476.2	3.55239	0.147709	APOE
23	LIFR	3.04586	1.55345e-83	CA2	3.14366	0	RCAN1	2.63248	1.8274e-133	MAP1B	1.69474	0	ATG101	1.5118	0.804853	JPT1	1.13758	2.03875e-197	STMN1	1.19675	9.13872e-09	GRIA1	1.7826	0.385306	CXXC4	1.88948	3.97963e-29	HMGB1	2.60701	6.03357e-25	DUT	2.73185	1.84402e-18	CD24	1.39536	7.15175e-56	KPNA2	2.16535	7.05173e-11	METRN	1.41616	3.33189e-43	MYBL2	3.84152	1.3956e-05	C6orf120	2.1996	0.148096	LAMB2
24	PON2	2.49418	1.07092e-83	NEAT1	2.33672	0	LMO7	3.07787	3.02553e-130	CADM2	2.68981	0	AC093462.1	4.93151	0.810019	BEX2	1.12212	1.43053e-196	CD24	1.29238	9.13872e-09	RALYL	2.20156	0.431806	RTN1	1.13395	3.79604e-29	KNL1	5.54667	8.17286e-25	MKI67	4.52114	1.71244e-17	MARCKSL1	1.18981	1.54061e-55	PBK	3.36823	9.73396e-11	NOTCH1	1.76372	2.59509e-42	FOXM1	3.56711	1.83092e-05	AC008403.3	2.85083	0.15361	SERPINH1
25	PLP1	3.25114	3.25661e-80	RBP1	2.15847	0	CTTNBP2	2.72602	2.23159e-131	SLC17A7	3.02912	0	CD164	1.59979	0.810019	STMN4	1.45181	1.10143e-192	BASP1	1.14511	1.50263e-08	CPNE6	3.10867	0.445364	BEX1	1.02805	1.45798e-28	CDKN3	4.59928	1.6074e-26	EZH2	3.50065	2.23371e-17	MYT1	2.50077	1.94259e-53	CCNB2	3.65747	1.19416e-10	JAM2	2.0703	2.46741e-41	BIRC5	3.12336	1.70054e-05	IER2	1.22951	0.150742	SPRY4
26	SOX9	2.31452	2.12296e-80	ZFP36L2	2.34191	0	CDH7	3.38062	1.17298e-126	ELAVL3	1.87629	0	RHOB	1.33186	0.810019	YWHAH	1.20363	3.28421e-191	TAGLN3	1.40664	2.05972e-08	TSHZ1	1.72515	0.445364	SLC32A1	2.55288	1.79643e-27	CENPE	5.26348	3.38075e-25	CENPM	4.27241	1.47914e-16	NEUROG2	2.30344	5.55775e-53	DLGAP5	3.65246	1.19416e-10	ADGRV1	1.673	1.54512e-40	CENPM	3.16387	1.83092e-05	C1orf35	1.73684	0.159899	PDIA4
27	CD99	2.16421	1.35032e-79	LAMB1	2.97339	0	PCLO	2.44963	6.69268e-130	GUCY1A1	3.6613	0	ZNF830	1.62961	0.819361	RAB3C	2.44959	3.09371e-187	NRXN3	2.34668	4.16692e-08	SLC32A1	2.46669	0.463311	STMN4	1.16252	3.51796e-26	HMGB3	3.40169	3.5157e-29	GINS2	4.13873	1.535e-16	STMN1	1.26705	4.10629e-53	SMC4	2.55285	1.19416e-10	CD99	1.44966	1.70188e-40	FANCI	3.45787	2.15269e-05	POU3F1	2.50944	0.168209	S100A10
28	CXCR4	2.5895	2.02497e-77	SLC7A8	3.60032	0	PDE1A	2.93118	1.28373e-126	MAPT	2.1286	0	DUSP6	1.90057	0.833087	RAB3A	1.42314	2.91285e-187	MEIS2	1.59976	1.42002e-07	GRID2	2.47022	0.473057	SERTAD4	2.00155	7.08135e-26	PBK	5.14101	2.88538e-24	HMGB1	2.32566	7.68814e-17	RBFOX3	2.09145	2.4159e-52	PRC1	3.3441	2.52483e-10	MGST1	2.03304	1.1641e-38	H2AFX	2.13655	1.44628e-05	AC116407.2	3.07124	0.169797	WLS
29	PSAP	1.76403	2.46624e-77	MSX1	2.69001	0	BASP1	1.7606	1.42371e-124	CELF2	1.89774	0	AMD1	1.33947	0.844608	NRXN1	1.47219	1.46896e-186	MARCKSL1	1.04313	1.74116e-07	DUSP8	1.37297	0.464379	DLX6	3.17774	1.15336e-25	ANP32E	3.21738	2.57872e-27	PTMA	2.08284	1.49397e-15	NFIB	1.5461	1.62308e-52	CDC20	3.72377	2.67419e-10	SDK2	1.6578	1.5922e-38	EZH2	2.44114	1.83092e-05	CCNL1	1.3173	0.168087	ITM2B
30	CNN3	1.81618	5.96652e-77	CD63	1.50275	0	LINGO1	2.10366	5.96276e-125	MGLL	2.91572	0	EXOC3-AS1	2.00171	0.849371	ELAVL3	1.20226	4.94326e-183	SP9	3.47678	2.96507e-07	CELF4	1.30002	0.471209	MIR7-3HG	1.93797	1.24704e-25	CKS1B	4.02562	1.37779e-25	HIST1H4C	3.69468	3.75201e-17	H3F3A	1.01864	6.91109e-52	SGO2	3.14767	4.33295e-10	RCN1	1.26475	1.3131e-38	ORC6	2.30792	2.00078e-05	AL645728.1	2.26016	0.169972	TTYH1
31	PSAT1	2.26824	2.3549e-75	APOE	2.35502	0	ZBTB18	2.21203	5.20117e-124	TTC9B	2.25184	0	GNG11	2.14367	0.856074	NSG1	1.35999	1.11533e-179	TMSB10	0.907965	2.1533e-07	SP8	2.17769	0.482143	TUBA1A	0.850005	1.56851e-25	LMNB1	3.68721	5.85481e-26	ORC6	3.50117	7.37193e-17	EZR	1.61504	2.60347e-51	DLX1	3.53475	1.01986e-09	ILDR2	1.9758	6.98858e-37	CDT1	3.10062	2.69698e-05	TAF7	1.10702	0.168308	COL27A1
32	HTRA1	2.57358	1.42077e-74	RBM47	3.55918	0	MAP1B	1.56321	3.89776e-120	MYT1L	2.45615	0	TUBA4A	2.12456	0.859194	ATCAY	1.35394	2.86172e-178	H3F3B	0.872786	2.59011e-07	PDE4DIP	1.30042	0.515929	MARCKSL1	0.864959	2.5379e-25	ECT2	4.63839	1.08865e-23	USP1	3.03089	2.87235e-17	ENC1	1.8048	1.22773e-49	H2AFX	2.14829	7.17481e-10	PREX1	1.78945	1.14392e-35	CENPK	2.88905	2.69698e-05	AC099778.1	2.75122	0.172274	TPBG
33	SEMA6A	2.11152	7.36624e-75	KRT18	2.93354	0	RBFOX2	1.77221	1.64864e-116	PCLO	2.52273	0	TM4SF1	2.78506	0.861133	GAP43	1.31714	7.36736e-177	SLC32A1	2.71592	5.42632e-07	DLX1	2.34059	0.528234	MPPED2	1.44023	4.2073e-25	MIS18BP1	4.88933	1.96186e-23	ZWINT	4.32104	6.89652e-16	TMSB4X	0.955446	9.49991e-50	CDKN3	2.75986	1.01986e-09	ZIC1	1.57283	6.64782e-35	RRM1	2.17803	2.69698e-05	AC005837.1	4.07472	0.176487	COL6A2
34	DST	1.88141	7.36624e-75	RARRES2	2.87309	0	CRMP1	1.86515	5.8055e-116	PBX1	2.01241	0	DDX54	1.69839	0.862416	ATP6V0B	1.0523	7.93704e-176	MIAT	1.37277	5.68092e-07	KCNB1	2.37478	0.575705	NSG1	1.13213	5.2306e-25	AURKB	5.30013	1.50071e-22	HIST1H1B	5.47233	1.2601e-14	IGFBPL1	2.6555	4.37675e-48	PIMREG	3.4075	1.19792e-09	PSAT1	1.48822	8.6302e-35	MCM3	2.78989	3.21888e-05	IER5L	1.50227	0.173253	LIMA1
35	MASP1	3.03899	5.26704e-72	CLIC6	4.27969	0	ZEB2	2.22198	4.85042e-115	PDE1A	3.12786	0	AC099778.1	2.52821	0.865878	SEZ6L2	1.25128	3.58691e-173	DCLK1	1.4938	1.14051e-06	GRIA4	2.55651	0.580097	TSHZ1	1.5945	1.00393e-22	PIMREG	5.34881	2.24603e-22	RRM1	3.23903	4.02121e-16	H3F3B	0.915863	3.88723e-46	CCNA2	3.45044	1.27285e-09	SPARCL1	1.93332	1.95547e-33	UBE2T	2.20803	3.02518e-05	SNHG19	2.62043	0.178952	IGFBP2
36	S100B	3.28477	2.48969e-71	MEST	2.02348	0	SLC17A7	2.58059	1.47185e-113	STMN2	2.14839	0	IER3	1.34421	0.861133	SCG3	1.40571	5.32214e-171	MIR124-2HG	1.81211	1.43501e-06	LUZP2	2.96986	0.595592	ELAVL3	0.947463	1.51998e-22	CKS2	3.90073	1.10647e-24	SNRPB	2.52237	1.47914e-16	CACNA2D1	2.08876	2.80709e-45	MAD2L1	2.39549	1.03709e-09	LIFR	1.82593	7.79878e-33	CDK1	3.02285	3.21888e-05	MAFB	2.50041	0.185102	EFNB3
37	MGST1	2.95087	4.34333e-71	BST2	2.87002	0	CPE	1.71041	5.54322e-115	RAB3A	2.04681	0	TDP2	1.85149	0.868813	TUBB2B	1.10652	7.51741e-170	CDCA7L	2.03364	1.64368e-06	CHD5	2.11136	0.600822	MLLT11	0.920734	1.88547e-22	SGO2	4.90769	1.31654e-22	CENPV	2.41581	2.35966e-16	KCNQ2	1.78384	2.92819e-45	TROAP	3.84261	1.67172e-09	MASP1	1.90898	9.34845e-33	UBE2C	3.0572	3.21888e-05	SNAI1	3.72873	0.195143	MAF
38	ZFP36L1	2.02505	1.04033e-71	COL4A5	2.50908	0	MAPT	1.91868	9.64325e-115	CSRP2	2.1337	0	PAN3-AS1	3.16014	0.876769	MIR124-2HG	1.97796	2.13551e-169	RTN1	1.16517	1.93775e-06	RBFOX2	1.01576	0.599246	GAD1	1.88708	3.934e-22	CENPW	3.95253	1.57992e-24	MYBL2	5.0961	2.14291e-14	CNTN2	2.58017	8.18707e-44	KNL1	3.6475	2.26194e-09	ADGRG1	1.30519	7.28662e-33	MAD2L1	2.49489	3.21888e-05	AL031777.3	3.40352	0.197151	B2M
39	CHPF	1.96164	2.62405e-71	KRT8	3.41955	0	TTC9B	2.08575	1.76799e-114	CDH7	3.60691	0	DAPK3	1.72254	0.880279	UCHL1	1.04296	2.17357e-169	TIAM2	2.2511	2.75424e-06	SYT6	2.73796	0.616144	TCEAL7	1.12024	7.02326e-22	TMPO	3.25618	2.91772e-25	SRSF2	2.38517	2.30294e-16	TUBB	1.02386	2.831e-44	HES6	2.10146	1.87106e-09	SLIT2	1.59741	9.61956e-33	CENPF	2.55494	3.21888e-05	DNTTIP2	1.28935	0.201124	PDGFRB
40	TIMP2	1.85814	1.35708e-69	ATP11C	2.48042	0	KIF5C	1.74262	1.35039e-113	FEZF2	2.517	0	SNHG9	1.85664	0.880279	PKIA	1.44562	1.33979e-167	DLX6	3.34837	4.05664e-06	RTN1	1.058	0.614281	DCLK1	1.21652	1.53242e-21	H2AFV	2.81865	2.08985e-25	FANCI	4.14268	4.22317e-15	JPT1	1.14696	7.28167e-44	CDK1	3.00535	2.60196e-09	DDR1	1.1197	2.15081e-32	NCAPG	2.91975	5.48545e-05	H2AFX	1.56243	0.205453	TNFRSF1A
41	DKK3	1.91827	2.70669e-69	TIMP3	2.50082	0	RORB	2.66151	3.51846e-110	LMO3	2.90668	0	TRAPPC5	2.5865	0.898916	BEX5	1.84969	2.64654e-166	CRMP1	1.17734	3.10081e-06	CXXC4	1.72552	0.622512	NRXN3	1.79122	3.60423e-21	CCNB1	5.04091	3.61661e-22	SMC2	3.25678	1.94441e-15	NEUROD4	4.90194	3.23307e-42	KIF11	3.19216	2.84538e-09	SOX9	1.38083	7.95652e-31	PBK	3.20104	6.92232e-05	AL451085.1	4.27959	0.212519	IGFBP5
42	WNT7B	3.53211	2.14433e-65	SERPINH1	2.22259	0	SNAP25	2.23184	9.53032e-111	RBFOX2	1.7766	0	PGAM5	2.16711	0.90569	NAP1L3	1.66096	1.46213e-164	STMN4	1.28576	3.31676e-06	CNTNAP4	2.72068	0.628524	ARX	1.63573	4.42402e-21	EOMES	6.04544	8.58964e-21	TOP2A	4.14397	3.35879e-15	BASP1	1.13719	1.74163e-43	CKAP2L	3.58879	3.90424e-09	PLP1	1.93132	1.64323e-30	MCM4	2.38378	7.65653e-05	GADD45G	1.68792	0.215918	CHPF
43	SLC1A3	2.99122	1.71756e-66	NPC2	2.06335	0	CELF4	2.09663	6.32843e-111	PODXL2	1.87482	0	AP003392.6	4.39302	0.91132	RBFOX2	1.18676	2.54788e-164	TMSB15A	1.28987	3.3315e-06	MEF2C	1.47902	0.64181	JPT1	0.831027	7.59566e-21	CKAP2	3.8985	5.11823e-23	CENPH	3.32411	3.21095e-15	ARL4D	1.78864	5.9073e-43	SGO1	3.42978	3.94905e-09	BTBD17	1.72148	1.56869e-30	HIST1H1C	2.30544	9.43749e-05	MED17	1.79959	0.216681	CTSD
44	DDR1	1.69671	3.8433e-68	OTX2	2.4965	0	CAMKV	2.39116	2.86175e-109	KIF5C	1.77807	0	TRMT112	0.920141	0.907304	SEC11C	1.15298	1.72379e-161	MPPED2	1.46475	8.03091e-06	UNC79	2.03098	0.667458	CELF4	1.14721	8.72489e-21	TUBB4B	3.11033	1.72673e-24	CARHSP1	2.42766	1.56602e-15	DDAH2	1.17388	1.32587e-42	RACGAP1	2.88389	3.94905e-09	ZBTB20	1.14028	1.39465e-30	CKS1B	2.12563	0.000120016	AC092171.4	2.73539	0.221732	LGALS1
45	BAALC	2.65373	3.23685e-66	COLEC12	3.4834	0	PODXL2	1.77819	1.5956e-108	AC004158.1	2.7004	0	STAM-AS1	2.18171	0.917696	BLCAP	1.40355	1.55349e-159	GAD1	2.04838	9.4526e-06	FRY	1.66179	0.667423	TUBB2A	0.866937	3.18409e-20	TACC3	4.60813	9.2654e-22	IDH2	2.60188	1.56602e-15	TP53I11	1.75288	8.96126e-42	AURKB	3.24072	5.56568e-09	PLAGL1	1.44607	2.42691e-30	KIFC1	3.39449	0.000158507	ILF3-DT	1.28377	0.223642	TFPI
46	IGFBP5	2.49435	5.09418e-67	PIFO	3.07174	0	CSRP2	1.96053	1.5486e-106	CRMP1	1.85951	0	TCTE3	2.31396	0.918346	OLFM1	1.36869	3.16126e-159	ST8SIA5	3.9639	1.27659e-05	NSG1	1.10316	0.66917	SYT6	2.64312	6.49546e-20	KIFC1	5.06193	4.24593e-21	SRSF7	2.2327	3.48001e-15	CRABP1	2.4763	7.21229e-40	CDKN2C	3.88053	7.00814e-09	ANXA5	1.19712	6.073e-30	MELK	3.86604	0.000189015	ATP2B1-AS1	2.32926	0.232204	DCN
47	COLGALT2	2.82014	8.36061e-65	FSTL1	2.18294	0	GUCY1A1	2.86633	4.18296e-101	CALM1	1.38624	0	TSPYL2	1.7969	0.922163	STMN1	1.05466	5.91684e-159	SLAIN1	1.76103	1.34943e-05	SCG5	1.15635	0.684062	PAK3	1.11664	2.65245e-19	KPNA2	3.79277	1.46117e-22	CENPK	3.93992	2.6051e-14	PPP1R14B	1.07491	1.97017e-40	MXD3	3.06618	6.01999e-09	JAG1	1.88815	1.24545e-29	CKS2	1.96386	0.000133365	AC012615.1	2.29035	0.234132	TPM1
48	FABP7	2.16742	2.41284e-66	ADAMTS1	3.26224	0	XIST	2.16101	4.10799e-103	NRXN1	1.96629	0	NCBP2-AS2	1.2272	0.922163	CELF4	1.43741	8.77076e-158	LRRN3	1.85824	1.36563e-05	GAP43	0.993768	0.692017	SIX3	1.70502	1.13108e-18	CDK1	4.85377	6.25209e-21	TMSB15A	2.60458	2.48188e-15	KLHL35	2.65193	5.78324e-39	ANP32E	1.69271	5.0538e-09	CRISPLD1	2.07128	7.01072e-29	HIST1H1B	3.5774	0.000191075	RNF139-AS1	2.63039	0.235053	CDC42EP1
49	GATM	3.13267	1.65154e-63	MYL9	3.24918	0	MGLL	2.4338	2.17679e-101	THRA	1.77178	0	TTC30A	2.70513	0.92913	PAK3	1.42287	3.86139e-157	ZNF704	1.47423	1.42525e-05	NRXN2	1.15896	0.699422	C11orf96	1.37922	1.08832e-18	CKAP2L	5.04972	1.54359e-20	TMPO	2.79613	3.35879e-15	SHF	1.79613	4.34293e-39	NEK2	3.78139	8.71183e-09	PSAP	1.04339	3.81615e-29	CENPH	2.22502	0.000169905	AC231981.1	2.55718	0.239967	IQGAP1
50	APCDD1	2.89003	2.88828e-63	CYR61	2.50952	0	ELAVL3	1.61702	1.4453e-101	CLMP	2.77021	0	HIST2H2BE	2.65656	0.933589	NOVA1	1.34574	1.06267e-154	JPT1	0.940213	2.02577e-05	L1CAM	1.42187	0.701044	GDAP1L1	1.2851	2.48367e-18	H2AFX	3.60243	3.28913e-22	NUSAP1	4.04067	1.35971e-14	DCX	1.27922	3.01774e-39	CKAP2	2.2621	1.11257e-08	FLNA	1.09073	5.4444e-29	FANCA	2.88591	0.000197112	TRA2B	1.10549	0.237609	AC016831.5
51	WLS	2.11979	6.62085e-65	WLS	1.9656	0	BACH2	2.15776	2.72016e-100	NELL2	2.0363	0	UBB	0.7996	0.930679	NEFM	2.00049	1.80128e-152	CHD7	1.33788	2.871e-05	APLP1	0.99891	0.701317	TMSB10	0.664106	2.48367e-18	H2AFZ	2.46401	6.11899e-22	HIST1H1D	3.9509	9.22338e-14	MFNG	3.98438	2.35555e-37	CENPA	3.72751	1.71253e-08	TNC	2.01447	3.09625e-28	DEK	1.63935	0.000158507	AC124016.1	2.18347	0.247433	CYTOR
52	CANX	1.48796	7.87667e-64	PDGFRB	3.00861	0	HIVEP2	2.51172	2.24693e-97	FOXG1	1.94466	0	SNAI1	3.47409	0.944769	MAGEH1	1.17936	4.64734e-152	ROBO2	1.54959	3.06637e-05	FAM222A	2.1425	0.712855	SCG3	1.02586	7.58718e-18	NCAPG	4.7636	7.99138e-20	RNASEH2B	3.15054	6.11493e-14	MAP1B	0.9716	7.08953e-38	KIFC1	3.3882	1.78867e-08	WNT7B	2.13857	4.02771e-28	GINS2	2.52769	0.000236232	AC097532.2	3.44706	0.253386	PCDH7
53	ADAMTS3	3.09391	2.45593e-58	BMP4	4.5655	0	VCAN	2.09684	3.40349e-98	CTTNBP2	2.53919	0	KTI12	1.83897	0.941837	ENO2	1.04527	1.80642e-150	AES	0.978465	3.28457e-05	BLCAP	1.18294	0.71398	LINC00599	1.29176	1.28863e-17	KIF11	4.87931	1.33029e-19	CDK1	3.84486	8.71099e-14	ASIC1	2.35081	2.88549e-36	BUB1	3.54437	2.09346e-08	PAX3	2.29245	5.12506e-27	E2F1	3.24132	0.000295172	SEPHS2	1.38348	0.252574	EMP1
54	RFX4	2.73056	3.16937e-58	MAF	2.33442	0	NELL2	1.9137	1.67267e-98	NSG2	1.91593	0	RN7SL832P	3.27638	0.950172	KCNQ1OT1	1.24161	1.91165e-150	MTSS1	1.37603	4.26673e-05	SLC12A5	1.61202	0.727307	BCL11A	0.952967	1.28863e-17	PRR11	5.13727	2.86747e-19	GMNN	3.31942	8.36981e-14	PTMS	0.946799	8.4491e-37	AURKA	3.41297	2.20901e-08	CRB2	1.56647	4.27318e-27	UHRF1	3.21535	0.000322448	AC110285.6	2.24465	0.254347	COL5A2
55	COL4A1	3.11692	2.96168e-56	BCAM	2.66769	0	STMN2	1.91778	1.61254e-97	GNAI1	2.19519	0	GDF15	2.3147	0.950172	INPP5F	1.51504	1.92753e-148	INSM1	1.71433	6.01432e-05	PPFIA3	1.52755	0.746742	TERF2IP	0.755422	1.50894e-17	KIF20B	3.88427	8.89207e-21	SNRPG	1.99468	8.71099e-14	MAP2	1.08501	2.97043e-36	GAD2	2.83373	2.13498e-08	MEGF10	1.99251	8.23069e-27	SRSF7	1.37853	0.000236232	AC005363.2	3.61232	0.262948	SEPT2
56	BTBD17	2.5957	1.03583e-56	SLC4A5	3.50764	0	CACNA1A	2.24157	4.19654e-97	RUNX1T1	2.13452	0	TM4SF18	3.2788	0.954952	PTPRN	2.1842	9.47406e-146	MIR7-3HG	1.85188	6.66112e-05	CDKN2D	1.02815	0.743356	RBFOX2	0.869844	1.83888e-17	ARHGAP11A	5.01506	3.02132e-19	MAD2L1	3.40091	1.15844e-13	KIF5C	1.16206	6.56075e-36	KIF15	3.14111	2.39037e-08	CCDC80	1.84679	1.07337e-26	GTSE1	2.97939	0.000296774	NDUFV2-AS1	2.31411	0.264302	MT-ND4
57	CA12	2.58794	1.64046e-56	LAMA5	2.22136	0	CLMP	2.45867	4.04616e-96	EMX1	2.56049	0	AL021453.1	2.5366	0.957721	RIC3	1.8033	1.14197e-145	LINC00461	1.01218	6.97334e-05	HS6ST2	2.14842	0.757368	ZFHX4	1.08332	5.62123e-17	CCNA2	5.1134	3.89609e-19	DNMT1	2.5442	4.26617e-14	DACH1	1.56464	3.11003e-35	NDC80	3.26364	2.4197e-08	BOC	1.57135	1.58584e-26	CENPN	2.94232	0.000357522	AC073389.1	2.70556	0.271407	PLAU
58	HLA-A	1.69851	1.66508e-57	ARHGAP29	2.88119	0	BCL11A	1.86755	1.88228e-97	JPT1	1.49108	0	JUN	1.13655	0.968923	NEFL	2.35744	7.32982e-145	ELAVL3	0.980533	7.0511e-05	ANK3	1.13921	0.746742	SNTG1	2.15653	7.88355e-17	MXD3	4.95542	7.88329e-19	CENPW	3.3199	8.71099e-14	STMN2	1.40788	2.41462e-35	CEP55	3.87675	2.82451e-08	NPAS3	1.66632	4.03211e-26	DHFR	2.12043	0.000335082	AC124068.2	4.38759	0.288607	IL17RD
59	ITGA6	2.60601	4.24922e-56	PRTG	2.46511	0	GRIN2B	2.41572	7.22204e-96	EPHA4	2.22928	0	AC020765.2	3.04794	0.977286	MAB21L1	2.68497	3.49398e-142	NREP	0.925164	7.46268e-05	STMN4	1.03021	0.746742	TMSB15A	0.96652	1.29958e-16	CENPA	5.49442	1.35696e-18	CDT1	4.17116	6.20686e-13	PPP1R17	4.44715	4.14695e-34	MIS18BP1	2.71813	2.29783e-08	RPS27L	0.922262	3.6996e-26	GMNN	2.26918	0.00033947	LINC00909	1.70716	0.285797	S1PR3
60	SAT1	1.84972	1.84385e-57	EEF1A1	0.849969	0	PCDH17	2.854	1.10182e-94	SCG3	1.89038	0	AC118553.2	4.64589	0.97852	ATP5MC1	1.00002	4.72748e-140	RTN4	0.751336	0.000100354	KALRN	1.62361	0.764113	FRY	1.50636	1.98623e-16	CDC20	5.31705	1.1607e-18	RAD51AP1	4.17008	7.13708e-13	NEUROD1	2.63146	2.79091e-34	UBE2T	1.95299	2.28976e-08	GPC4	1.41047	4.79532e-26	BRIP1	3.65567	0.000394093	FEM1A	1.84079	0.287008	GLIS3
61	LIX1	2.73335	2.01739e-55	SLC13A4	4.18037	0	TRMT9B	2.59028	1.60192e-92	CNTNAP2	1.88714	0	NOC2L	1.3453	0.97491	CRMP1	1.15706	1.83567e-139	ERBB4	1.96523	0.000123702	GRM4	3.01079	0.765523	H3F3B	0.592718	2.76261e-16	NDC80	5.0838	7.71465e-18	SNRPD1	2.06032	1.01438e-13	C1orf61	1.23304	6.95695e-35	CDCA8	3.57189	2.96796e-08	GATM	1.82237	2.94467e-25	AURKB	3.23145	0.000390781	EPM2AIP1	1.15477	0.288351	NRBP2
62	PFN2	1.54758	8.35954e-56	CGNL1	3.82722	0	NETO2	2.16101	1.19911e-93	LINC00461	1.65388	0	PHLDA3	1.30291	0.976179	NDN	1.04423	4.86805e-139	ANKS1B	1.74527	0.000126182	GAD1	1.71851	0.773636	CELF5	0.989286	1.35451e-15	DEK	2.53552	6.13892e-20	CHEK1	3.34105	3.2906e-13	NREP	1.0006	1.05792e-33	NNAT	2.13332	2.2737e-08	LIX1	1.82079	1.339e-24	KIF15	3.24623	0.000396321	SGK1	2.66719	0.293427	SLC1A3
63	PDLIM3	2.2634	5.9617e-55	TAGLN	2.74997	0	SRGAP1	1.80693	1.96662e-94	ATP1A3	2.02663	0	CENPBD1	1.78486	0.977601	GDAP1L1	1.57936	2.02547e-138	SHTN1	1.32361	0.000123702	ZADH2	1.30532	0.807832	CRMP1	0.84179	2.7968e-15	KIF2C	5.02367	1.49368e-17	FBXO5	3.8596	1.22859e-12	ANK3	1.35455	2.90249e-33	PLK1	3.2082	2.96796e-08	CD9	1.24311	2.73146e-24	MCM2	2.95415	0.000394093	JUN	1.18783	0.291625	MAGT1
64	FZD3	1.49957	2.07364e-55	HES1	1.97151	0	JPT1	1.43368	2.24541e-92	STMN1	1.51455	1.9545e-302	SNHG8	1.13414	0.980702	ANK3	1.2585	1.08164e-138	TMEM123	1.36636	0.000147978	CADM2	1.22124	0.811325	RAB3C	1.52289	3.61947e-15	SMC2	3.35446	4.1009e-19	CENPF	3.50416	1.61912e-13	RND3	1.36889	3.17289e-33	LMNB1	2.0801	2.76608e-08	CNN3	0.963271	2.91824e-24	BARD1	2.58649	0.000389859	SAT1	1.03753	0.293688	FBLN2
65	MEGF10	3.02952	3.48751e-53	FOS	1.84146	0	KIDINS220	1.51656	7.16513e-94	GNAO1	1.87853	1.08336e-304	AC010894.2	3.36845	0.980702	MDH1	1.0041	1.25583e-138	FRY	1.76374	0.000189482	KIFAP3	0.959409	0.811325	NOVA1	0.934439	3.53807e-15	KIF15	4.70393	1.38081e-17	FEN1	3.35459	5.92552e-13	DISP3	2.27212	6.62574e-33	KIF2C	3.36054	3.35909e-08	GNAI2	0.878481	5.99794e-24	SMC2	2.08709	0.000383344	AC026979.2	2.10499	0.302134	ALCAM
66	ADGRV1	2.09109	2.60578e-54	RAB11FIP1	2.3821	0	ARMH4	2.08722	9.40989e-93	B3GAT1	2.35841	4.8434e-297	CLN5	1.59821	0.980702	CYCS	0.972163	1.97212e-138	MEIS3	1.09421	0.000232753	TAOK3	1.13879	0.815693	CCDC88A	0.813531	3.81185e-15	BUB1	5.10545	4.76998e-17	SRSF3	1.97293	4.50012e-13	PGAP1	1.3417	3.58328e-33	PSRC1	2.82808	3.23263e-08	ITGB8	1.36404	1.40069e-23	ESCO2	3.6653	0.000500121	UTP3	1.55124	0.306237	PDIA6
67	NR2F1	2.09202	2.4036e-54	PLS3	2.4452	0	STMN1	1.49428	1.77015e-91	ABRACL	1.80723	9.58986e-301	PIGL	1.46735	0.980702	CELF5	1.32158	4.04537e-138	NCAM1	0.990275	0.000262421	KIDINS220	0.89863	0.816896	PKIA	0.943635	5.06021e-15	USP1	3.04372	7.1092e-19	ATAD5	3.36165	5.67361e-13	SUMO2	0.839224	3.45762e-33	H2AFV	1.43074	2.72506e-08	WLS	1.23981	1.29554e-23	ATAD5	2.18655	0.000390781	AL591846.2	4.254	0.309515	VMP1
68	ID3	1.96035	2.72467e-54	LAYN	3.26668	0	NSG2	1.81607	4.79812e-92	TMSB10	1.26285	1.02846e-292	AC068473.5	2.7348	0.980702	APLP1	1.11229	8.19434e-138	TMSB4X	0.669298	0.000265369	TTC9B	1.02821	0.832669	VAMP2	0.667866	1.39578e-14	TROAP	5.26342	7.75509e-17	FAM111B	5.27084	1.01387e-11	POU3F2	1.76046	8.08238e-33	SPAG5	3.19394	4.88438e-08	CRNDE	1.44617	2.67516e-23	CHEK1	2.48785	0.000443937	AL133367.1	4.68353	0.312601	IL13RA1
69	TMBIM6	1.24021	3.84563e-53	COL4A6	2.45764	0	RAB3A	1.7601	5.87292e-92	CELF4	1.96109	2.6533e-297	PPP1R15A	1.23329	0.980702	CALY	1.30452	2.50544e-136	SCGN	4.9198	0.00032314	MIR124-2HG	1.45436	0.837879	SLAIN1	1.2935	4.2689e-14	SPAG5	4.48048	2.41196e-17	H2AFV	2.3124	2.04042e-13	LHX2	1.5296	5.60623e-33	CCDC88A	1.32578	3.35909e-08	LHFPL6	1.33489	3.27503e-23	HES6	2.24212	0.000430588	PPP5D1	2.83104	0.312187	HTRA1
70	PTGDS	2.30662	9.8847e-53	GJA1	2.75517	0	B3GAT1	2.22953	5.27603e-90	BACH2	2.17065	2.75995e-292	ANAPC10	1.71102	0.980702	MORF4L2	0.938016	8.45414e-136	GPC2	1.25162	0.000300055	SCAMP5	1.36164	0.852249	GNG3	0.94263	4.10413e-14	TMSB15A	2.62513	3.56969e-19	CKB	2.40459	4.49236e-13	CBFA2T2	1.52454	3.01081e-32	HMGB3	1.70416	4.96267e-08	DST	1.0158	4.373e-23	SPC25	3.1685	0.00045885	TCF7	1.66903	0.31108	ADGRL3
71	PLPP3	2.4647	1.32375e-51	CPXM2	3.4386	0	NRXN1	1.78845	3.63172e-91	PRDM8	2.71185	6.56402e-288	C14orf119	1.17073	0.980702	ETFB	0.963285	9.75738e-136	ZNF428	0.801081	0.000342981	PTPN5	2.51906	0.861624	RIC3	1.20873	1.3158e-13	MZT1	2.8396	5.77995e-19	TUBB	1.95812	2.31113e-12	MEX3A	1.12619	4.88426e-32	DLX6-AS1	2.8542	6.58846e-08	CANX	0.846592	7.45724e-23	CDCA5	2.97449	0.000511719	AL139274.2	2.48021	0.312946	BTBD17
72	SDC3	1.9841	8.04156e-52	TIMP1	1.87053	0	GRIK3	2.6729	1.07544e-87	GABRG2	2.57819	1.62111e-285	ZNF134	1.83052	0.980702	SYT13	1.86118	1.55786e-134	SBK1	1.03444	0.000379783	STX1A	1.52759	0.855705	MEIS3	0.867511	2.21475e-13	KIF22	3.61944	6.91834e-18	BIRC5	3.80343	1.0191e-12	ADGRG1	1.28764	1.24702e-31	KIF4A	3.41619	9.38932e-08	TMEM47	1.29963	1.16083e-22	TACC3	2.93098	0.00054052	AL137802.2	1.75294	0.313506	IFITM3
73	C1orf61	1.89054	4.72591e-52	MYL12A	1.64923	0	PAK5	2.30952	1.35858e-88	RORB	2.61262	3.47766e-283	DENND4C	1.71867	0.980702	SLC32A1	3.04841	1.01694e-132	TUBB2A	0.858423	0.000434865	FAM19A2	2.35437	0.861624	NAP1L3	1.08222	2.45962e-13	BUB1B	4.60428	8.68353e-17	RFC4	2.85486	7.14439e-13	ROBO2	1.63117	4.21459e-31	GAS2L3	2.92984	1.11576e-07	LRP2	2.68222	2.18791e-22	MCM10	3.21135	0.00060274	ARC	2.14415	0.316659	IFITM1
74	CCDC80	2.71005	4.74907e-51	LGI1	2.44843	0	LRRC7	2.39722	9.4385e-86	NSG1	1.71877	1.04363e-288	NR2F6	1.2103	0.980702	MAGEF1	1.07999	5.03846e-134	C1orf61	0.984946	0.000446999	KCNF1	1.64803	0.861624	SMIM18	1.54557	2.68487e-13	TYMS	3.32046	1.66275e-18	UHRF1	4.44099	1.13186e-11	SLC22A23	1.97436	7.6177e-31	CKS1B	2.02607	1.05081e-07	SEPT2	0.860892	2.54469e-22	HAT1	1.98939	0.000531295	YME1L1	1.12314	0.318371	CD164
75	FAT1	1.84872	1.1821e-51	PHACTR2	2.5248	0	NAV3	2.21232	5.71848e-86	LRRC7	2.58225	2.74605e-283	IGFBP7	1.1374	0.980702	DUSP8	1.35417	2.40406e-133	RIPOR2	1.66803	0.000491485	GRM5	2.68344	0.883979	KIDINS220	0.722847	3.33673e-13	RAD21	2.43116	8.35908e-19	ARL6IP6	2.81777	9.9577e-13	CPE	1.03096	5.1309e-31	BUB1B	2.84945	1.17249e-07	COL4A2	1.49324	3.80546e-22	TK1	3.18152	0.000604665	SNHG9	1.71426	0.319202	CALR
76	RHOC	1.82921	6.62263e-51	CYP27A1	2.74373	0	AFDN	1.55495	8.75775e-87	CHD3	1.67869	5.3201e-288	STPG1	2.12896	0.980702	CAMK2N1	1.0607	7.41999e-133	FNBP1L	0.881029	0.000499595	ZCCHC12	1.73436	0.883979	ETFB	0.671386	4.27167e-13	HJURP	5.35076	4.70529e-16	MCM3	3.47602	5.29246e-12	DBN1	1.02131	5.61387e-31	NCAPD2	2.39181	1.17249e-07	UBL3	1.14165	3.89693e-22	PSMC3IP	2.59234	0.000737469	TOB1	1.35851	0.319202	GNG11
77	MT3	2.6172	1.1183e-49	ABHD2	1.8192	0	FOXG1	1.7256	7.48473e-86	CEP170	1.50045	4.18436e-286	FZD5	2.90111	0.980702	GAD2	2.67341	2.52568e-130	APC2	1.08722	0.000658203	TERF2IP	0.76409	0.883979	GPC2	0.989533	5.02436e-13	SGO1	4.77046	1.95189e-16	NEUROG1	5.70276	1.21808e-10	NFIA	1.11025	6.22629e-31	KIF14	3.55266	1.69492e-07	GSN	1.22387	6.58662e-22	NASP	1.56682	0.000673875	SPTY2D1	1.45163	0.322747	FKBP10
78	ITM2C	1.65494	1.1182e-50	OSBPL1A	1.66159	0	CAMK2B	2.10299	3.66224e-85	RCAN1	2.29799	7.34806e-282	MYLIP	2.02951	0.980702	CALM2	0.812939	1.29069e-131	AC004158.1	1.36706	0.00072381	PNMA8C	1.98788	0.88982	TAGLN3	0.801901	7.48778e-13	KNSTRN	3.97119	8.58603e-17	CKS1B	2.97518	6.50739e-12	AFDN	1.07803	1.01491e-30	TACC3	2.65629	1.62618e-07	FLNC	1.70423	8.6409e-22	CHAF1A	2.5623	0.000730715	EIF2A	1.23148	0.323743	NDUFA4L2
79	SDK2	2.02147	2.17834e-50	CLU	1.53007	0	CEP170	1.45686	9.58561e-86	GRIN2B	2.46295	1.20274e-278	SBDS	0.978634	0.980702	SCG2	1.71438	5.78712e-131	INA	1.12815	0.000741612	SYNPR	2.263	0.89197	SCRT2	1.10114	1.09365e-12	SKA2	2.48286	3.23725e-18	ANP32E	2.45682	4.20558e-12	MAML3	1.93758	5.74324e-30	KIF23	2.88195	1.86347e-07	CLIC1	1.01	8.19985e-22	FAM111B	3.63668	0.000855342	USP51	1.87591	0.326737	LINC02256
80	SYT11	1.4685	1.35608e-50	BMP7	1.96896	0	NSG1	1.62694	1.4103e-85	SNAP25	2.07631	2.27439e-281	EIF1	0.635385	0.980702	TMEM59L	1.12495	6.21232e-127	KLF7	1.23733	0.000787615	SLITRK3	3.17686	0.899955	MARCKS	0.594451	1.28088e-12	CKAP5	2.56016	7.71465e-18	CYB5A	2.48262	5.00693e-12	PCBP4	1.37348	4.63778e-30	TTK	3.57098	2.74615e-07	IGFBP2	0.831231	1.13492e-21	KIF11	2.91899	0.000809853	NSMCE3	1.25521	0.324902	OFD1
81	ITM2B	1.21903	6.94255e-50	SERINC5	2.16085	3.83237e-301	CHD3	1.62929	6.1355e-84	PAFAH1B3	1.41072	8.0657e-281	IMP3	1.12139	0.980702	LIN7B	1.56301	1.41861e-125	DPYSL3	0.897315	0.000767246	RASGRP2	1.63222	0.89197	DUSP8	0.956443	1.35696e-12	CENPN	4.21771	2.65305e-16	PARP1	2.11655	4.57899e-12	NEUROG1	4.22088	2.09519e-29	MZT1	1.597	2.06007e-07	LINC01896	1.97156	1.74932e-21	DSN1	2.5739	0.000855342	PPP1R10	1.06946	0.324902	GPX8
82	MSN	1.78235	2.71448e-49	CCND1	1.69245	9.33577e-302	DCX	1.61401	2.54533e-83	C3orf14	1.71707	2.09558e-280	ZNF622	1.58316	0.980702	LHX5-AS1	3.18512	2.00186e-123	PFN2	0.89775	0.00085229	MAB21L1	1.88541	0.892746	ATCAY	0.819976	1.47689e-12	EZH2	3.30825	7.2896e-17	HNRNPD	2.06365	5.30014e-12	CORO1C	1.40401	5.12936e-30	RTKN2	2.91065	3.7438e-07	MSN	1.13002	1.56002e-21	RFC4	1.85376	0.000835067	AL137077.2	3.63639	0.330058	P3H1
83	SEPT2	1.3381	3.60533e-49	CNKSR3	2.78671	1.55054e-292	ATP1A3	1.83337	7.5795e-83	DCX	1.70197	5.01828e-278	ATF4	1.06069	0.980702	BEX4	0.868375	4.85982e-125	MIDN	0.898069	0.000914194	STARD4-AS1	1.46472	0.895957	NRXN1	0.857714	1.82251e-12	TTK	5.05058	3.17741e-15	PRKDC	2.08002	5.77368e-12	EBF3	2.74242	1.88592e-29	KIF20A	3.87349	4.47853e-07	FGFR1	1.06957	1.70674e-21	CDCA4	2.54145	0.00145645	IBA57	2.10868	0.329065	MT-CO2
84	LRIG1	2.40635	7.34805e-48	PMCH	2.72541	1.13663e-292	SCN3B	1.99765	2.97181e-82	RNF165	1.85055	1.52794e-275	AL606760.3	2.69311	0.980702	SYP	1.31563	8.54758e-123	SCRT2	1.31301	0.00128829	ADCY2	1.73114	0.899955	DCLK2	1.07296	2.12025e-12	BUB3	2.68798	4.49954e-17	LSM4	1.9377	7.9347e-12	IGDCC3	1.82615	1.32233e-29	ARHGAP11A	3.07848	5.13703e-07	MDFI	1.64103	2.17841e-21	MIS18BP1	2.50826	0.00145062	NFYC-AS1	2.79909	0.334676	PRSS23
85	JAM2	2.30842	7.33025e-48	KLHDC8B	1.89698	7.28711e-295	CD24	1.47293	5.23358e-82	CD24	1.5113	9.83773e-271	AC015909.2	2.97713	0.980702	PPP1R1A	1.58146	3.22624e-122	FGF9	1.97237	0.00135968	CPLX2	1.66504	0.905861	FOXP4	1.40896	3.46276e-12	CENPU	3.88538	3.56367e-16	HIST1H1C	3.45374	3.06695e-11	ACTB	0.769702	1.57841e-29	RND3	1.52802	4.31927e-07	NLRP1	0.984397	2.26258e-21	C21orf58	2.40089	0.00167762	AC017083.1	2.46926	0.335682	SLC2A3
86	LHFPL6	1.99578	7.05005e-48	SNHG18	2.61528	1.99097e-291	SEZ6	2.18101	6.32523e-81	CPE	1.4869	1.75791e-269	AC005332.1	3.78597	0.980702	ATP1B1	1.03261	1.34893e-122	CADM1	1.02776	0.00142666	ATP1B1	0.863405	0.901324	SLITRK6	1.91463	3.95975e-12	NUCKS1	2.01789	7.52607e-17	MCM4	3.23304	3.32631e-11	MAP4K4	1.01387	2.87767e-29	CDCA3	2.9296	5.82005e-07	MIR99AHG	1.35924	2.41984e-21	KIF22	2.16179	0.0017795	AC098818.2	3.53331	0.337089	TRH
87	ITGB8	2.03922	1.64917e-47	SDC2	2.28079	1.05026e-291	SCG3	1.70573	2.23042e-81	DPF1	1.93919	4.6782e-269	DEPP1	2.49065	0.980702	SARAF	0.814457	1.34893e-122	GDAP1L1	1.33121	0.00145697	CHST1	2.44594	0.912042	SBK1	0.811339	3.78732e-12	RRM2	4.35605	1.15719e-15	HNRNPA2B1	1.58306	9.56847e-11	CRMP1	1.1011	3.29162e-29	ECT2	2.41905	9.21804e-07	HES1	1.14702	2.64554e-21	NUF2	2.83262	0.00203395	KMT2E-AS1	2.05299	0.33846	FAM114A1
88	FAM181B	2.07556	1.28264e-47	SLC16A10	3.54477	8.06631e-286	GNAO1	1.70873	1.74017e-80	LMO7	2.72685	2.76756e-263	AC109347.1	2.68595	0.980702	CDK5R2	1.9521	1.32011e-121	PRKCA	1.42967	0.00148461	ATP1A3	1.08877	0.905861	ZNF704	0.986336	4.37271e-12	KIF4A	4.73776	3.3198e-15	HMGB3	2.42674	1.11381e-11	AKT3	1.17239	2.27342e-28	TMSB15A	1.41754	9.13953e-07	C1orf61	1.05455	2.93079e-21	CDC6	3.49455	0.00242351	TNFSF9	2.65392	0.340553	SRPX2
89	COL4A2	2.30214	4.94358e-47	CAVIN1	2.68411	3.23462e-289	AC004158.1	2.20533	1.21457e-79	DOK6	2.21011	2.51878e-260	AL358472.4	3.55302	0.980702	FAM57B	1.25616	4.45108e-122	SNTG1	2.16627	0.00159849	PCSK1N	0.778104	0.905861	GLRA2	2.44467	5.56765e-12	PLK1	4.78058	3.18503e-15	PIMREG	4.02572	6.39617e-11	PRDX1	0.927586	4.00594e-28	HJURP	3.18406	1.27772e-06	COL4A1	1.78578	1.23233e-20	SRSF2	1.30184	0.00204668	SLC38A2	1.2466	0.3405	DDR1
90	LGALS3	2.05788	1.84896e-47	FOLR1	4.13405	7.35203e-285	CALM1	1.2258	1.13724e-79	SCN3B	2.06168	1.87305e-258	TOB1	1.21839	0.980702	MARCKSL1	0.843861	1.41789e-121	FEZ1	0.822948	0.00161441	TH	2.7452	0.91784	SP8	1.67414	6.71149e-12	CDCA3	4.62107	2.85364e-15	NT5DC2	2.28678	1.60423e-11	ELAVL3	1.00714	4.49365e-28	KIF20B	2.14255	1.16611e-06	SOX21	2.18009	1.6749e-20	ASF1B	3.24624	0.00243783	AC025181.2	1.90614	0.343172	PMP22
91	NPAS3	2.30494	4.21618e-47	PLTP	1.8522	5.00509e-291	CSRNP3	1.72361	1.08324e-79	EEF1A2	1.48668	6.46791e-259	AC137630.3	3.40471	0.980702	CXXC4	1.81694	1.84889e-120	MT-CO3	0.716284	0.00171491	GNG4	1.08282	0.928616	MAB21L1	1.60476	8.02576e-12	CDCA8	5.06074	7.36828e-15	ANP32B	2.03581	2.97854e-11	CECR2	1.56674	8.3251e-28	SAPCD2	3.10797	1.37355e-06	CHPF	1.02397	1.51537e-20	XRCC2	2.91643	0.00243783	AC062029.1	3.41	0.346702	CCDC80
92	NLRP1	1.65657	2.05245e-47	ZFP36	3.14938	1.96918e-286	DPF1	1.83312	1.5552e-78	CAMK2B	2.15326	6.71814e-256	PGBD4	2.35342	0.980702	SYT1	1.13068	1.35329e-119	TMEM161B-AS1	0.910483	0.0017219	ZNF385D	1.85697	0.930818	PAFAH1B3	0.646703	1.03503e-11	RTKN2	4.47326	4.2841e-15	AURKB	4.09502	1.81367e-10	CALM1	0.836072	8.38247e-28	KIF18A	3.23814	1.4679e-06	MRC2	1.4696	1.6749e-20	WDR76	2.65656	0.00243783	AL121658.1	2.72111	0.345868	ENDOD1
93	SOX6	2.49291	9.14015e-47	GPNMB	2.94753	1.04218e-284	ELMOD1	2.95758	2.44173e-76	SRGAP1	1.73397	1.7125e-257	MIR22HG	1.96341	0.980702	SCN3B	1.39411	4.35499e-118	MARCKS	0.695334	0.0017219	INA	1.02875	0.936697	FAM241B	0.99095	1.41732e-11	NCAPD2	3.49735	6.36813e-16	NUDT1	2.26023	4.09794e-11	KLF13	1.2804	1.69843e-27	TOX3	1.99419	1.5544e-06	PLPP3	1.44443	1.76368e-20	NDC80	2.95688	0.00243783	MTRNR2L12	1.49791	0.345868	SSPN
94	FLNA	1.49102	8.71202e-47	ZFP36L1	1.61739	5.23423e-290	NFIA	1.46224	1.41466e-76	JPH4	1.81904	5.89685e-256	PET117	1.53295	0.980702	MIR7-3HG	2.02423	4.23807e-117	KAT6B	0.993784	0.001781	PCDH10	1.65794	0.939677	BLCAP	0.8492	2.57278e-11	AURKA	4.64291	7.83063e-15	ALYREF	2.66322	8.30279e-11	DCC	1.95896	4.47178e-27	JPT1	1.03895	1.31938e-06	ATP1B2	0.973608	1.86587e-20	PTMA	0.908038	0.0023001	C19orf25	1.20775	0.356097	COL23A1
95	SPRY2	2.19219	2.90486e-46	C11orf88	3.44916	1.59808e-277	CTNND2	1.69396	1.56948e-75	CACNA1A	2.13946	1.36636e-254	AL355472.1	2.18654	0.980702	ELAVL2	1.62741	3.58944e-117	TERF2IP	0.738017	0.001781	GOLGA8A	1.19962	0.947314	NREP	0.640118	2.62878e-11	FOXM1	4.45556	9.50092e-15	KCNQ2	2.62501	7.55494e-11	ADCYAP1	2.35672	8.01941e-27	PIF1	3.77804	2.27834e-06	PDLIM3	1.30755	2.40589e-20	ASPM	2.48612	0.00243783	FNIP1	1.27178	0.356033	CECR2
96	GNAI2	1.30123	4.77588e-46	ST5	1.97729	2.69337e-280	MAP2	1.31224	3.24568e-75	SPTAN1	1.37046	1.81743e-251	AC009120.5	4.23863	0.980702	SCG5	1.17431	2.38701e-117	GNG3	1.04811	0.0017966	HOMER2	1.59336	0.95722	CDK5R1	0.798242	2.82598e-11	CNTLN	3.08176	1.12742e-15	BTG3	2.09194	6.39617e-11	SEZ6L	1.70932	5.61757e-27	TMPO	1.49798	1.8646e-06	FGFR3	1.8283	3.54338e-20	H2AFV	1.43973	0.00243783	HIST1H4E	3.29904	0.360856	ANXA2
97	DBI	1.61902	1.08583e-45	GALNT10	2.22351	7.13601e-278	RTN4	1.14283	1.38855e-74	DRAXIN	1.82192	1.14559e-249	AC012306.2	2.05121	0.980702	LHX1	3.18431	1.04932e-114	SLC6A1	1.64371	0.00200547	MTMR7	2.33768	0.967398	GRIA1	1.17654	2.94777e-11	ZWINT	3.89006	3.76868e-15	H2AFY	1.82876	7.55494e-11	FYN	1.02947	8.12276e-27	NMU	2.77058	2.21953e-06	IRX1	2.39575	4.58872e-20	RPA3	1.59096	0.00265085	EXOC3-AS1	1.90372	0.359317	GNG12
98	LAMP1	1.70725	1.5793e-45	VEGFA	1.46556	2.59813e-276	NR4A2	2.9776	7.0986e-73	PHACTR3	2.29379	9.17118e-247	NSMCE3	1.10436	0.980702	TTC3	0.776843	2.19485e-116	KCNH8	2.86685	0.00248117	KLF9	1.52714	0.963381	VGF	1.4001	3.05552e-11	KIF14	5.20983	4.02202e-14	BRCA1	4.38075	8.64279e-10	CHRNA3	4.51883	4.52091e-26	PRR11	2.99492	2.49057e-06	NCKAP5	1.48797	4.80726e-20	HIST1H1D	2.14143	0.00294284	BX284668.6	3.12628	0.363423	MIR99AHG
99	WWTR1	2.08803	2.67395e-45	PDLIM5	1.88958	5.09285e-275	SPTAN1	1.31839	1.00164e-74	CDK5R1	1.67514	1.93e-249	A2M	1.98997	0.980702	NNAT	1.70476	6.79484e-115	CITED2	1.06179	0.00280004	SCN1A	1.81533	0.970195	BEX2	0.614426	3.08679e-11	NCAPG2	4.09964	1.39533e-14	ESCO2	4.64998	1.42783e-09	EMX1	1.64028	3.0992e-26	FOXM1	2.74669	2.62026e-06	HES4	0.876592	5.53208e-20	CDK2	2.83166	0.00365917	AL355075.4	2.59217	0.362882	ABLIM1
[truncated: 35 more columns]

## Sheet: cell composition analysis nowak
Index	wt_celltype	# of cntnap2+ cells	total #	% CNTNAP2+ cells per celltype	% in whole population		mut_celltype	# of cntnap2+ cells	total #	% CNTNAP2+ cells per celltype	% in whole population		change direction in MUT
1	EN-V1	1911	2894	0.660332	0.256288		EN-V1	273	778	0.3509	0.0464755		0.181341
2	Choroid	434	1542	0.281453	0.136557		Choroid	825	5758	0.143279	0.343967		2.51885
3	Glyc	409	1245	0.328514	0.110255		Glyc	538	3185	0.168917	0.190263		1.72566
4	RG-early	106	1143	0.0927384	0.101222		RG-early	142	1747	0.0812822	0.104361		1.03101
5	EN-PFC	632	1036	0.610039	0.0917464		EN-PFC	25	83	0.301205	0.00495818		0.0540423
6	nEN-early	561	798	0.703008	0.0706695		nEN-early	78	212	0.367925	0.0126643		0.179204
7	vRG	37	527	0.0702087	0.0466702		vRG	25	328	0.0762195	0.0195938		0.419835
8	IPC-nEN	108	466	0.23176	0.0412682		IPC-nEN	85	550	0.154545	0.0328554		0.796145
9	nEN-late	138	329	0.419453	0.0291357		nEN-late	17	158	0.107595	0.00943847		0.323949
10	Astrocyte	79	210	0.37619	0.0185972		Astrocyte	129	526	0.245247	0.0314217		1.68959
11	tRG	45	210	0.214286	0.0185972		tRG	81	388	0.208763	0.023178		1.24632
12	IN-STR	40	201	0.199005	0.0178002		IN-STR	123	839	0.146603	0.0501195		2.81567
13	nIN	22	175	0.125714	0.0154977		nIN	20	347	0.0576369	0.0207288		1.33754
14	MGE-RG	35	160	0.21875	0.0141693		MGE-RG	147	895	0.164246	0.0534648		3.77328
15	RG-div1	4	57	0.0701754	0.00504782		RG-div1	3	40	0.075	0.00238949		0.47337
16	IPC-div1	2	50	0.04	0.00442791								0
17	MGE-IPC	5	46	0.108696	0.00407368		MGE-IPC	3	173	0.017341	0.0103345		2.5369
18	IN-CTX-CGE	4	44	0.0909091	0.00389656		IN-CTX-CGE	9	189	0.047619	0.0112903		2.89751
19	RG-div2	4	35	0.114286	0.00309954		RG-div2	1	10	0.1	0.000597372		0.192729
20	IN-CTX-MGE	4	28	0.142857	0.00247963		IN-CTX-MGE	4	38	0.105263	0.00227001		0.915463
21	Microglia	3	28	0.107143	0.00247963		Microglia	1	36	0.0277778	0.00215054		0.867281
22	MGE-div	1	25	0.04	0.00221396		MGE-div	3	76	0.0394737	0.00454002		2.05064
23	oRG	6	21	0.285714	0.00185972		oRG	2	23	0.0869565	0.00137395		0.738795
24	U1	5	11	0.454545	0.000974141		U1	39	265	0.14717	0.0158303		16.2506
25	Endothelial	1	8	0.125	0.000708466		Endothelial	3	30	0.1	0.00179211		2.52957
26	Mural	1	3	0.333333	0.000265675		Mural	3	21	0.142857	0.00125448		4.72186
							IPC-div2	2	36	0.0555556	0.00215054
							U2	1	9	0.111111	0.000537634
		total cell#	11292					total cell#	16740
