# Supplementary material for: Cortical overgrowth in a preclinical forebrain organoid model of CNTNAP2-associated autism spectrum disorder
Source: Nat Commun. 2021 Sep 1;12:4087. doi: 10.1038/s41467-021-24358-4 (PMC8410758; doi:10.1038/s41467-021-24358-4)
Supplement: Supplementary file 11 — Supplementary data 8 [file 41467_2021_24358_MOESM11_ESM.xlsx]

## Sheet: Supplementary data 8. GO_Downre
Category	CategoryID	GO	Description	LogP	Enrichment	Z-score	#TotalGeneInLibrary	#GeneInGO	#GeneInHitList	#GeneInGOAndHitList	%InGO	STDV %InGO	GeneID	Hits	Log(q-value)	GeneList
GO Biological Processes	19	GO:0001501	skeletal system development	-28	8.4	17	24152	518	249	45	18	2.4	1116|1240|1291|1292|1293|1303|1513|2138|2662|3037|3200|3201|3202|3205|3206|3212|3213|3214|3215|3216|3217|3218|3219|3221|3223|3224|3225|3226|3232|3479|4060|4781|4883|4982|5156|5396|5950|6474|6495|7481|55790|81578|157506|202151|338773	CHI3L1|CMKLR1|COL6A1|COL6A2|COL6A3|COL12A1|CTSK|EYA1|GDF10|HAS2|HOXA3|HOXA4|HOXA5|HOXA9|HOXA10|HOXB2|HOXB3|HOXB4|HOXB5|HOXB6|HOXB7|HOXB8|HOXB9|HOXC4|HOXC6|HOXC8|HOXC9|HOXC10|HOXD3|IGF1|LUM|NFIB|NPR3|TNFRSF11B|PDGFRA|PRRX1|RBP4|SHOX2|SIX1|WNT11|CSGALNACT1|COL21A1|RDH10|RANBP3L|TMEM119	-23	Input ID
Canonical Pathways	11	M5884	NABA CORE MATRISOME	-27	12	19	24152	275	249	35	14	2.2	633|1291|1292|1293|1296|1303|1307|1634|1805|1842|3371|3908|3910|4054|4060|4239|4958|4969|7058|7130|8840|9806|10418|10516|11117|54829|79883|81578|83716|84624|91522|127435|131149|137902|168667	BGN|COL6A1|COL6A2|COL6A3|COL8A2|COL12A1|COL16A1|DCN|DPT|ECM2|TNC|LAMA2|LAMA4|LTBP3|LUM|MFAP4|OMD|OGN|THBS2|TNFAIP6|CCN4|SPOCK2|SPON1|FBLN5|EMILIN1|ASPN|PODNL1|COL21A1|CRISPLD2|FNDC1|COL23A1|PODN|OTOL1|PXDNL|BMPER	-23	Input ID
GO Biological Processes	19	GO:0030198	extracellular matrix organization	-25	9.8	17	24152	368	249	37	15	2.3	2|633|1291|1292|1293|1296|1303|1307|1513|1634|1805|1842|2191|2670|3037|3371|3691|3908|3910|4060|4239|4921|4982|5156|5654|7412|8516|9509|9806|10516|11117|25975|28984|55790|83716|91522|131149	A2M|BGN|COL6A1|COL6A2|COL6A3|COL8A2|COL12A1|COL16A1|CTSK|DCN|DPT|ECM2|FAP|GFAP|HAS2|TNC|ITGB4|LAMA2|LAMA4|LUM|MFAP4|DDR2|TNFRSF11B|PDGFRA|HTRA1|VCAM1|ITGA8|ADAMTS2|SPOCK2|FBLN5|EMILIN1|EGFL6|RGCC|CSGALNACT1|CRISPLD2|COL23A1|OTOL1	-21	Input ID
GO Biological Processes	19	GO:0043062	extracellular structure organization	-24	8.7	16	24152	424	249	38	15	2.3	2|633|948|1291|1292|1293|1296|1303|1307|1513|1634|1805|1842|2191|2670|3037|3371|3691|3908|3910|4060|4239|4921|4982|5156|5654|7412|8516|9509|9806|10516|11117|25975|28984|55790|83716|91522|131149	A2M|BGN|CD36|COL6A1|COL6A2|COL6A3|COL8A2|COL12A1|COL16A1|CTSK|DCN|DPT|ECM2|FAP|GFAP|HAS2|TNC|ITGB4|LAMA2|LAMA4|LUM|MFAP4|DDR2|TNFRSF11B|PDGFRA|HTRA1|VCAM1|ITGA8|ADAMTS2|SPOCK2|FBLN5|EMILIN1|EGFL6|RGCC|CSGALNACT1|CRISPLD2|COL23A1|OTOL1	-20	Input ID
GO Biological Processes	19	GO:0048706	embryonic skeletal system development	-23	18	20	24152	126	249	24	9.6	1.9	2138|3200|3201|3202|3205|3212|3213|3214|3215|3216|3217|3218|3219|3221|3223|3225|3232|5156|5396|5950|6474|6495|7481|157506	EYA1|HOXA3|HOXA4|HOXA5|HOXA9|HOXB2|HOXB3|HOXB4|HOXB5|HOXB6|HOXB7|HOXB8|HOXB9|HOXC4|HOXC6|HOXC9|HOXD3|PDGFRA|PRRX1|RBP4|SHOX2|SIX1|WNT11|RDH10	-19	Input ID
GO Biological Processes	19	GO:0048705	skeletal system morphogenesis	-20	11	16	24152	239	249	27	11	2	1291|1292|1293|1303|2138|3037|3200|3201|3202|3212|3213|3214|3215|3216|3217|3218|3221|3224|3225|3232|5156|5396|6474|6495|55790|81578|157506	COL6A1|COL6A2|COL6A3|COL12A1|EYA1|HAS2|HOXA3|HOXA4|HOXA5|HOXB2|HOXB3|HOXB4|HOXB5|HOXB6|HOXB7|HOXB8|HOXC4|HOXC8|HOXC9|HOXD3|PDGFRA|PRRX1|SHOX2|SIX1|CSGALNACT1|COL21A1|RDH10	-16	Input ID
GO Biological Processes	19	GO:0048704	embryonic skeletal system morphogenesis	-19	20	18	24152	94	249	19	7.6	1.7	2138|3200|3201|3202|3212|3213|3214|3215|3216|3217|3218|3221|3225|3232|5156|5396|6474|6495|157506	EYA1|HOXA3|HOXA4|HOXA5|HOXB2|HOXB3|HOXB4|HOXB5|HOXB6|HOXB7|HOXB8|HOXC4|HOXC9|HOXD3|PDGFRA|PRRX1|SHOX2|SIX1|RDH10	-15	Input ID
Reactome Gene Sets	6	R-HSA-1474244	Extracellular matrix organization	-18	9	14	24152	301	249	28	11	2	2|633|1291|1292|1293|1296|1303|1307|1513|1634|3371|3691|3908|3910|4054|4060|4239|4921|5654|7412|8516|9509|10516|11117|54829|81578|91522|283208	A2M|BGN|COL6A1|COL6A2|COL6A3|COL8A2|COL12A1|COL16A1|CTSK|DCN|TNC|ITGB4|LAMA2|LAMA4|LTBP3|LUM|MFAP4|DDR2|HTRA1|VCAM1|ITGA8|ADAMTS2|FBLN5|EMILIN1|ASPN|COL21A1|COL23A1|P4HA3	-15	Input ID
GO Biological Processes	19	GO:0048562	embryonic organ morphogenesis	-17	8.9	14	24152	284	249	26	10	1.9	220|2138|2637|3200|3201|3202|3212|3213|3214|3215|3216|3217|3218|3221|3225|3232|5156|5396|5950|6474|6495|6909|7481|8013|8516|157506	ALDH1A3|EYA1|GBX2|HOXA3|HOXA4|HOXA5|HOXB2|HOXB3|HOXB4|HOXB5|HOXB6|HOXB7|HOXB8|HOXC4|HOXC9|HOXD3|PDGFRA|PRRX1|RBP4|SHOX2|SIX1|TBX2|WNT11|NR4A3|ITGA8|RDH10	-13	Input ID
GO Biological Processes	19	GO:0048598	embryonic morphogenesis	-16	5.9	12	24152	578	249	35	14	2.2	187|220|1291|1303|2138|2637|3200|3201|3202|3205|3206|3212|3213|3214|3215|3216|3217|3218|3221|3225|3226|3232|3691|5156|5396|5950|6474|6495|6909|7424|7472|7481|8013|8516|157506	APLNR|ALDH1A3|COL6A1|COL12A1|EYA1|GBX2|HOXA3|HOXA4|HOXA5|HOXA9|HOXA10|HOXB2|HOXB3|HOXB4|HOXB5|HOXB6|HOXB7|HOXB8|HOXC4|HOXC9|HOXC10|HOXD3|ITGB4|PDGFRA|PRRX1|RBP4|SHOX2|SIX1|TBX2|VEGFC|WNT2|WNT11|NR4A3|ITGA8|RDH10	-13	Input ID
GO Biological Processes	19	GO:0009952	anterior/posterior pattern specification	-14	9.7	13	24152	211	249	21	8.4	1.8	2637|3200|3201|3202|3205|3206|3212|3213|3214|3215|3216|3217|3218|3219|3221|3223|3224|3225|3226|3232|7472	GBX2|HOXA3|HOXA4|HOXA5|HOXA9|HOXA10|HOXB2|HOXB3|HOXB4|HOXB5|HOXB6|HOXB7|HOXB8|HOXB9|HOXC4|HOXC6|HOXC8|HOXC9|HOXC10|HOXD3|WNT2	-11	Input ID
GO Biological Processes	19	GO:0048568	embryonic organ development	-14	6.4	11	24152	424	249	28	11	2	220|2034|2138|2637|3200|3201|3202|3212|3213|3214|3215|3216|3217|3218|3221|3225|3232|5156|5396|5950|6474|6495|6909|7472|7481|8013|8516|157506	ALDH1A3|EPAS1|EYA1|GBX2|HOXA3|HOXA4|HOXA5|HOXB2|HOXB3|HOXB4|HOXB5|HOXB6|HOXB7|HOXB8|HOXC4|HOXC9|HOXD3|PDGFRA|PRRX1|RBP4|SHOX2|SIX1|TBX2|WNT2|WNT11|NR4A3|ITGA8|RDH10	-11	Input ID
GO Biological Processes	19	GO:0003002	regionalization	-14	7.1	12	24152	342	249	25	10	1.9	718|2246|2637|3200|3201|3202|3205|3206|3212|3213|3214|3215|3216|3217|3218|3219|3221|3223|3224|3225|3226|3232|6495|7472|84504	C3|FGF1|GBX2|HOXA3|HOXA4|HOXA5|HOXA9|HOXA10|HOXB2|HOXB3|HOXB4|HOXB5|HOXB6|HOXB7|HOXB8|HOXB9|HOXC4|HOXC6|HOXC8|HOXC9|HOXC10|HOXD3|SIX1|WNT2|NKX6-2	-10	Input ID
GO Biological Processes	19	GO:0048514	blood vessel morphogenesis	-13	4.8	10	24152	685	249	34	14	2.2	187|290|358|718|1116|1296|1634|1909|2034|2138|2191|2246|2637|3037|3200|3202|3213|4915|5156|5396|6444|6495|6909|7058|7424|7481|10203|10365|10457|11117|28984|57608|91522|168667	APLNR|ANPEP|AQP1|C3|CHI3L1|COL8A2|DCN|EDNRA|EPAS1|EYA1|FAP|FGF1|GBX2|HAS2|HOXA3|HOXA5|HOXB3|NTRK2|PDGFRA|PRRX1|SGCD|SIX1|TBX2|THBS2|VEGFC|WNT11|CALCRL|KLF2|GPNMB|EMILIN1|RGCC|JCAD|COL23A1|BMPER	-10	Input ID
GO Biological Processes	19	GO:0007389	pattern specification process	-13	6	11	24152	436	249	27	11	2	718|2138|2246|2637|3200|3201|3202|3205|3206|3212|3213|3214|3215|3216|3217|3218|3219|3221|3223|3224|3225|3226|3232|6495|6909|7472|84504	C3|EYA1|FGF1|GBX2|HOXA3|HOXA4|HOXA5|HOXA9|HOXA10|HOXB2|HOXB3|HOXB4|HOXB5|HOXB6|HOXB7|HOXB8|HOXB9|HOXC4|HOXC6|HOXC8|HOXC9|HOXC10|HOXD3|SIX1|TBX2|WNT2|NKX6-2	-9.9	Input ID
GO Biological Processes	19	GO:0001568	blood vessel development	-13	4.4	9.9	24152	766	249	35	14	2.2	187|290|358|718|1116|1296|1634|1909|2034|2138|2191|2246|2637|3037|3200|3202|3213|4915|5156|5396|6444|6495|6909|7058|7424|7472|7481|10203|10365|10457|11117|28984|57608|91522|168667	APLNR|ANPEP|AQP1|C3|CHI3L1|COL8A2|DCN|EDNRA|EPAS1|EYA1|FAP|FGF1|GBX2|HAS2|HOXA3|HOXA5|HOXB3|NTRK2|PDGFRA|PRRX1|SGCD|SIX1|TBX2|THBS2|VEGFC|WNT2|WNT11|CALCRL|KLF2|GPNMB|EMILIN1|RGCC|JCAD|COL23A1|BMPER	-9.7	Input ID
GO Biological Processes	19	GO:0043009	chordate embryonic development	-12	4.8	9.7	24152	605	249	30	12	2.1	1909|2034|2138|2637|3200|3201|3202|3205|3212|3213|3214|3215|3216|3217|3218|3219|3221|3223|3225|3232|3479|5156|5396|5950|6474|6495|7472|7481|10365|157506	EDNRA|EPAS1|EYA1|GBX2|HOXA3|HOXA4|HOXA5|HOXA9|HOXB2|HOXB3|HOXB4|HOXB5|HOXB6|HOXB7|HOXB8|HOXB9|HOXC4|HOXC6|HOXC9|HOXD3|IGF1|PDGFRA|PRRX1|RBP4|SHOX2|SIX1|WNT2|WNT11|KLF2|RDH10	-8.8	Input ID
Canonical Pathways	11	M3008	NABA ECM GLYCOPROTEINS	-12	8.9	11	24152	196	249	18	7.2	1.6	1805|1842|3371|3908|3910|4054|4239|7058|7130|8840|10418|10516|11117|83716|84624|131149|137902|168667	DPT|ECM2|TNC|LAMA2|LAMA4|LTBP3|MFAP4|THBS2|TNFAIP6|CCN4|SPON1|FBLN5|EMILIN1|CRISPLD2|FNDC1|OTOL1|PXDNL|BMPER	-8.6	Input ID
GO Biological Processes	19	GO:0060541	respiratory system development	-12	8.9	11	24152	196	249	18	7.2	1.6	220|1116|2034|2246|2252|3202|3371|4311|4781|5156|5950|6495|7472|7481|9509|10365|83716|157506	ALDH1A3|CHI3L1|EPAS1|FGF1|FGF7|HOXA5|TNC|MME|NFIB|PDGFRA|RBP4|SIX1|WNT2|WNT11|ADAMTS2|KLF2|CRISPLD2|RDH10	-8.6	Input ID
GO Biological Processes	19	GO:0009792	embryo development ending in birth or egg hatching	-12	4.7	9.5	24152	625	249	30	12	2.1	1909|2034|2138|2637|3200|3201|3202|3205|3212|3213|3214|3215|3216|3217|3218|3219|3221|3223|3225|3232|3479|5156|5396|5950|6474|6495|7472|7481|10365|157506	EDNRA|EPAS1|EYA1|GBX2|HOXA3|HOXA4|HOXA5|HOXA9|HOXB2|HOXB3|HOXB4|HOXB5|HOXB6|HOXB7|HOXB8|HOXB9|HOXC4|HOXC6|HOXC9|HOXD3|IGF1|PDGFRA|PRRX1|RBP4|SHOX2|SIX1|WNT2|WNT11|KLF2|RDH10	-8.5	Input ID
GO Biological Processes	19	GO:0051216	cartilage development	-11	8.4	11	24152	208	249	18	7.2	1.6	1116|1291|1292|1293|1303|1513|3200|3202|3213|3221|3232|4060|4781|5396|6474|7481|55790|81578	CHI3L1|COL6A1|COL6A2|COL6A3|COL12A1|CTSK|HOXA3|HOXA5|HOXB3|HOXC4|HOXD3|LUM|NFIB|PRRX1|SHOX2|WNT11|CSGALNACT1|COL21A1	-8.2	Input ID
GO Biological Processes	19	GO:0030324	lung development	-11	9.1	11	24152	171	249	16	6.4	1.6	1116|2034|2246|2252|3202|3371|4311|4781|5156|5950|7472|7481|9509|10365|83716|157506	CHI3L1|EPAS1|FGF1|FGF7|HOXA5|TNC|MME|NFIB|PDGFRA|RBP4|WNT2|WNT11|ADAMTS2|KLF2|CRISPLD2|RDH10	-7.5	Input ID
GO Biological Processes	19	GO:0030323	respiratory tube development	-10	8.9	11	24152	175	249	16	6.4	1.6	1116|2034|2246|2252|3202|3371|4311|4781|5156|5950|7472|7481|9509|10365|83716|157506	CHI3L1|EPAS1|FGF1|FGF7|HOXA5|TNC|MME|NFIB|PDGFRA|RBP4|WNT2|WNT11|ADAMTS2|KLF2|CRISPLD2|RDH10	-7.4	Input ID
Canonical Pathways	11	M5882	NABA PROTEOGLYCANS	-10	25	14	24152	35	249	9	3.6	1.2	633|1634|4060|4958|4969|9806|54829|79883|127435	BGN|DCN|LUM|OMD|OGN|SPOCK2|ASPN|PODNL1|PODN	-7.3	Input ID
Reactome Gene Sets	6	R-HSA-3000178	ECM proteoglycans	-9.4	14	12	24152	76	249	11	4.4	1.3	633|1291|1292|1293|1634|3371|3908|3910|4060|8516|54829	BGN|COL6A1|COL6A2|COL6A3|DCN|TNC|LAMA2|LAMA4|LUM|ITGA8|ASPN	-6.5	Input ID
GO Biological Processes	19	GO:0061448	connective tissue development	-9.3	6.4	9.2	24152	272	249	18	7.2	1.6	1116|1291|1292|1293|1303|1513|3200|3202|3213|3221|3232|4060|4781|5396|6474|7481|55790|81578	CHI3L1|COL6A1|COL6A2|COL6A3|COL12A1|CTSK|HOXA3|HOXA5|HOXB3|HOXC4|HOXD3|LUM|NFIB|PRRX1|SHOX2|WNT11|CSGALNACT1|COL21A1	-6.4	Input ID
GO Biological Processes	19	GO:0001525	angiogenesis	-9.2	4.3	8.2	24152	593	249	26	10	1.9	187|290|358|718|1116|1296|1634|1909|2034|2191|2246|2637|3200|3202|3213|5156|7058|7424|10203|10365|10457|11117|28984|57608|91522|168667	APLNR|ANPEP|AQP1|C3|CHI3L1|COL8A2|DCN|EDNRA|EPAS1|FAP|FGF1|GBX2|HOXA3|HOXA5|HOXB3|PDGFRA|THBS2|VEGFC|CALCRL|KLF2|GPNMB|EMILIN1|RGCC|JCAD|COL23A1|BMPER	-6.3	Input ID
GO Biological Processes	19	GO:0048729	tissue morphogenesis	-8.8	3.9	7.8	24152	665	249	27	11	2	220|1291|1292|1293|1303|1909|2138|2246|2252|2637|3202|3212|3214|3217|3371|3691|5420|6474|6495|6909|7424|7472|7481|8013|8516|81578|157506	ALDH1A3|COL6A1|COL6A2|COL6A3|COL12A1|EDNRA|EYA1|FGF1|FGF7|GBX2|HOXA5|HOXB2|HOXB4|HOXB7|TNC|ITGB4|PODXL|SHOX2|SIX1|TBX2|VEGFC|WNT2|WNT11|NR4A3|ITGA8|COL21A1|RDH10	-5.9	Input ID
Reactome Gene Sets	6	R-HSA-1650814	Collagen biosynthesis and modifying enzymes	-8.8	14	11	24152	67	249	10	4	1.2	1291|1292|1293|1296|1303|1307|9509|81578|91522|283208	COL6A1|COL6A2|COL6A3|COL8A2|COL12A1|COL16A1|ADAMTS2|COL21A1|COL23A1|P4HA3	-5.9	Input ID
Reactome Gene Sets	6	R-HSA-1474290	Collagen formation	-8.6	12	11	24152	90	249	11	4.4	1.3	1291|1292|1293|1296|1303|1307|3691|9509|81578|91522|283208	COL6A1|COL6A2|COL6A3|COL8A2|COL12A1|COL16A1|ITGB4|ADAMTS2|COL21A1|COL23A1|P4HA3	-5.8	Input ID
GO Biological Processes	19	GO:0050673	epithelial cell proliferation	-8.2	4.7	7.9	24152	438	249	21	8.4	1.8	187|687|1296|2138|2191|2246|2252|3037|3202|3479|4781|5365|5654|6495|7424|7472|8013|28984|57608|58189|168667	APLNR|KLF9|COL8A2|EYA1|FAP|FGF1|FGF7|HAS2|HOXA5|IGF1|NFIB|PLXNB3|HTRA1|SIX1|VEGFC|WNT2|NR4A3|RGCC|JCAD|WFDC1|BMPER	-5.4	Input ID
KEGG Pathway	24	hsa04610	Complement and coagulation cascades	-8.1	12	10	24152	79	249	10	4	1.2	2|624|629|715|716|718|721|730|3075|3426	A2M|BDKRB2|CFB|C1R|C1S|C3|C4B|C7|CFH|CFI	-5.2	Input ID
GO Biological Processes	19	GO:0001655	urogenital system development	-7.9	5.3	8	24152	332	249	18	7.2	1.6	1634|2138|2246|3037|3217|3371|3691|4311|4774|5156|5420|5950|6495|7481|8516|157506|168667|255738	DCN|EYA1|FGF1|HAS2|HOXB7|TNC|ITGB4|MME|NFIA|PDGFRA|PODXL|RBP4|SIX1|WNT11|ITGA8|RDH10|BMPER|PCSK9	-5.1	Input ID
KEGG Pathway	24	hsa04512	ECM-receptor interaction	-7.9	12	10	24152	82	249	10	4	1.2	948|1291|1292|1293|3371|3691|3908|3910|7058|8516	CD36|COL6A1|COL6A2|COL6A3|TNC|ITGB4|LAMA2|LAMA4|THBS2|ITGA8	-5.1	Input ID
GO Biological Processes	19	GO:0072001	renal system development	-7.9	5.6	8.1	24152	295	249	17	6.8	1.6	1634|2138|2246|3037|3217|3691|4311|4774|5156|5420|5950|6495|7481|8516|157506|168667|255738	DCN|EYA1|FGF1|HAS2|HOXB7|ITGB4|MME|NFIA|PDGFRA|PODXL|RBP4|SIX1|WNT11|ITGA8|RDH10|BMPER|PCSK9	-5.1	Input ID
Canonical Pathways	11	M3005	NABA COLLAGENS	-7.8	18	11	24152	44	249	8	3.2	1.1	1291|1292|1293|1296|1303|1307|81578|91522	COL6A1|COL6A2|COL6A3|COL8A2|COL12A1|COL16A1|COL21A1|COL23A1	-5.1	Input ID
Reactome Gene Sets	6	R-HSA-8948216	Collagen chain trimerization	-7.8	18	11	24152	44	249	8	3.2	1.1	1291|1292|1293|1296|1303|1307|81578|91522	COL6A1|COL6A2|COL6A3|COL8A2|COL12A1|COL16A1|COL21A1|COL23A1	-5.1	Input ID
Reactome Gene Sets	6	R-HSA-216083	Integrin cell surface interactions	-7.7	11	9.8	24152	85	249	10	4	1.2	1291|1292|1293|1296|1307|3371|4060|7412|8516|91522	COL6A1|COL6A2|COL6A3|COL8A2|COL16A1|TNC|LUM|VCAM1|ITGA8|COL23A1	-5	Input ID
Canonical Pathways	11	M18	PID INTEGRIN1 PATHWAY	-7.6	13	10	24152	66	249	9	3.6	1.2	1291|1292|1293|3371|3908|3910|7058|7412|8516	COL6A1|COL6A2|COL6A3|TNC|LAMA2|LAMA4|THBS2|VCAM1|ITGA8	-4.9	Input ID
Reactome Gene Sets	6	R-HSA-977606	Regulation of Complement cascade	-7.6	17	11	24152	47	249	8	3.2	1.1	629|715|716|718|721|730|3075|3426	CFB|C1R|C1S|C3|C4B|C7|CFH|CFI	-4.9	Input ID
GO Biological Processes	19	GO:0050678	regulation of epithelial cell proliferation	-7	4.6	7.2	24152	382	249	18	7.2	1.6	187|687|2138|2246|2252|3037|3202|3479|4781|5365|5654|6495|7424|7472|8013|28984|57608|58189	APLNR|KLF9|EYA1|FGF1|FGF7|HAS2|HOXA5|IGF1|NFIB|PLXNB3|HTRA1|SIX1|VEGFC|WNT2|NR4A3|RGCC|JCAD|WFDC1	-4.3	Input ID
GO Biological Processes	19	GO:0048871	multicellular organismal homeostasis	-6.9	4.1	6.9	24152	477	249	20	8	1.7	216|358|948|1240|1513|1812|2034|3037|3226|3910|4883|4982|5166|5950|7033|7852|8013|9607|30061|65217	ALDH1A1|AQP1|CD36|CMKLR1|CTSK|DRD1|EPAS1|HAS2|HOXC10|LAMA4|NPR3|TNFRSF11B|PDK4|RBP4|TFF3|CXCR4|NR4A3|CARTPT|SLC40A1|PCDH15	-4.2	Input ID
Reactome Gene Sets	6	R-HSA-166658	Complement cascade	-6.9	13	9.6	24152	58	249	8	3.2	1.1	629|715|716|718|721|730|3075|3426	CFB|C1R|C1S|C3|C4B|C7|CFH|CFI	-4.2	Input ID
GO Biological Processes	19	GO:0006024	glycosaminoglycan biosynthetic process	-6.8	9.1	8.5	24152	107	249	10	4	1.2	633|1634|3037|4060|4958|4969|9348|9953|9955|55790	BGN|DCN|HAS2|LUM|OMD|OGN|NDST3|HS3ST3B1|HS3ST3A1|CSGALNACT1	-4.1	Input ID
Reactome Gene Sets	6	R-HSA-1474228	Degradation of the extracellular matrix	-6.6	7.6	8	24152	140	249	11	4.4	1.3	2|1291|1292|1293|1296|1303|1307|1513|1634|5654|91522	A2M|COL6A1|COL6A2|COL6A3|COL8A2|COL12A1|COL16A1|CTSK|DCN|HTRA1|COL23A1	-4	Input ID
GO Biological Processes	19	GO:0071229	cellular response to acid chemical	-6.6	6.1	7.5	24152	206	249	13	5.2	1.4	358|1291|1307|2042|3371|4915|5156|5166|6495|7472|7481|10365|58528	AQP1|COL6A1|COL16A1|EPHA3|TNC|NTRK2|PDGFRA|PDK4|SIX1|WNT2|WNT11|KLF2|RRAGD	-4	Input ID
GO Biological Processes	19	GO:0006023	aminoglycan biosynthetic process	-6.6	8.7	8.3	24152	112	249	10	4	1.2	633|1634|3037|4060|4958|4969|9348|9953|9955|55790	BGN|DCN|HAS2|LUM|OMD|OGN|NDST3|HS3ST3B1|HS3ST3A1|CSGALNACT1	-3.9	Input ID
Reactome Gene Sets	6	R-HSA-1442490	Collagen degradation	-6.5	12	9.1	24152	64	249	8	3.2	1.1	1291|1292|1293|1296|1303|1307|1513|91522	COL6A1|COL6A2|COL6A3|COL8A2|COL12A1|COL16A1|CTSK|COL23A1	-3.9	Input ID
GO Biological Processes	19	GO:0010463	mesenchymal cell proliferation	-6.4	15	9.7	24152	45	249	7	2.8	1	2252|4781|5396|6474|6495|7472|7481	FGF7|NFIB|PRRX1|SHOX2|SIX1|WNT2|WNT11	-3.8	Input ID
GO Biological Processes	19	GO:0043583	ear development	-6.4	5.9	7.3	24152	215	249	13	5.2	1.4	220|2138|2637|3776|5396|6495|8013|8516|8825|65217|131149|157506|168667	ALDH1A3|EYA1|GBX2|KCNK2|PRRX1|SIX1|NR4A3|ITGA8|LIN7A|PCDH15|OTOL1|RDH10|BMPER	-3.8	Input ID
GO Biological Processes	19	GO:0060536	cartilage morphogenesis	-6.4	20	10	24152	29	249	6	2.4	0.97	1291|1292|1293|1303|3202|81578	COL6A1|COL6A2|COL6A3|COL12A1|HOXA5|COL21A1	-3.7	Input ID
GO Biological Processes	19	GO:0048839	inner ear development	-6.2	6.2	7.3	24152	188	249	12	4.8	1.4	220|2138|2637|3776|5396|6495|8013|8516|8825|65217|131149|168667	ALDH1A3|EYA1|GBX2|KCNK2|PRRX1|SIX1|NR4A3|ITGA8|LIN7A|PCDH15|OTOL1|BMPER	-3.6	Input ID
GO Biological Processes	19	GO:0001503	ossification	-6.2	4.3	6.6	24152	387	249	17	6.8	1.6	1291|1513|2662|3200|3371|3479|4921|4958|6474|7481|10457|54829|55790|83999|117581|202151|338773	COL6A1|CTSK|GDF10|HOXA3|TNC|IGF1|DDR2|OMD|SHOX2|WNT11|GPNMB|ASPN|CSGALNACT1|KREMEN1|TWIST2|RANBP3L|TMEM119	-3.6	Input ID
Reactome Gene Sets	6	R-HSA-1630316	Glycosaminoglycan metabolism	-6.2	7.8	7.8	24152	124	249	10	4	1.2	633|1634|3037|4060|4958|4969|9348|9953|9955|55790	BGN|DCN|HAS2|LUM|OMD|OGN|NDST3|HS3ST3B1|HS3ST3A1|CSGALNACT1	-3.6	Input ID
Reactome Gene Sets	6	R-HSA-375276	Peptide ligand-binding receptors	-6.1	6.1	7.2	24152	190	249	12	4.8	1.4	187|624|718|1909|2919|4886|4889|4986|6372|7852|10887|10911	APLNR|BDKRB2|C3|EDNRA|CXCL1|NPY1R|NPY5R|OPRK1|CXCL6|CXCR4|PROKR1|UTS2	-3.6	Input ID
GO Biological Processes	19	GO:0040017	positive regulation of locomotion	-6.1	3.5	6.2	24152	581	249	21	8.4	1.8	1240|1812|2246|2252|3037|3479|3554|4921|4986|5156|5420|7130|7424|7481|7869|8013|9806|10396|10457|57608|117581	CMKLR1|DRD1|FGF1|FGF7|HAS2|IGF1|IL1R1|DDR2|OPRK1|PDGFRA|PODXL|TNFAIP6|VEGFC|WNT11|SEMA3B|NR4A3|SPOCK2|ATP8A1|GPNMB|JCAD|TWIST2	-3.6	Input ID
GO Biological Processes	19	GO:0030203	glycosaminoglycan metabolic process	-6.1	6.8	7.4	24152	157	249	11	4.4	1.3	633|1634|3037|4060|4958|4969|9348|9806|9953|9955|55790	BGN|DCN|HAS2|LUM|OMD|OGN|NDST3|SPOCK2|HS3ST3B1|HS3ST3A1|CSGALNACT1	-3.6	Input ID
GO Biological Processes	19	GO:0002673	regulation of acute inflammatory response	-6.1	6.8	7.4	24152	158	249	11	4.4	1.3	2|629|715|716|718|721|730|3075|3426|4889|9180	A2M|CFB|C1R|C1S|C3|C4B|C7|CFH|CFI|NPY5R|OSMR	-3.5	Input ID
GO Biological Processes	19	GO:0007423	sensory organ development	-6.1	3.6	6.3	24152	535	249	20	8	1.7	220|1296|2138|2637|3776|4915|5156|5396|5950|6495|6909|7472|8013|8516|8825|65217|131149|157506|168667|646960	ALDH1A3|COL8A2|EYA1|GBX2|KCNK2|NTRK2|PDGFRA|PRRX1|RBP4|SIX1|TBX2|WNT2|NR4A3|ITGA8|LIN7A|PCDH15|OTOL1|RDH10|BMPER|PRSS56	-3.5	Input ID
GO Biological Processes	19	GO:0090171	chondrocyte morphogenesis	-6.1	27	11	24152	18	249	5	2	0.89	1291|1292|1293|1303|81578	COL6A1|COL6A2|COL6A3|COL12A1|COL21A1	-3.5	Input ID
GO Biological Processes	19	GO:0003429	growth plate cartilage chondrocyte morphogenesis	-6.1	27	11	24152	18	249	5	2	0.89	1291|1292|1293|1303|81578	COL6A1|COL6A2|COL6A3|COL12A1|COL21A1	-3.5	Input ID
GO Biological Processes	19	GO:0003414	chondrocyte morphogenesis involved in endochondral bone morphogenesis	-6.1	27	11	24152	18	249	5	2	0.89	1291|1292|1293|1303|81578	COL6A1|COL6A2|COL6A3|COL12A1|COL21A1	-3.5	Input ID
GO Biological Processes	19	GO:0001763	morphogenesis of a branching structure	-6	5.9	7.1	24152	196	249	12	4.8	1.4	1909|2138|2246|2252|2637|3202|3217|3371|6474|6495|7472|157506	EDNRA|EYA1|FGF1|FGF7|GBX2|HOXA5|HOXB7|TNC|SHOX2|SIX1|WNT2|RDH10	-3.5	Input ID
GO Biological Processes	19	GO:0003422	growth plate cartilage morphogenesis	-5.9	26	11	24152	19	249	5	2	0.89	1291|1292|1293|1303|81578	COL6A1|COL6A2|COL6A3|COL12A1|COL21A1	-3.4	Input ID
KEGG Pathway	24	hsa04510	Focal adhesion	-5.9	5.8	7	24152	199	249	12	4.8	1.4	1291|1292|1293|3371|3479|3691|3908|3910|5156|7058|7424|8516	COL6A1|COL6A2|COL6A3|TNC|IGF1|ITGB4|LAMA2|LAMA4|PDGFRA|THBS2|VEGFC|ITGA8	-3.4	Input ID
GO Biological Processes	19	GO:0010464	regulation of mesenchymal cell proliferation	-5.9	17	9.6	24152	34	249	6	2.4	0.97	4781|5396|6474|6495|7472|7481	NFIB|PRRX1|SHOX2|SIX1|WNT2|WNT11	-3.4	Input ID
GO Biological Processes	19	GO:2000147	positive regulation of cell motility	-5.9	3.5	6.1	24152	551	249	20	8	1.7	1240|1812|2246|2252|3037|3479|3554|4921|5156|5420|7130|7424|7481|7869|8013|9806|10396|10457|57608|117581	CMKLR1|DRD1|FGF1|FGF7|HAS2|IGF1|IL1R1|DDR2|PDGFRA|PODXL|TNFAIP6|VEGFC|WNT11|SEMA3B|NR4A3|SPOCK2|ATP8A1|GPNMB|JCAD|TWIST2	-3.4	Input ID
GO Biological Processes	19	GO:0035265	organ growth	-5.9	5.8	6.9	24152	202	249	12	4.8	1.4	1291|1292|1293|1303|2252|3479|3776|4921|5950|6909|7472|81578	COL6A1|COL6A2|COL6A3|COL12A1|FGF7|IGF1|KCNK2|DDR2|RBP4|TBX2|WNT2|COL21A1	-3.4	Input ID
GO Biological Processes	19	GO:0001822	kidney development	-5.9	4.8	6.6	24152	280	249	14	5.6	1.5	1634|2138|2246|3037|3217|4311|5156|5420|6495|7481|8516|157506|168667|255738	DCN|EYA1|FGF1|HAS2|HOXB7|MME|PDGFRA|PODXL|SIX1|WNT11|ITGA8|RDH10|BMPER|PCSK9	-3.4	Input ID
GO Biological Processes	19	GO:0050679	positive regulation of epithelial cell proliferation	-5.8	5.7	6.9	24152	203	249	12	4.8	1.4	187|2138|2246|2252|3037|3479|5365|5654|7424|7472|8013|57608	APLNR|EYA1|FGF1|FGF7|HAS2|IGF1|PLXNB3|HTRA1|VEGFC|WNT2|NR4A3|JCAD	-3.4	Input ID
GO Biological Processes	19	GO:0006022	aminoglycan metabolic process	-5.8	6.4	7.1	24152	168	249	11	4.4	1.3	633|1634|3037|4060|4958|4969|9348|9806|9953|9955|55790	BGN|DCN|HAS2|LUM|OMD|OGN|NDST3|SPOCK2|HS3ST3B1|HS3ST3A1|CSGALNACT1	-3.4	Input ID
GO Biological Processes	19	GO:0016485	protein processing	-5.8	4.5	6.5	24152	323	249	15	6	1.5	2|629|715|716|718|721|730|834|3075|3426|4311|8532|9509|10418|255738	A2M|CFB|C1R|C1S|C3|C4B|C7|CASP1|CFH|CFI|MME|CPZ|ADAMTS2|SPON1|PCSK9	-3.4	Input ID
KEGG Pathway	24	hsa05150	Staphylococcus aureus infection	-5.8	12	8.5	24152	56	249	7	2.8	1	629|715|716|718|721|3075|3426	CFB|C1R|C1S|C3|C4B|CFH|CFI	-3.3	Input ID
GO Biological Processes	19	GO:0051272	positive regulation of cellular component movement	-5.7	3.4	6	24152	565	249	20	8	1.7	1240|1812|2246|2252|3037|3479|3554|4921|5156|5420|7130|7424|7481|7869|8013|9806|10396|10457|57608|117581	CMKLR1|DRD1|FGF1|FGF7|HAS2|IGF1|IL1R1|DDR2|PDGFRA|PODXL|TNFAIP6|VEGFC|WNT11|SEMA3B|NR4A3|SPOCK2|ATP8A1|GPNMB|JCAD|TWIST2	-3.3	Input ID
GO Biological Processes	19	GO:0060348	bone development	-5.6	5.5	6.7	24152	213	249	12	4.8	1.4	1291|1292|1293|1303|3037|3214|3479|6474|55790|81578|202151|338773	COL6A1|COL6A2|COL6A3|COL12A1|HAS2|HOXB4|IGF1|SHOX2|CSGALNACT1|COL21A1|RANBP3L|TMEM119	-3.2	Input ID
GO Biological Processes	19	GO:1903510	mucopolysaccharide metabolic process	-5.6	7.8	7.4	24152	112	249	9	3.6	1.2	633|1634|3037|4060|4958|4969|9348|9806|55790	BGN|DCN|HAS2|LUM|OMD|OGN|NDST3|SPOCK2|CSGALNACT1	-3.2	Input ID
GO Biological Processes	19	GO:0001101	response to acid chemical	-5.6	4.3	6.2	24152	338	249	15	6	1.5	358|948|1291|1307|2042|3371|4915|5156|5166|5950|6495|7472|7481|10365|58528	AQP1|CD36|COL6A1|COL16A1|EPHA3|TNC|NTRK2|PDGFRA|PDK4|RBP4|SIX1|WNT2|WNT11|KLF2|RRAGD	-3.2	Input ID
GO Biological Processes	19	GO:0030335	positive regulation of cell migration	-5.6	3.5	5.9	24152	527	249	19	7.6	1.7	1240|1812|2246|2252|3037|3479|3554|4921|5156|5420|7130|7424|7481|7869|8013|10396|10457|57608|117581	CMKLR1|DRD1|FGF1|FGF7|HAS2|IGF1|IL1R1|DDR2|PDGFRA|PODXL|TNFAIP6|VEGFC|WNT11|SEMA3B|NR4A3|ATP8A1|GPNMB|JCAD|TWIST2	-3.2	Input ID
GO Biological Processes	19	GO:0030449	regulation of complement activation	-5.6	7.7	7.3	24152	113	249	9	3.6	1.2	2|629|715|716|718|721|730|3075|3426	A2M|CFB|C1R|C1S|C3|C4B|C7|CFH|CFI	-3.2	Input ID
GO Biological Processes	19	GO:2000257	regulation of protein activation cascade	-5.5	7.7	7.3	24152	114	249	9	3.6	1.2	2|629|715|716|718|721|730|3075|3426	A2M|CFB|C1R|C1S|C3|C4B|C7|CFH|CFI	-3.1	Input ID
KEGG Pathway	24	hsa04151	PI3K-Akt signaling pathway	-5.5	4.3	6.2	24152	342	249	15	6	1.5	1291|1292|1293|2246|2252|3371|3479|3691|3908|3910|5156|7058|7424|8516|9180	COL6A1|COL6A2|COL6A3|FGF1|FGF7|TNC|IGF1|ITGB4|LAMA2|LAMA4|PDGFRA|THBS2|VEGFC|ITGA8|OSMR	-3.1	Input ID
GO Biological Processes	19	GO:0031589	cell-substrate adhesion	-5.5	4.2	6.2	24152	343	249	15	6	1.5	948|1307|1842|2042|3037|3232|3691|4921|7412|8516|9358|9806|10516|11117|25975	CD36|COL16A1|ECM2|EPHA3|HAS2|HOXD3|ITGB4|DDR2|VCAM1|ITGA8|ITGBL1|SPOCK2|FBLN5|EMILIN1|EGFL6	-3.1	Input ID
GO Biological Processes	19	GO:0061138	morphogenesis of a branching epithelium	-5.5	5.9	6.7	24152	182	249	11	4.4	1.3	1909|2138|2246|2252|2637|3202|3217|3371|6495|7472|157506	EDNRA|EYA1|FGF1|FGF7|GBX2|HOXA5|HOXB7|TNC|SIX1|WNT2|RDH10	-3.1	Input ID
Reactome Gene Sets	6	R-HSA-166663	Initial triggering of complement	-5.5	21	9.8	24152	23	249	5	2	0.89	629|715|716|718|721	CFB|C1R|C1S|C3|C4B	-3.1	Input ID
GO Biological Processes	19	GO:0002526	acute inflammatory response	-5.5	5.3	6.5	24152	220	249	12	4.8	1.4	2|629|715|716|718|721|730|3075|3426|4889|7412|9180	A2M|CFB|C1R|C1S|C3|C4B|C7|CFH|CFI|NPY5R|VCAM1|OSMR	-3.1	Input ID
GO Biological Processes	19	GO:0048754	branching morphogenesis of an epithelial tube	-5.4	6.5	6.9	24152	150	249	10	4	1.2	1909|2138|2246|2637|3202|3217|3371|6495|7472|157506	EDNRA|EYA1|FGF1|GBX2|HOXA5|HOXB7|TNC|SIX1|WNT2|RDH10	-3	Input ID
GO Biological Processes	19	GO:0003433	chondrocyte development involved in endochondral bone morphogenesis	-5.4	20	9.6	24152	24	249	5	2	0.89	1291|1292|1293|1303|81578	COL6A1|COL6A2|COL6A3|COL12A1|COL21A1	-3	Input ID
GO Biological Processes	19	GO:0030878	thyroid gland development	-5.4	20	9.6	24152	24	249	5	2	0.89	3200|3202|3213|3232|6495	HOXA3|HOXA5|HOXB3|HOXD3|SIX1	-3	Input ID
GO Biological Processes	19	GO:0003418	growth plate cartilage chondrocyte differentiation	-5.4	20	9.6	24152	24	249	5	2	0.89	1291|1292|1293|1303|81578	COL6A1|COL6A2|COL6A3|COL12A1|COL21A1	-3	Input ID
GO Biological Processes	19	GO:0007160	cell-matrix adhesion	-5.4	5.2	6.4	24152	225	249	12	4.8	1.4	948|1307|1842|2042|3232|3691|4921|7412|8516|9358|10516|11117	CD36|COL16A1|ECM2|EPHA3|HOXD3|ITGB4|DDR2|VCAM1|ITGA8|ITGBL1|FBLN5|EMILIN1	-3	Input ID
GO Biological Processes	19	GO:0021615	glossopharyngeal nerve morphogenesis	-5.4	73	15	24152	4	249	3	1.2	0.69	3200|3213|3232	HOXA3|HOXB3|HOXD3	-3	Input ID
GO Biological Processes	19	GO:0006029	proteoglycan metabolic process	-5.3	8.4	7.3	24152	92	249	8	3.2	1.1	633|1634|3479|9348|9806|9953|9955|55790	BGN|DCN|IGF1|NDST3|SPOCK2|HS3ST3B1|HS3ST3A1|CSGALNACT1	-2.9	Input ID
GO Biological Processes	19	GO:0003416	endochondral bone growth	-5.2	13	8.3	24152	44	249	6	2.4	0.97	1291|1292|1293|1303|4921|81578	COL6A1|COL6A2|COL6A3|COL12A1|DDR2|COL21A1	-2.9	Input ID
GO Biological Processes	19	GO:0030166	proteoglycan biosynthetic process	-5.2	10	7.6	24152	67	249	7	2.8	1	633|1634|3479|9348|9953|9955|55790	BGN|DCN|IGF1|NDST3|HS3ST3B1|HS3ST3A1|CSGALNACT1	-2.9	Input ID
GO Biological Processes	19	GO:0048589	developmental growth	-5.2	3.1	5.5	24152	663	249	21	8.4	1.8	1291|1292|1293|1303|2246|2252|3202|3371|3479|3776|4886|4921|5950|6495|6909|7472|7481|7869|10365|81578|157506	COL6A1|COL6A2|COL6A3|COL12A1|FGF1|FGF7|HOXA5|TNC|IGF1|KCNK2|NPY1R|DDR2|RBP4|SIX1|TBX2|WNT2|WNT11|SEMA3B|KLF2|COL21A1|RDH10	-2.9	Input ID
Reactome Gene Sets	6	R-HSA-500792	GPCR ligand binding	-5.2	3.6	5.7	24152	457	249	17	6.8	1.6	187|624|718|1240|1812|1909|2919|4886|4889|4986|6372|7472|7481|7852|10203|10887|10911	APLNR|BDKRB2|C3|CMKLR1|DRD1|EDNRA|CXCL1|NPY1R|NPY5R|OPRK1|CXCL6|WNT2|WNT11|CXCR4|CALCRL|PROKR1|UTS2	-2.9	Input ID
GO Biological Processes	19	GO:0060485	mesenchyme development	-5.2	4.6	6.1	24152	276	249	13	5.2	1.4	1909|2042|2637|3037|3202|6495|6909|7472|7481|7869|28984|157506|202151	EDNRA|EPHA3|GBX2|HAS2|HOXA5|SIX1|TBX2|WNT2|WNT11|SEMA3B|RGCC|RDH10|RANBP3L	-2.9	Input ID
GO Biological Processes	19	GO:0000904	cell morphogenesis involved in differentiation	-5.1	2.9	5.4	24152	728	249	22	8.8	1.8	1291|1292|1293|1303|2042|2044|2637|3037|3908|4781|4915|5365|6285|6474|6507|7852|7869|8013|8516|25791|81578|91522	COL6A1|COL6A2|COL6A3|COL12A1|EPHA3|EPHA5|GBX2|HAS2|LAMA2|NFIB|NTRK2|PLXNB3|S100B|SHOX2|SLC1A3|CXCR4|SEMA3B|NR4A3|ITGA8|NGEF|COL21A1|COL23A1	-2.8	Input ID
Canonical Pathways	11	M198	PID SYNDECAN 1 PATHWAY	-5.1	13	8.1	24152	46	249	6	2.4	0.97	1291|1292|1293|1296|1303|1307	COL6A1|COL6A2|COL6A3|COL8A2|COL12A1|COL16A1	-2.8	Input ID
GO Biological Processes	19	GO:0085029	extracellular matrix assembly	-5.1	18	9	24152	27	249	5	2	0.89	3037|4239|10516|11117|28984	HAS2|MFAP4|FBLN5|EMILIN1|RGCC	-2.8	Input ID
Reactome Gene Sets	6	R-HSA-373076	Class A/1 (Rhodopsin-like receptors)	-5.1	4.2	5.9	24152	324	249	14	5.6	1.5	187|624|718|1240|1812|1909|2919|4886|4889|4986|6372|7852|10887|10911	APLNR|BDKRB2|C3|CMKLR1|DRD1|EDNRA|CXCL1|NPY1R|NPY5R|OPRK1|CXCL6|CXCR4|PROKR1|UTS2	-2.8	Input ID
GO Biological Processes	19	GO:0098868	bone growth	-5.1	12	8	24152	47	249	6	2.4	0.97	1291|1292|1293|1303|4921|81578	COL6A1|COL6A2|COL6A3|COL12A1|DDR2|COL21A1	-2.8	Input ID
GO Biological Processes	19	GO:0060351	cartilage development involved in endochondral bone morphogenesis	-5.1	12	8	24152	47	249	6	2.4	0.97	1291|1292|1293|1303|6474|81578	COL6A1|COL6A2|COL6A3|COL12A1|SHOX2|COL21A1	-2.8	Input ID
GO Biological Processes	19	GO:0021602	cranial nerve morphogenesis	-5	17	8.8	24152	28	249	5	2	0.89	3200|3212|3213|3232|6495	HOXA3|HOXB2|HOXB3|HOXD3|SIX1	-2.7	Input ID
GO Biological Processes	19	GO:0007507	heart development	-5	3.2	5.5	24152	575	249	19	7.6	1.7	187|1909|2138|3037|3479|3776|4886|4889|5156|5950|6444|6474|6495|6909|7412|7472|7481|10203|11117	APLNR|EDNRA|EYA1|HAS2|IGF1|KCNK2|NPY1R|NPY5R|PDGFRA|RBP4|SGCD|SHOX2|SIX1|TBX2|VCAM1|WNT2|WNT11|CALCRL|EMILIN1	-2.7	Input ID
GO Biological Processes	19	GO:0060350	endochondral bone morphogenesis	-5	9.4	7.3	24152	72	249	7	2.8	1	1291|1292|1293|1303|6474|55790|81578	COL6A1|COL6A2|COL6A3|COL12A1|SHOX2|CSGALNACT1|COL21A1	-2.7	Input ID
GO Biological Processes	19	GO:0002920	regulation of humoral immune response	-5	6.6	6.6	24152	132	249	9	3.6	1.2	2|629|715|716|718|721|730|3075|3426	A2M|CFB|C1R|C1S|C3|C4B|C7|CFH|CFI	-2.7	Input ID
GO Biological Processes	19	GO:0002063	chondrocyte development	-5	12	7.9	24152	48	249	6	2.4	0.97	1291|1292|1293|1303|6474|81578	COL6A1|COL6A2|COL6A3|COL12A1|SHOX2|COL21A1	-2.7	Input ID
GO Biological Processes	19	GO:0021563	glossopharyngeal nerve development	-5	58	13	24152	5	249	3	1.2	0.69	3200|3213|3232	HOXA3|HOXB3|HOXD3	-2.7	Input ID
GO Biological Processes	19	GO:0006935	chemotaxis	-5	3.1	5.4	24152	635	249	20	8	1.7	1240|2042|2044|2246|2252|2637|2919|3219|3908|4781|5156|5365|6372|7412|7424|7852|7869|8013|9023|10457	CMKLR1|EPHA3|EPHA5|FGF1|FGF7|GBX2|CXCL1|HOXB9|LAMA2|NFIB|PDGFRA|PLXNB3|CXCL6|VCAM1|VEGFC|CXCR4|SEMA3B|NR4A3|CH25H|GPNMB	-2.7	Input ID
GO Biological Processes	19	GO:0002009	morphogenesis of an epithelium	-5	3.3	5.5	24152	529	249	18	7.2	1.6	220|1909|2138|2246|2252|2637|3202|3212|3214|3217|3371|5420|6495|6909|7424|7472|7481|157506	ALDH1A3|EDNRA|EYA1|FGF1|FGF7|GBX2|HOXA5|HOXB2|HOXB4|HOXB7|TNC|PODXL|SIX1|TBX2|VEGFC|WNT2|WNT11|RDH10	-2.7	Input ID
GO Biological Processes	19	GO:0021545	cranial nerve development	-5	12	7.8	24152	49	249	6	2.4	0.97	3200|3212|3213|3232|6495|6507	HOXA3|HOXB2|HOXB3|HOXD3|SIX1|SLC1A3	-2.7	Input ID
GO Biological Processes	19	GO:0042330	taxis	-4.9	3	5.3	24152	638	249	20	8	1.7	1240|2042|2044|2246|2252|2637|2919|3219|3908|4781|5156|5365|6372|7412|7424|7852|7869|8013|9023|10457	CMKLR1|EPHA3|EPHA5|FGF1|FGF7|GBX2|CXCL1|HOXB9|LAMA2|NFIB|PDGFRA|PLXNB3|CXCL6|VCAM1|VEGFC|CXCR4|SEMA3B|NR4A3|CH25H|GPNMB	-2.7	Input ID
GO Biological Processes	19	GO:0060425	lung morphogenesis	-4.9	12	7.7	24152	50	249	6	2.4	0.97	2252|3202|3371|4781|7472|157506	FGF7|HOXA5|TNC|NFIB|WNT2|RDH10	-2.7	Input ID
Canonical Pathways	11	M160	PID AVB3 INTEGRIN PATHWAY	-4.9	9.1	7.1	24152	75	249	7	2.8	1	1291|1292|1293|1296|1303|1307|3479	COL6A1|COL6A2|COL6A3|COL8A2|COL12A1|COL16A1|IGF1	-2.7	Input ID
Canonical Pathways	11	M5885	NABA MATRISOME ASSOCIATED	-4.9	2.8	5.2	24152	753	249	22	8.8	1.8	2|1513|1519|2246|2252|2662|2919|3479|5365|5654|6285|6372|7424|7472|7481|7869|9509|25975|57758|80332|114904|283208	A2M|CTSK|CTSO|FGF1|FGF7|GDF10|CXCL1|IGF1|PLXNB3|HTRA1|S100B|CXCL6|VEGFC|WNT2|WNT11|SEMA3B|ADAMTS2|EGFL6|SCUBE2|ADAM33|C1QTNF6|P4HA3	-2.7	Input ID
GO Biological Processes	19	GO:0003413	chondrocyte differentiation involved in endochondral bone morphogenesis	-4.9	16	8.5	24152	30	249	5	2	0.89	1291|1292|1293|1303|81578	COL6A1|COL6A2|COL6A3|COL12A1|COL21A1	-2.6	Input ID
GO Biological Processes	19	GO:0006956	complement activation	-4.9	5.6	6.2	24152	173	249	10	4	1.2	2|629|715|716|718|721|730|3075|3426|28984	A2M|CFB|C1R|C1S|C3|C4B|C7|CFH|CFI|RGCC	-2.6	Input ID
GO Biological Processes	19	GO:0045765	regulation of angiogenesis	-4.9	3.7	5.6	24152	388	249	15	6	1.5	187|358|718|1116|1634|2246|3202|7058|7424|10365|10457|11117|28984|57608|168667	APLNR|AQP1|C3|CHI3L1|DCN|FGF1|HOXA5|THBS2|VEGFC|KLF2|GPNMB|EMILIN1|RGCC|JCAD|BMPER	-2.6	Input ID
GO Biological Processes	19	GO:0090596	sensory organ morphogenesis	-4.9	4.6	5.9	24152	253	249	12	4.8	1.4	220|1296|2138|2637|4915|5396|5950|6495|6909|7472|8013|8516	ALDH1A3|COL8A2|EYA1|GBX2|NTRK2|PRRX1|RBP4|SIX1|TBX2|WNT2|NR4A3|ITGA8	-2.6	Input ID
GO Biological Processes	19	GO:0048732	gland development	-4.9	3.5	5.5	24152	438	249	16	6.4	1.6	220|2252|3200|3202|3205|3213|3219|3232|3371|4781|5156|6495|6909|7472|7481|255738	ALDH1A3|FGF7|HOXA3|HOXA5|HOXA9|HOXB3|HOXB9|HOXD3|TNC|NFIB|PDGFRA|SIX1|TBX2|WNT2|WNT11|PCSK9	-2.6	Input ID
GO Biological Processes	19	GO:0050905	neuromuscular process	-4.8	7.3	6.7	24152	106	249	8	3.2	1.1	220|1812|2895|3226|6507|8013|65217|84504	ALDH1A3|DRD1|GRID2|HOXC10|SLC1A3|NR4A3|PCDH15|NKX6-2	-2.6	Input ID
GO Biological Processes	19	GO:0021675	nerve development	-4.8	8.8	7	24152	77	249	7	2.8	1	3200|3212|3213|3232|6495|6507|7412	HOXA3|HOXB2|HOXB3|HOXD3|SIX1|SLC1A3|VCAM1	-2.6	Input ID
GO Biological Processes	19	GO:0003401	axis elongation	-4.8	16	8.3	24152	31	249	5	2	0.89	2246|3371|6495|7481|157506	FGF1|TNC|SIX1|WNT11|RDH10	-2.6	Input ID
GO Biological Processes	19	GO:0070613	regulation of protein processing	-4.8	5.5	6.1	24152	176	249	10	4	1.2	2|629|715|716|718|721|730|3075|3426|10418	A2M|CFB|C1R|C1S|C3|C4B|C7|CFH|CFI|SPON1	-2.6	Input ID
GO Biological Processes	19	GO:0001649	osteoblast differentiation	-4.8	5	6	24152	215	249	11	4.4	1.3	1291|2662|3371|3479|4921|6474|7481|10457|117581|202151|338773	COL6A1|GDF10|TNC|IGF1|DDR2|SHOX2|WNT11|GPNMB|TWIST2|RANBP3L|TMEM119	-2.6	Input ID
GO Biological Processes	19	GO:0051604	protein maturation	-4.8	3.7	5.5	24152	393	249	15	6	1.5	2|629|715|716|718|721|730|834|3075|3426|4311|8532|9509|10418|255738	A2M|CFB|C1R|C1S|C3|C4B|C7|CASP1|CFH|CFI|MME|CPZ|ADAMTS2|SPON1|PCSK9	-2.6	Input ID
GO Biological Processes	19	GO:0019932	second-messenger-mediated signaling	-4.8	3.5	5.4	24152	443	249	16	6.4	1.6	187|358|948|1240|1812|2044|2774|3479|5139|6444|7412|7852|10149|10203|11069|55784	APLNR|AQP1|CD36|CMKLR1|DRD1|EPHA5|GNAL|IGF1|PDE3A|SGCD|VCAM1|CXCR4|ADGRG2|CALCRL|RAPGEF4|MCTP2	-2.6	Input ID
GO Biological Processes	19	GO:1903317	regulation of protein maturation	-4.8	5.4	6.1	24152	178	249	10	4	1.2	2|629|715|716|718|721|730|3075|3426|10418	A2M|CFB|C1R|C1S|C3|C4B|C7|CFH|CFI|SPON1	-2.6	Input ID
GO Biological Processes	19	GO:0030199	collagen fibril organization	-4.8	11	7.4	24152	53	249	6	2.4	0.97	1303|1805|4060|4921|9509|11117	COL12A1|DPT|LUM|DDR2|ADAMTS2|EMILIN1	-2.6	Input ID
GO Biological Processes	19	GO:0006957	complement activation, alternative pathway	-4.7	24	9.5	24152	16	249	4	1.6	0.8	629|718|730|3075	CFB|C3|C7|CFH	-2.5	Input ID
GO Biological Processes	19	GO:0019800	peptide cross-linking via chondroitin 4-sulfate glycosaminoglycan	-4.7	48	12	24152	6	249	3	1.2	0.69	633|1634|9806	BGN|DCN|SPOCK2	-2.5	Input ID
GO Biological Processes	19	GO:0060349	bone morphogenesis	-4.7	6.9	6.4	24152	112	249	8	3.2	1.1	1291|1292|1293|1303|3037|6474|55790|81578	COL6A1|COL6A2|COL6A3|COL12A1|HAS2|SHOX2|CSGALNACT1|COL21A1	-2.5	Input ID
GO Biological Processes	19	GO:0030282	bone mineralization	-4.7	6.9	6.4	24152	112	249	8	3.2	1.1	3200|3479|4921|4958|7481|10457|54829|338773	HOXA3|IGF1|DDR2|OMD|WNT11|GPNMB|ASPN|TMEM119	-2.5	Input ID
GO Biological Processes	19	GO:0044273	sulfur compound catabolic process	-4.6	10	7.2	24152	56	249	6	2.4	0.97	633|1634|2687|4060|4958|4969	BGN|DCN|GGT5|LUM|OMD|OGN	-2.4	Input ID
GO Biological Processes	19	GO:0060562	epithelial tube morphogenesis	-4.6	4	5.5	24152	314	249	13	5.2	1.4	1909|2138|2246|2637|3202|3217|3371|5420|6495|6909|7472|7481|157506	EDNRA|EYA1|FGF1|GBX2|HOXA5|HOXB7|TNC|PODXL|SIX1|TBX2|WNT2|WNT11|RDH10	-2.4	Input ID
GO Biological Processes	19	GO:0002697	regulation of immune effector process	-4.6	3.4	5.2	24152	460	249	16	6.4	1.6	2|629|715|716|718|721|730|948|3075|3426|3554|5654|5950|6372|8013|151636	A2M|CFB|C1R|C1S|C3|C4B|C7|CD36|CFH|CFI|IL1R1|HTRA1|RBP4|CXCL6|NR4A3|DTX3L	-2.4	Input ID
GO Biological Processes	19	GO:0050727	regulation of inflammatory response	-4.5	3.3	5.2	24152	468	249	16	6.4	1.6	2|629|715|716|718|721|730|3075|3426|3479|3554|4889|7130|9180|10203|58189	A2M|CFB|C1R|C1S|C3|C4B|C7|CFH|CFI|IGF1|IL1R1|NPY5R|TNFAIP6|OSMR|CALCRL|WFDC1	-2.3	Input ID
GO Biological Processes	19	GO:0030155	regulation of cell adhesion	-4.5	2.8	5	24152	686	249	20	8	1.7	948|1307|1842|2042|3037|3371|3479|3908|3910|4921|5365|5420|7412|7852|8013|9806|10457|11117|25975|28984	CD36|COL16A1|ECM2|EPHA3|HAS2|TNC|IGF1|LAMA2|LAMA4|DDR2|PLXNB3|PODXL|VCAM1|CXCR4|NR4A3|SPOCK2|GPNMB|EMILIN1|EGFL6|RGCC	-2.3	Input ID
GO Biological Processes	19	GO:0003417	growth plate cartilage development	-4.5	13	7.6	24152	36	249	5	2	0.89	1291|1292|1293|1303|81578	COL6A1|COL6A2|COL6A3|COL12A1|COL21A1	-2.3	Input ID
GO Biological Processes	19	GO:0060428	lung epithelium development	-4.5	13	7.6	24152	36	249	5	2	0.89	2252|3202|4781|7472|10365	FGF7|HOXA5|NFIB|WNT2|KLF2	-2.3	Input ID
GO Biological Processes	19	GO:2000794	regulation of epithelial cell proliferation involved in lung morphogenesis	-4.4	42	11	24152	7	249	3	1.2	0.69	2252|4781|7472	FGF7|NFIB|WNT2	-2.3	Input ID
GO Biological Processes	19	GO:0021546	rhombomere development	-4.4	42	11	24152	7	249	3	1.2	0.69	2637|3212|3213	GBX2|HOXB2|HOXB3	-2.3	Input ID
Reactome Gene Sets	6	R-HSA-2022090	Assembly of collagen fibrils and other multimeric structures	-4.4	9.5	6.8	24152	61	249	6	2.4	0.97	1291|1292|1293|1296|1303|3691	COL6A1|COL6A2|COL6A3|COL8A2|COL12A1|ITGB4	-2.3	Input ID
GO Biological Processes	19	GO:0031214	biomineral tissue development	-4.4	5.5	5.8	24152	158	249	9	3.6	1.2	3200|3479|4921|4958|7481|10457|54829|131149|338773	HOXA3|IGF1|DDR2|OMD|WNT11|GPNMB|ASPN|OTOL1|TMEM119	-2.2	Input ID
GO Biological Processes	19	GO:0072376	protein activation cascade	-4.4	4.9	5.6	24152	197	249	10	4	1.2	2|629|715|716|718|721|730|3075|3426|28984	A2M|CFB|C1R|C1S|C3|C4B|C7|CFH|CFI|RGCC	-2.2	Input ID
Reactome Gene Sets	6	R-HSA-2129379	Molecules associated with elastic fibres	-4.4	13	7.4	24152	38	249	5	2	0.89	4054|4239|8516|10516|11117	LTBP3|MFAP4|ITGA8|FBLN5|EMILIN1	-2.2	Input ID
GO Biological Processes	19	GO:0048645	animal organ formation	-4.4	9.4	6.7	24152	62	249	6	2.4	0.97	2138|2246|3200|6495|7472|157506	EYA1|FGF1|HOXA3|SIX1|WNT2|RDH10	-2.2	Input ID
GO Biological Processes	19	GO:0033002	muscle cell proliferation	-4.4	4.4	5.5	24152	241	249	11	4.4	1.3	3479|3776|4883|4889|4969|5950|6495|6909|7472|8013|10203	IGF1|KCNK2|NPR3|NPY5R|OGN|RBP4|SIX1|TBX2|WNT2|NR4A3|CALCRL	-2.2	Input ID
GO Biological Processes	19	GO:1901342	regulation of vasculature development	-4.4	3.4	5.1	24152	430	249	15	6	1.5	187|358|718|1116|1634|2246|3202|7058|7424|10365|10457|11117|28984|57608|168667	APLNR|AQP1|C3|CHI3L1|DCN|FGF1|HOXA5|THBS2|VEGFC|KLF2|GPNMB|EMILIN1|RGCC|JCAD|BMPER	-2.2	Input ID
GO Biological Processes	19	GO:0060602	branch elongation of an epithelium	-4.3	19	8.4	24152	20	249	4	1.6	0.8	2246|3371|6495|157506	FGF1|TNC|SIX1|RDH10	-2.2	Input ID
Canonical Pathways	11	M5887	NABA BASEMENT MEMBRANES	-4.3	12	7.2	24152	40	249	5	2	0.89	1291|1292|1293|3908|3910	COL6A1|COL6A2|COL6A3|LAMA2|LAMA4	-2.1	Input ID
Reactome Gene Sets	6	R-HSA-3656243	Defective ST3GAL3 causes MCT12 and EIEE15	-4.2	36	10	24152	8	249	3	1.2	0.69	4060|4958|4969	LUM|OMD|OGN	-2.1	Input ID
GO Biological Processes	19	GO:0060638	mesenchymal-epithelial cell signaling	-4.2	36	10	24152	8	249	3	1.2	0.69	2252|3202|3371	FGF7|HOXA5|TNC	-2.1	Input ID
Reactome Gene Sets	6	R-HSA-3656225	Defective CHST6 causes MCDC1	-4.2	36	10	24152	8	249	3	1.2	0.69	4060|4958|4969	LUM|OMD|OGN	-2.1	Input ID
Reactome Gene Sets	6	R-HSA-3656244	Defective B4GALT1 causes B4GALT1-CDG (CDG-2d)	-4.2	36	10	24152	8	249	3	1.2	0.69	4060|4958|4969	LUM|OMD|OGN	-2.1	Input ID
Reactome Gene Sets	6	R-HSA-174577	Activation of C3 and C5	-4.2	36	10	24152	8	249	3	1.2	0.69	629|718|721	CFB|C3|C4B	-2.1	Input ID
GO Biological Processes	19	GO:0035270	endocrine system development	-4.2	6	5.8	24152	129	249	8	3.2	1.1	3200|3202|3213|3232|5156|6495|7481|84504	HOXA3|HOXA5|HOXB3|HOXD3|PDGFRA|SIX1|WNT11|NKX6-2	-2.1	Input ID
GO Biological Processes	19	GO:0071230	cellular response to amino acid stimulus	-4.2	8.8	6.5	24152	66	249	6	2.4	0.97	1291|1307|4915|5156|6495|58528	COL6A1|COL16A1|NTRK2|PDGFRA|SIX1|RRAGD	-2.1	Input ID
GO Biological Processes	19	GO:0009612	response to mechanical stimulus	-4.2	4.7	5.4	24152	207	249	10	4	1.2	358|834|1116|1634|3371|3776|4055|6507|7481|63895	AQP1|CASP1|CHI3L1|DCN|TNC|KCNK2|LTBR|SLC1A3|WNT11|PIEZO2	-2.1	Input ID
Reactome Gene Sets	6	R-HSA-3560782	Diseases associated with glycosaminoglycan metabolism	-4.2	12	7.1	24152	41	249	5	2	0.89	633|1634|4060|4958|4969	BGN|DCN|LUM|OMD|OGN	-2.1	Input ID
GO Biological Processes	19	GO:1903053	regulation of extracellular matrix organization	-4.2	12	7.1	24152	41	249	5	2	0.89	2191|3037|4921|11117|28984	FAP|HAS2|DDR2|EMILIN1|RGCC	-2.1	Input ID
GO Biological Processes	19	GO:0042472	inner ear morphogenesis	-4.2	7.1	6.1	24152	96	249	7	2.8	1	220|2138|2637|5396|6495|8013|8516	ALDH1A3|EYA1|GBX2|PRRX1|SIX1|NR4A3|ITGA8	-2.1	Input ID
GO Biological Processes	19	GO:2000027	regulation of animal organ morphogenesis	-4.2	4.2	5.3	24152	253	249	11	4.4	1.3	2138|2246|2252|3217|4781|4982|6495|6909|7472|7481|54829	EYA1|FGF1|FGF7|HOXB7|NFIB|TNFRSF11B|SIX1|TBX2|WNT2|WNT11|ASPN	-2.1	Input ID
GO Biological Processes	19	GO:0032102	negative regulation of response to external stimulus	-4.1	3.6	5	24152	349	249	13	5.2	1.4	1812|2191|2895|3479|4889|5156|5654|7130|7869|9607|10203|58189|83999	DRD1|FAP|GRID2|IGF1|NPY5R|PDGFRA|HTRA1|TNFAIP6|SEMA3B|CARTPT|CALCRL|WFDC1|KREMEN1	-2	Input ID
GO Biological Processes	19	GO:0001659	temperature homeostasis	-4.1	5	5.5	24152	173	249	9	3.6	1.2	216|948|1240|1812|2034|3226|3910|4883|7852	ALDH1A1|CD36|CMKLR1|DRD1|EPAS1|HOXC10|LAMA4|NPR3|CXCR4	-2	Input ID
GO Biological Processes	19	GO:0060502	epithelial cell proliferation involved in lung morphogenesis	-4.1	32	9.6	24152	9	249	3	1.2	0.69	2252|4781|7472	FGF7|NFIB|WNT2	-2	Input ID
GO Biological Processes	19	GO:0048251	elastic fiber assembly	-4.1	32	9.6	24152	9	249	3	1.2	0.69	4239|10516|11117	MFAP4|FBLN5|EMILIN1	-2	Input ID
GO Biological Processes	19	GO:0019935	cyclic-nucleotide-mediated signaling	-4.1	4.5	5.3	24152	216	249	10	4	1.2	187|358|948|1812|2044|2774|5139|10149|10203|11069	APLNR|AQP1|CD36|DRD1|EPHA5|GNAL|PDE3A|ADGRG2|CALCRL|RAPGEF4	-2	Input ID
GO Biological Processes	19	GO:0048762	mesenchymal cell differentiation	-4	4.4	5.2	24152	218	249	10	4	1.2	1909|2042|2637|3037|7472|7481|7869|28984|157506|202151	EDNRA|EPHA3|GBX2|HAS2|WNT2|WNT11|SEMA3B|RGCC|RDH10|RANBP3L	-1.9	Input ID
Reactome Gene Sets	6	R-HSA-3781865	Diseases of glycosylation	-4	5.6	5.6	24152	138	249	8	3.2	1.1	633|1634|4060|4958|4969|7058|9509|10418	BGN|DCN|LUM|OMD|OGN|THBS2|ADAMTS2|SPON1	-1.9	Input ID
GO Biological Processes	19	GO:0060173	limb development	-4	4.9	5.4	24152	177	249	9	3.6	1.2	3205|3206|3226|3691|5396|6474|6909|83999|157506	HOXA9|HOXA10|HOXC10|ITGB4|PRRX1|SHOX2|TBX2|KREMEN1|RDH10	-1.9	Input ID
GO Biological Processes	19	GO:0048736	appendage development	-4	4.9	5.4	24152	177	249	9	3.6	1.2	3205|3206|3226|3691|5396|6474|6909|83999|157506	HOXA9|HOXA10|HOXC10|ITGB4|PRRX1|SHOX2|TBX2|KREMEN1|RDH10	-1.9	Input ID
GO Biological Processes	19	GO:0007631	feeding behavior	-4	6.6	5.8	24152	103	249	7	2.8	1	1812|4886|4889|4915|4986|8013|9607	DRD1|NPY1R|NPY5R|NTRK2|OPRK1|NR4A3|CARTPT	-1.9	Input ID
Reactome Gene Sets	6	R-HSA-1566948	Elastic fibre formation	-4	11	6.7	24152	45	249	5	2	0.89	4054|4239|8516|10516|11117	LTBP3|MFAP4|ITGA8|FBLN5|EMILIN1	-1.9	Input ID
GO Biological Processes	19	GO:0048483	autonomic nervous system development	-4	11	6.6	24152	46	249	5	2	0.89	1909|2637|3212|6495|7412	EDNRA|GBX2|HOXB2|SIX1|VCAM1	-1.9	Input ID
GO Biological Processes	19	GO:0106106	cold-induced thermogenesis	-3.9	5.4	5.4	24152	143	249	8	3.2	1.1	216|948|1240|2034|3226|3910|4883|7852	ALDH1A1|CD36|CMKLR1|EPAS1|HOXC10|LAMA4|NPR3|CXCR4	-1.8	Input ID
GO Biological Processes	19	GO:0120161	regulation of cold-induced thermogenesis	-3.9	5.4	5.4	24152	143	249	8	3.2	1.1	216|948|1240|2034|3226|3910|4883|7852	ALDH1A1|CD36|CMKLR1|EPAS1|HOXC10|LAMA4|NPR3|CXCR4	-1.8	Input ID
KEGG Pathway	24	hsa05133	Pertussis	-3.9	7.7	5.9	24152	76	249	6	2.4	0.97	715|716|718|721|834|6372	C1R|C1S|C3|C4B|CASP1|CXCL6	-1.8	Input ID
GO Biological Processes	19	GO:0002053	positive regulation of mesenchymal cell proliferation	-3.9	15	7.2	24152	26	249	4	1.6	0.8	5396|6474|6495|7472	PRRX1|SHOX2|SIX1|WNT2	-1.8	Input ID
Reactome Gene Sets	6	R-HSA-71387	Metabolism of carbohydrates	-3.8	3.9	4.9	24152	276	249	11	4.4	1.3	216|633|1634|3037|4060|4958|4969|9348|9953|9955|55790	ALDH1A1|BGN|DCN|HAS2|LUM|OMD|OGN|NDST3|HS3ST3B1|HS3ST3A1|CSGALNACT1	-1.8	Input ID
KEGG Pathway	24	hsa04080	Neuroactive ligand-receptor interaction	-3.8	3.8	4.9	24152	278	249	11	4.4	1.3	187|624|1812|1909|2895|4886|4889|4986|8973|10203|55879	APLNR|BDKRB2|DRD1|EDNRA|GRID2|NPY1R|NPY5R|OPRK1|CHRNA6|CALCRL|GABRQ	-1.7	Input ID
GO Biological Processes	19	GO:0050885	neuromuscular process controlling balance	-3.8	9.7	6.3	24152	50	249	5	2	0.89	220|6507|8013|65217|84504	ALDH1A3|SLC1A3|NR4A3|PCDH15|NKX6-2	-1.7	Input ID
GO Biological Processes	19	GO:0007610	behavior	-3.8	2.8	4.5	24152	596	249	17	6.8	1.6	220|1812|3218|3776|4311|4886|4889|4915|4986|5730|6285|6507|8013|8516|9607|10396|83715	ALDH1A3|DRD1|HOXB8|KCNK2|MME|NPY1R|NPY5R|NTRK2|OPRK1|PTGDS|S100B|SLC1A3|NR4A3|ITGA8|CARTPT|ATP8A1|ESPN	-1.7	Input ID
GO Biological Processes	19	GO:1901201	regulation of extracellular matrix assembly	-3.8	26	8.6	24152	11	249	3	1.2	0.69	3037|11117|28984	HAS2|EMILIN1|RGCC	-1.7	Input ID
GO Biological Processes	19	GO:0044272	sulfur compound biosynthetic process	-3.8	4.6	5.1	24152	191	249	9	3.6	1.2	633|1634|2687|4060|4958|4969|5166|9348|55790	BGN|DCN|GGT5|LUM|OMD|OGN|PDK4|NDST3|CSGALNACT1	-1.7	Input ID
GO Biological Processes	19	GO:1990845	adaptive thermogenesis	-3.7	5.1	5.2	24152	151	249	8	3.2	1.1	216|948|1240|2034|3226|3910|4883|7852	ALDH1A1|CD36|CMKLR1|EPAS1|HOXC10|LAMA4|NPR3|CXCR4	-1.7	Input ID
GO Biological Processes	19	GO:0003151	outflow tract morphogenesis	-3.7	7.3	5.7	24152	80	249	6	2.4	0.97	2138|4886|4889|6495|6909|7481	EYA1|NPY1R|NPY5R|SIX1|TBX2|WNT11	-1.7	Input ID
GO Biological Processes	19	GO:0061061	muscle structure development	-3.7	2.6	4.4	24152	662	249	18	7.2	1.6	1293|1634|2034|3479|3776|3908|5156|5950|6285|6444|6474|6495|6909|7472|8516|30846|202151|283078	COL6A3|DCN|EPAS1|IGF1|KCNK2|LAMA2|PDGFRA|RBP4|S100B|SGCD|SHOX2|SIX1|TBX2|WNT2|ITGA8|EHD2|RANBP3L|MKX	-1.7	Input ID
GO Biological Processes	19	GO:0016202	regulation of striated muscle tissue development	-3.7	5	5.1	24152	154	249	8	3.2	1.1	3479|3776|5950|6285|6474|6495|6909|7472	IGF1|KCNK2|RBP4|S100B|SHOX2|SIX1|TBX2|WNT2	-1.7	Input ID
GO Biological Processes	19	GO:0042471	ear morphogenesis	-3.7	5.9	5.3	24152	116	249	7	2.8	1	220|2138|2637|5396|6495|8013|8516	ALDH1A3|EYA1|GBX2|PRRX1|SIX1|NR4A3|ITGA8	-1.7	Input ID
GO Biological Processes	19	GO:0060441	epithelial tube branching involved in lung morphogenesis	-3.7	13	6.8	24152	29	249	4	1.6	0.8	3202|3371|7472|157506	HOXA5|TNC|WNT2|RDH10	-1.6	Input ID
GO Biological Processes	19	GO:0042340	keratan sulfate catabolic process	-3.7	24	8.2	24152	12	249	3	1.2	0.69	4060|4958|4969	LUM|OMD|OGN	-1.6	Input ID
GO Biological Processes	19	GO:0010811	positive regulation of cell-substrate adhesion	-3.6	5.8	5.3	24152	118	249	7	2.8	1	948|1307|1842|3037|9806|11117|25975	CD36|COL16A1|ECM2|HAS2|SPOCK2|EMILIN1|EGFL6	-1.6	Input ID
GO Biological Processes	19	GO:1901861	regulation of muscle tissue development	-3.6	4.9	5.1	24152	157	249	8	3.2	1.1	3479|3776|5950|6285|6474|6495|6909|7472	IGF1|KCNK2|RBP4|S100B|SHOX2|SIX1|TBX2|WNT2	-1.6	Input ID
GO Biological Processes	19	GO:0048146	positive regulation of fibroblast proliferation	-3.6	9	6	24152	54	249	5	2	0.89	358|3479|4921|5156|7472	AQP1|IGF1|DDR2|PDGFRA|WNT2	-1.6	Input ID
GO Biological Processes	19	GO:0048634	regulation of muscle organ development	-3.6	4.9	5	24152	158	249	8	3.2	1.1	3479|3776|5950|6285|6474|6495|6909|7472	IGF1|KCNK2|RBP4|S100B|SHOX2|SIX1|TBX2|WNT2	-1.6	Input ID
GO Biological Processes	19	GO:0070848	response to growth factor	-3.6	2.5	4.2	24152	736	249	19	7.6	1.7	1634|2246|2252|2662|3037|3371|4060|4915|5139|5156|5654|7412|7424|7472|8516|11117|54829|57608|168667	DCN|FGF1|FGF7|GDF10|HAS2|TNC|LUM|NTRK2|PDE3A|PDGFRA|HTRA1|VCAM1|VEGFC|WNT2|ITGA8|EMILIN1|ASPN|JCAD|BMPER	-1.6	Input ID
GO Biological Processes	19	GO:0001704	formation of primary germ layer	-3.6	5.7	5.2	24152	120	249	7	2.8	1	1291|1303|2138|3691|7481|8013|8516	COL6A1|COL12A1|EYA1|ITGB4|WNT11|NR4A3|ITGA8	-1.6	Input ID
KEGG Pathway	24	hsa05200	Pathways in cancer	-3.6	3.2	4.5	24152	395	249	13	5.2	1.4	624|1909|2034|2246|2252|3479|3908|3910|5156|7424|7472|7481|7852	BDKRB2|EDNRA|EPAS1|FGF1|FGF7|IGF1|LAMA2|LAMA4|PDGFRA|VEGFC|WNT2|WNT11|CXCR4	-1.6	Input ID
Reactome Gene Sets	6	R-HSA-1638091	Heparan sulfate/heparin (HS-GAG) metabolism	-3.6	8.8	5.9	24152	55	249	5	2	0.89	633|1634|9348|9953|9955	BGN|DCN|NDST3|HS3ST3B1|HS3ST3A1	-1.6	Input ID
Canonical Pathways	11	M5883	NABA SECRETED FACTORS	-3.6	3.4	4.5	24152	344	249	12	4.8	1.4	2246|2252|2662|2919|3479|6285|6372|7424|7472|7481|25975|57758	FGF1|FGF7|GDF10|CXCL1|IGF1|S100B|CXCL6|VEGFC|WNT2|WNT11|EGFL6|SCUBE2	-1.6	Input ID
GO Biological Processes	19	GO:0002062	chondrocyte differentiation	-3.6	5.6	5.2	24152	121	249	7	2.8	1	1291|1292|1293|1303|4781|6474|81578	COL6A1|COL6A2|COL6A3|COL12A1|NFIB|SHOX2|COL21A1	-1.6	Input ID
GO Biological Processes	19	GO:0061564	axon development	-3.6	2.9	4.3	24152	508	249	15	6	1.5	2042|2044|2637|3371|3908|4685|4781|4915|5365|6285|6474|7852|7869|8013|83999	EPHA3|EPHA5|GBX2|TNC|LAMA2|NCAM2|NFIB|NTRK2|PLXNB3|S100B|SHOX2|CXCR4|SEMA3B|NR4A3|KREMEN1	-1.6	Input ID
GO Biological Processes	19	GO:0060688	regulation of morphogenesis of a branching structure	-3.6	8.7	5.9	24152	56	249	5	2	0.89	2252|3217|6474|6495|7472	FGF7|HOXB7|SHOX2|SIX1|WNT2	-1.6	Input ID
Reactome Gene Sets	6	R-HSA-5619507	Activation of HOX genes during differentiation	-3.6	5.6	5.2	24152	122	249	7	2.8	1	3200|3201|3212|3213|3214|3221|3232	HOXA3|HOXA4|HOXB2|HOXB3|HOXB4|HOXC4|HOXD3	-1.6	Input ID
Reactome Gene Sets	6	R-HSA-5617472	Activation of anterior HOX genes in hindbrain development during early embryogenesis	-3.6	5.6	5.2	24152	122	249	7	2.8	1	3200|3201|3212|3213|3214|3221|3232	HOXA3|HOXA4|HOXB2|HOXB3|HOXB4|HOXC4|HOXD3	-1.6	Input ID
GO Biological Processes	19	GO:0015012	heparan sulfate proteoglycan biosynthetic process	-3.6	13	6.5	24152	31	249	4	1.6	0.8	9348|9953|9955|55790	NDST3|HS3ST3B1|HS3ST3A1|CSGALNACT1	-1.6	Input ID
GO Biological Processes	19	GO:0070208	protein heterotrimerization	-3.5	22	7.9	24152	13	249	3	1.2	0.69	1291|1292|114904	COL6A1|COL6A2|C1QTNF6	-1.5	Input ID
Reactome Gene Sets	6	R-HSA-2022857	Keratan sulfate degradation	-3.5	22	7.9	24152	13	249	3	1.2	0.69	4060|4958|4969	LUM|OMD|OGN	-1.5	Input ID
Reactome Gene Sets	6	R-HSA-9006934	Signaling by Receptor Tyrosine Kinases	-3.5	3	4.3	24152	458	249	14	5.6	1.5	1291|1292|1293|2246|2252|2670|3479|3908|3910|4915|5156|6285|7058|7424	COL6A1|COL6A2|COL6A3|FGF1|FGF7|GFAP|IGF1|LAMA2|LAMA4|NTRK2|PDGFRA|S100B|THBS2|VEGFC	-1.5	Input ID
GO Biological Processes	19	GO:0060326	cell chemotaxis	-3.5	3.5	4.5	24152	302	249	11	4.4	1.3	1240|2246|2919|3219|5156|5365|6372|7412|7424|7852|9023	CMKLR1|FGF1|CXCL1|HOXB9|PDGFRA|PLXNB3|CXCL6|VCAM1|VEGFC|CXCR4|CH25H	-1.5	Input ID
GO Biological Processes	19	GO:0007193	adenylate cyclase-inhibiting G protein-coupled receptor signaling pathway	-3.5	6.5	5.3	24152	89	249	6	2.4	0.97	1909|2774|4883|4886|4986|5996	EDNRA|GNAL|NPR3|NPY1R|OPRK1|RGS1	-1.5	Input ID
GO Biological Processes	19	GO:0035113	embryonic appendage morphogenesis	-3.5	5.4	5.1	24152	125	249	7	2.8	1	3205|3206|3226|5396|6474|6909|157506	HOXA9|HOXA10|HOXC10|PRRX1|SHOX2|TBX2|RDH10	-1.5	Input ID
GO Biological Processes	19	GO:0030326	embryonic limb morphogenesis	-3.5	5.4	5.1	24152	125	249	7	2.8	1	3205|3206|3226|5396|6474|6909|157506	HOXA9|HOXA10|HOXC10|PRRX1|SHOX2|TBX2|RDH10	-1.5	Input ID
Reactome Gene Sets	6	R-HSA-186797	Signaling by PDGF	-3.5	8.4	5.7	24152	58	249	5	2	0.89	1291|1292|1293|5156|7058	COL6A1|COL6A2|COL6A3|PDGFRA|THBS2	-1.5	Input ID
Reactome Gene Sets	6	R-HSA-418594	G alpha (i) signalling events	-3.5	3.1	4.4	24152	407	249	13	5.2	1.4	187|624|718|2774|2919|4886|4889|4986|5950|5996|6372|7852|157506	APLNR|BDKRB2|C3|GNAL|CXCL1|NPY1R|NPY5R|OPRK1|RBP4|RGS1|CXCL6|CXCR4|RDH10	-1.5	Input ID
GO Biological Processes	19	GO:0010001	glial cell differentiation	-3.5	4.2	4.7	24152	209	249	9	3.6	1.2	1812|2670|3908|4781|4915|6285|7852|84504|400746	DRD1|GFAP|LAMA2|NFIB|NTRK2|S100B|CXCR4|NKX6-2|NCMAP	-1.5	Input ID
KEGG Pathway	24	hsa04974	Protein digestion and absorption	-3.5	6.5	5.3	24152	90	249	6	2.4	0.97	1291|1292|1293|1303|4311|81578	COL6A1|COL6A2|COL6A3|COL12A1|MME|COL21A1	-1.5	Input ID
GO Biological Processes	19	GO:0003007	heart morphogenesis	-3.5	3.8	4.6	24152	256	249	10	4	1.2	2138|3037|4886|4889|5950|6474|6495|6909|7472|7481	EYA1|HAS2|NPY1R|NPY5R|RBP4|SHOX2|SIX1|TBX2|WNT2|WNT11	-1.5	Input ID
GO Biological Processes	19	GO:0071417	cellular response to organonitrogen compound	-3.5	2.7	4.2	24152	577	249	16	6.4	1.6	358|948|1291|1307|1812|3479|4915|5139|5156|5166|6495|7412|8013|10365|58528|255738	AQP1|CD36|COL6A1|COL16A1|DRD1|IGF1|NTRK2|PDE3A|PDGFRA|PDK4|SIX1|VCAM1|NR4A3|KLF2|RRAGD|PCSK9	-1.5	Input ID
GO Biological Processes	19	GO:0006959	humoral immune response	-3.5	3.3	4.4	24152	356	249	12	4.8	1.4	2|629|715|716|718|721|730|2919|3075|3426|6372|28984	A2M|CFB|C1R|C1S|C3|C4B|C7|CXCL1|CFH|CFI|CXCL6|RGCC	-1.5	Input ID
Reactome Gene Sets	6	R-HSA-3000171	Non-integrin membrane-ECM interactions	-3.4	8.2	5.7	24152	59	249	5	2	0.89	3371|3691|3908|3910|4921	TNC|ITGB4|LAMA2|LAMA4|DDR2	-1.5	Input ID
GO Biological Processes	19	GO:0042476	odontogenesis	-3.4	5.3	5	24152	127	249	7	2.8	1	358|3371|3691|4982|5156|5654|54829	AQP1|TNC|ITGB4|TNFRSF11B|PDGFRA|HTRA1|ASPN	-1.5	Input ID
GO Biological Processes	19	GO:0015850	organic hydroxy compound transport	-3.4	3.8	4.6	24152	257	249	10	4	1.2	358|948|1812|4129|4986|5950|8973|9607|53919|255738	AQP1|CD36|DRD1|MAOB|OPRK1|RBP4|CHRNA6|CARTPT|SLCO1C1|PCSK9	-1.5	Input ID
GO Biological Processes	19	GO:1901699	cellular response to nitrogen compound	-3.4	2.6	4.1	24152	637	249	17	6.8	1.6	358|948|1291|1307|1812|3479|4062|4915|5139|5156|5166|6495|7412|8013|10365|58528|255738	AQP1|CD36|COL6A1|COL16A1|DRD1|IGF1|LY6H|NTRK2|PDE3A|PDGFRA|PDK4|SIX1|VCAM1|NR4A3|KLF2|RRAGD|PCSK9	-1.5	Input ID
GO Biological Processes	19	GO:0060537	muscle tissue development	-3.4	3.1	4.3	24152	410	249	13	5.2	1.4	1634|2138|3479|3776|5156|5950|6285|6444|6474|6495|6909|7472|8516	DCN|EYA1|IGF1|KCNK2|PDGFRA|RBP4|S100B|SGCD|SHOX2|SIX1|TBX2|WNT2|ITGA8	-1.5	Input ID
GO Biological Processes	19	GO:0043584	nose development	-3.4	21	7.6	24152	14	249	3	1.2	0.69	220|6495|157506	ALDH1A3|SIX1|RDH10	-1.5	Input ID
GO Biological Processes	19	GO:0007517	muscle organ development	-3.4	3.1	4.3	24152	411	249	13	5.2	1.4	1293|1634|3479|3776|3908|5950|6285|6444|6474|6495|6909|7472|283078	COL6A3|DCN|IGF1|KCNK2|LAMA2|RBP4|S100B|SGCD|SHOX2|SIX1|TBX2|WNT2|MKX	-1.5	Input ID
GO Biological Processes	19	GO:0010810	regulation of cell-substrate adhesion	-3.4	4.1	4.7	24152	212	249	9	3.6	1.2	948|1307|1842|2042|3037|4921|9806|11117|25975	CD36|COL16A1|ECM2|EPHA3|HAS2|DDR2|SPOCK2|EMILIN1|EGFL6	-1.5	Input ID
GO Biological Processes	19	GO:0042572	retinol metabolic process	-3.4	11	6.2	24152	34	249	4	1.6	0.8	216|220|5950|157506	ALDH1A1|ALDH1A3|RBP4|RDH10	-1.4	Input ID
GO Biological Processes	19	GO:0110111	negative regulation of animal organ morphogenesis	-3.4	11	6.2	24152	34	249	4	1.6	0.8	4781|4982|6909|54829	NFIB|TNFRSF11B|TBX2|ASPN	-1.4	Input ID
GO Biological Processes	19	GO:0048665	neuron fate specification	-3.4	11	6.2	24152	34	249	4	1.6	0.8	2138|3226|6495|84504	EYA1|HOXC10|SIX1|NKX6-2	-1.4	Input ID
GO Biological Processes	19	GO:0006027	glycosaminoglycan catabolic process	-3.4	8	5.5	24152	61	249	5	2	0.89	633|1634|4060|4958|4969	BGN|DCN|LUM|OMD|OGN	-1.4	Input ID
GO Biological Processes	19	GO:0048771	tissue remodeling	-3.3	4.5	4.7	24152	173	249	8	3.2	1.1	633|1513|2034|3200|4982|5166|9607|10457	BGN|CTSK|EPAS1|HOXA3|TNFRSF11B|PDK4|CARTPT|GPNMB	-1.4	Input ID
KEGG Pathway	24	hsa00350	Tyrosine metabolism	-3.3	11	6.1	24152	35	249	4	1.6	0.8	220|3081|3242|4129	ALDH1A3|HGD|HPD|MAOB	-1.4	Input ID
GO Biological Processes	19	GO:0050651	dermatan sulfate proteoglycan biosynthetic process	-3.3	19	7.3	24152	15	249	3	1.2	0.69	633|1634|55790	BGN|DCN|CSGALNACT1	-1.4	Input ID
GO Biological Processes	19	GO:0008015	blood circulation	-3.3	2.7	4.1	24152	537	249	15	6	1.5	624|1812|1909|2034|3212|4311|4883|4886|5139|6444|6909|7424|9607|10911|23704	BDKRB2|DRD1|EDNRA|EPAS1|HOXB2|MME|NPR3|NPY1R|PDE3A|SGCD|TBX2|VEGFC|CARTPT|UTS2|KCNE4	-1.4	Input ID
GO Biological Processes	19	GO:0030201	heparan sulfate proteoglycan metabolic process	-3.3	11	6	24152	36	249	4	1.6	0.8	9348|9953|9955|55790	NDST3|HS3ST3B1|HS3ST3A1|CSGALNACT1	-1.4	Input ID
GO Biological Processes	19	GO:0022600	digestive system process	-3.3	6	5	24152	97	249	6	2.4	0.97	358|948|4883|4986|5950|7033	AQP1|CD36|NPR3|OPRK1|RBP4|TFF3	-1.4	Input ID
GO Biological Processes	19	GO:0001657	ureteric bud development	-3.3	6	5	24152	97	249	6	2.4	0.97	2138|2246|3217|6495|7481|168667	EYA1|FGF1|HOXB7|SIX1|WNT11|BMPER	-1.4	Input ID
GO Biological Processes	19	GO:0007188	adenylate cyclase-modulating G protein-coupled receptor signaling pathway	-3.3	3.9	4.5	24152	222	249	9	3.6	1.2	1812|1909|2774|4883|4886|4986|5996|10149|10203	DRD1|EDNRA|GNAL|NPR3|NPY1R|OPRK1|RGS1|ADGRG2|CALCRL	-1.4	Input ID
KEGG Pathway	24	hsa04060	Cytokine-cytokine receptor interaction	-3.3	3.6	4.4	24152	270	249	10	4	1.2	2919|3554|3977|4055|4982|5156|6372|7424|7852|9180	CXCL1|IL1R1|LIFR|LTBR|TNFRSF11B|PDGFRA|CXCL6|VEGFC|CXCR4|OSMR	-1.3	Input ID
GO Biological Processes	19	GO:0072163	mesonephric epithelium development	-3.3	5.9	5	24152	98	249	6	2.4	0.97	2138|2246|3217|6495|7481|168667	EYA1|FGF1|HOXB7|SIX1|WNT11|BMPER	-1.3	Input ID
GO Biological Processes	19	GO:0072164	mesonephric tubule development	-3.3	5.9	5	24152	98	249	6	2.4	0.97	2138|2246|3217|6495|7481|168667	EYA1|FGF1|HOXB7|SIX1|WNT11|BMPER	-1.3	Input ID
GO Biological Processes	19	GO:0050655	dermatan sulfate proteoglycan metabolic process	-3.3	18	7	24152	16	249	3	1.2	0.69	633|1634|55790	BGN|DCN|CSGALNACT1	-1.3	Input ID
GO Biological Processes	19	GO:0003013	circulatory system process	-3.2	2.7	4	24152	546	249	15	6	1.5	624|1812|1909|2034|3212|4311|4883|4886|5139|6444|6909|7424|9607|10911|23704	BDKRB2|DRD1|EDNRA|EPAS1|HOXB2|MME|NPR3|NPY1R|PDE3A|SGCD|TBX2|VEGFC|CARTPT|UTS2|KCNE4	-1.3	Input ID
GO Biological Processes	19	GO:0060675	ureteric bud morphogenesis	-3.2	7.3	5.3	24152	66	249	5	2	0.89	2138|2246|3217|6495|7481	EYA1|FGF1|HOXB7|SIX1|WNT11	-1.3	Input ID
GO Biological Processes	19	GO:0006026	aminoglycan catabolic process	-3.2	7.3	5.3	24152	66	249	5	2	0.89	633|1634|4060|4958|4969	BGN|DCN|LUM|OMD|OGN	-1.3	Input ID
GO Biological Processes	19	GO:0003156	regulation of animal organ formation	-3.2	10	5.8	24152	38	249	4	1.6	0.8	2138|2246|6495|7472	EYA1|FGF1|SIX1|WNT2	-1.3	Input ID
GO Biological Processes	19	GO:0007369	gastrulation	-3.2	4.3	4.5	24152	182	249	8	3.2	1.1	187|1291|1303|2138|3691|7481|8013|8516	APLNR|COL6A1|COL12A1|EYA1|ITGB4|WNT11|NR4A3|ITGA8	-1.3	Input ID
GO Biological Processes	19	GO:0072073	kidney epithelium development	-3.2	4.8	4.7	24152	140	249	7	2.8	1	2138|2246|3217|5420|6495|7481|168667	EYA1|FGF1|HOXB7|PODXL|SIX1|WNT11|BMPER	-1.3	Input ID
GO Biological Processes	19	GO:0072171	mesonephric tubule morphogenesis	-3.2	7.2	5.2	24152	67	249	5	2	0.89	2138|2246|3217|6495|7481	EYA1|FGF1|HOXB7|SIX1|WNT11	-1.3	Input ID
GO Biological Processes	19	GO:0021953	central nervous system neuron differentiation	-3.2	4.2	4.5	24152	183	249	8	3.2	1.1	1812|2637|2895|3226|4781|4915|7472|84504	DRD1|GBX2|GRID2|HOXC10|NFIB|NTRK2|WNT2|NKX6-2	-1.3	Input ID
KEGG Pathway	24	hsa00360	Phenylalanine metabolism	-3.2	17	6.8	24152	17	249	3	1.2	0.69	220|3242|4129	ALDH1A3|HPD|MAOB	-1.3	Input ID
GO Biological Processes	19	GO:0001823	mesonephros development	-3.2	5.7	4.9	24152	102	249	6	2.4	0.97	2138|2246|3217|6495|7481|168667	EYA1|FGF1|HOXB7|SIX1|WNT11|BMPER	-1.3	Input ID
GO Biological Processes	19	GO:0030204	chondroitin sulfate metabolic process	-3.2	9.9	5.7	24152	39	249	4	1.6	0.8	633|1634|9806|55790	BGN|DCN|SPOCK2|CSGALNACT1	-1.3	Input ID
GO Biological Processes	19	GO:0048663	neuron fate commitment	-3.2	7.1	5.2	24152	68	249	5	2	0.89	2138|3226|5396|6495|84504	EYA1|HOXC10|PRRX1|SIX1|NKX6-2	-1.3	Input ID
GO Biological Processes	19	GO:0035924	cellular response to vascular endothelial growth factor stimulus	-3.2	7.1	5.2	24152	68	249	5	2	0.89	1634|5156|7412|7424|57608	DCN|PDGFRA|VCAM1|VEGFC|JCAD	-1.3	Input ID
GO Biological Processes	19	GO:0048511	rhythmic process	-3.2	3.5	4.2	24152	280	249	10	4	1.2	687|3037|4889|4915|4986|5156|5730|8403|9607|10887	KLF9|HAS2|NPY5R|NTRK2|OPRK1|PDGFRA|PTGDS|SOX14|CARTPT|PROKR1	-1.3	Input ID
GO Biological Processes	19	GO:0072006	nephron development	-3.1	4.7	4.6	24152	143	249	7	2.8	1	2138|2246|3217|5156|5420|6495|7481	EYA1|FGF1|HOXB7|PDGFRA|PODXL|SIX1|WNT11	-1.2	Input ID
GO Biological Processes	19	GO:0019933	cAMP-mediated signaling	-3.1	4.1	4.4	24152	187	249	8	3.2	1.1	187|1812|2044|2774|5139|10149|10203|11069	APLNR|DRD1|EPHA5|GNAL|PDE3A|ADGRG2|CALCRL|RAPGEF4	-1.2	Input ID
GO Biological Processes	19	GO:0042063	gliogenesis	-3.1	3.4	4.2	24152	283	249	10	4	1.2	1812|2670|3908|4781|4915|6285|7852|84504|147495|400746	DRD1|GFAP|LAMA2|NFIB|NTRK2|S100B|CXCR4|NKX6-2|APCDD1|NCMAP	-1.2	Input ID
GO Biological Processes	19	GO:0071496	cellular response to external stimulus	-3.1	3.2	4.1	24152	335	249	11	4.4	1.3	358|834|3371|4055|5166|7412|7481|9607|58528|63895|255738	AQP1|CASP1|TNC|LTBR|PDK4|VCAM1|WNT11|CARTPT|RRAGD|PIEZO2|PCSK9	-1.2	Input ID
GO Biological Processes	19	GO:0071300	cellular response to retinoic acid	-3.1	6.9	5.1	24152	70	249	5	2	0.89	358|2042|3371|7472|7481	AQP1|EPHA3|TNC|WNT2|WNT11	-1.2	Input ID
GO Biological Processes	19	GO:0032526	response to retinoic acid	-3.1	5.5	4.7	24152	106	249	6	2.4	0.97	358|2042|3371|5950|7472|7481	AQP1|EPHA3|TNC|RBP4|WNT2|WNT11	-1.2	Input ID
GO Biological Processes	19	GO:0014706	striated muscle tissue development	-3.1	3	4	24152	393	249	12	4.8	1.4	1634|2138|3479|3776|5156|5950|6285|6444|6474|6495|6909|7472	DCN|EYA1|IGF1|KCNK2|PDGFRA|RBP4|S100B|SGCD|SHOX2|SIX1|TBX2|WNT2	-1.2	Input ID
GO Biological Processes	19	GO:0035107	appendage morphogenesis	-3.1	4.6	4.5	24152	147	249	7	2.8	1	3205|3206|3226|5396|6474|6909|157506	HOXA9|HOXA10|HOXC10|PRRX1|SHOX2|TBX2|RDH10	-1.2	Input ID
GO Biological Processes	19	GO:0035108	limb morphogenesis	-3.1	4.6	4.5	24152	147	249	7	2.8	1	3205|3206|3226|5396|6474|6909|157506	HOXA9|HOXA10|HOXC10|PRRX1|SHOX2|TBX2|RDH10	-1.2	Input ID
GO Biological Processes	19	GO:0060216	definitive hemopoiesis	-3	15	6.4	24152	19	249	3	1.2	0.69	3205|3213|3214	HOXA9|HOXB3|HOXB4	-1.1	Input ID
GO Biological Processes	19	GO:0072009	nephron epithelium development	-3	5.3	4.6	24152	109	249	6	2.4	0.97	2138|2246|3217|5420|6495|7481	EYA1|FGF1|HOXB7|PODXL|SIX1|WNT11	-1.1	Input ID
GO Biological Processes	19	GO:0048844	artery morphogenesis	-3	6.6	4.9	24152	73	249	5	2	0.89	2138|5396|6495|6909|7481	EYA1|PRRX1|SIX1|TBX2|WNT11	-1.1	Input ID
GO Biological Processes	19	GO:0030278	regulation of ossification	-3	4	4.3	24152	195	249	8	3.2	1.1	2662|3479|4921|4958|83999|117581|202151|338773	GDF10|IGF1|DDR2|OMD|KREMEN1|TWIST2|RANBP3L|TMEM119	-1.1	Input ID
Reactome Gene Sets	6	R-HSA-5362517	Signaling by Retinoic Acid	-3	9	5.4	24152	43	249	4	1.6	0.8	216|220|5166|157506	ALDH1A1|ALDH1A3|PDK4|RDH10	-1.1	Input ID
GO Biological Processes	19	GO:0001707	mesoderm formation	-3	6.6	4.9	24152	74	249	5	2	0.89	2138|3691|7481|8013|8516	EYA1|ITGB4|WNT11|NR4A3|ITGA8	-1.1	Input ID
GO Biological Processes	19	GO:0098916	anterograde trans-synaptic signaling	-3	2.3	3.7	24152	702	249	17	6.8	1.6	1812|2670|2895|3908|4311|4889|4915|4986|6285|6507|8825|8973|9607|10911|27115|55784|55879	DRD1|GFAP|GRID2|LAMA2|MME|NPY5R|NTRK2|OPRK1|S100B|SLC1A3|LIN7A|CHRNA6|CARTPT|UTS2|PDE7B|MCTP2|GABRQ	-1.1	Input ID
GO Biological Processes	19	GO:0007268	chemical synaptic transmission	-3	2.3	3.7	24152	702	249	17	6.8	1.6	1812|2670|2895|3908|4311|4889|4915|4986|6285|6507|8825|8973|9607|10911|27115|55784|55879	DRD1|GFAP|GRID2|LAMA2|MME|NPY5R|NTRK2|OPRK1|S100B|SLC1A3|LIN7A|CHRNA6|CARTPT|UTS2|PDE7B|MCTP2|GABRQ	-1.1	Input ID
GO Biological Processes	19	GO:0072078	nephron tubule morphogenesis	-3	6.5	4.8	24152	75	249	5	2	0.89	2138|2246|3217|6495|7481	EYA1|FGF1|HOXB7|SIX1|WNT11	-1.1	Input ID
GO Biological Processes	19	GO:0050654	chondroitin sulfate proteoglycan metabolic process	-3	8.8	5.3	24152	44	249	4	1.6	0.8	633|1634|9806|55790	BGN|DCN|SPOCK2|CSGALNACT1	-1.1	Input ID
GO Biological Processes	19	GO:0038084	vascular endothelial growth factor signaling pathway	-3	8.8	5.3	24152	44	249	4	1.6	0.8	1634|5156|7424|57608	DCN|PDGFRA|VEGFC|JCAD	-1.1	Input ID
GO Biological Processes	19	GO:0042474	middle ear morphogenesis	-3	15	6.2	24152	20	249	3	1.2	0.69	2138|5396|6495	EYA1|PRRX1|SIX1	-1.1	Input ID
Reactome Gene Sets	6	R-HSA-2022870	Chondroitin sulfate biosynthesis	-3	15	6.2	24152	20	249	3	1.2	0.69	633|1634|55790	BGN|DCN|CSGALNACT1	-1.1	Input ID
GO Biological Processes	19	GO:0043200	response to amino acid	-3	5.2	4.5	24152	112	249	6	2.4	0.97	1291|1307|4915|5156|6495|58528	COL6A1|COL16A1|NTRK2|PDGFRA|SIX1|RRAGD	-1.1	Input ID
GO Biological Processes	19	GO:0071363	cellular response to growth factor stimulus	-3	2.3	3.7	24152	705	249	17	6.8	1.6	1634|2246|2252|2662|3037|4915|5139|5156|5654|7412|7424|7472|8516|11117|54829|57608|168667	DCN|FGF1|FGF7|GDF10|HAS2|NTRK2|PDE3A|PDGFRA|HTRA1|VCAM1|VEGFC|WNT2|ITGA8|EMILIN1|ASPN|JCAD|BMPER	-1.1	Input ID
GO Biological Processes	19	GO:0001667	ameboidal-type cell migration	-2.9	2.7	3.8	24152	464	249	13	5.2	1.4	1634|2191|2246|2252|2637|3037|4921|7424|7481|7869|28984|57608|168667	DCN|FAP|FGF1|FGF7|GBX2|HAS2|DDR2|VEGFC|WNT11|SEMA3B|RGCC|JCAD|BMPER	-1.1	Input ID
GO Biological Processes	19	GO:0048332	mesoderm morphogenesis	-2.9	6.4	4.8	24152	76	249	5	2	0.89	2138|3691|7481|8013|8516	EYA1|ITGB4|WNT11|NR4A3|ITGA8	-1.1	Input ID
GO Biological Processes	19	GO:0060322	head development	-2.9	2.3	3.6	24152	772	249	18	7.2	1.6	220|358|1812|1909|2044|2637|2895|3212|3213|4129|4781|4915|5156|7472|7852|8013|8516|83716	ALDH1A3|AQP1|DRD1|EDNRA|EPHA5|GBX2|GRID2|HOXB2|HOXB3|MAOB|NFIB|NTRK2|PDGFRA|WNT2|CXCR4|NR4A3|ITGA8|CRISPLD2	-1.1	Input ID
GO Biological Processes	19	GO:0048863	stem cell differentiation	-2.9	3.5	4.1	24152	249	249	9	3.6	1.2	2|1909|2637|3214|4054|5156|6909|7869|157506	A2M|EDNRA|GBX2|HOXB4|LTBP3|PDGFRA|TBX2|SEMA3B|RDH10	-1.1	Input ID
GO Biological Processes	19	GO:0099537	trans-synaptic signaling	-2.9	2.3	3.7	24152	710	249	17	6.8	1.6	1812|2670|2895|3908|4311|4889|4915|4986|6285|6507|8825|8973|9607|10911|27115|55784|55879	DRD1|GFAP|GRID2|LAMA2|MME|NPY5R|NTRK2|OPRK1|S100B|SLC1A3|LIN7A|CHRNA6|CARTPT|UTS2|PDE7B|MCTP2|GABRQ	-1.1	Input ID
GO Biological Processes	19	GO:0045766	positive regulation of angiogenesis	-2.9	3.9	4.2	24152	201	249	8	3.2	1.1	187|358|718|1116|2246|7424|57608|168667	APLNR|AQP1|C3|CHI3L1|FGF1|VEGFC|JCAD|BMPER	-1.1	Input ID
GO Biological Processes	19	GO:0032963	collagen metabolic process	-2.9	5.1	4.5	24152	114	249	6	2.4	0.97	1513|2191|4239|9509|11117|28984	CTSK|FAP|MFAP4|ADAMTS2|EMILIN1|RGCC	-1.1	Input ID
GO Biological Processes	19	GO:0071260	cellular response to mechanical stimulus	-2.9	6.3	4.8	24152	77	249	5	2	0.89	358|834|4055|7481|63895	AQP1|CASP1|LTBR|WNT11|PIEZO2	-1.1	Input ID
GO Biological Processes	19	GO:0072088	nephron epithelium morphogenesis	-2.9	6.3	4.8	24152	77	249	5	2	0.89	2138|2246|3217|6495|7481	EYA1|FGF1|HOXB7|SIX1|WNT11	-1.1	Input ID
GO Biological Processes	19	GO:1903055	positive regulation of extracellular matrix organization	-2.9	14	6	24152	21	249	3	1.2	0.69	4921|11117|28984	DDR2|EMILIN1|RGCC	-1.1	Input ID
GO Biological Processes	19	GO:0055021	regulation of cardiac muscle tissue growth	-2.9	6.2	4.7	24152	78	249	5	2	0.89	3479|3776|5950|6909|7472	IGF1|KCNK2|RBP4|TBX2|WNT2	-1	Input ID
GO Biological Processes	19	GO:0034308	primary alcohol metabolic process	-2.9	6.2	4.7	24152	78	249	5	2	0.89	216|220|3479|5950|157506	ALDH1A1|ALDH1A3|IGF1|RBP4|RDH10	-1	Input ID
GO Biological Processes	19	GO:0048701	embryonic cranial skeleton morphogenesis	-2.9	8.4	5.2	24152	46	249	4	1.6	0.8	5156|5396|6495|157506	PDGFRA|PRRX1|SIX1|RDH10	-1	Input ID
GO Biological Processes	19	GO:0099536	synaptic signaling	-2.9	2.3	3.6	24152	716	249	17	6.8	1.6	1812|2670|2895|3908|4311|4889|4915|4986|6285|6507|8825|8973|9607|10911|27115|55784|55879	DRD1|GFAP|GRID2|LAMA2|MME|NPY5R|NTRK2|OPRK1|S100B|SLC1A3|LIN7A|CHRNA6|CARTPT|UTS2|PDE7B|MCTP2|GABRQ	-1	Input ID
GO Biological Processes	19	GO:0072028	nephron morphogenesis	-2.9	6.1	4.7	24152	79	249	5	2	0.89	2138|2246|3217|6495|7481	EYA1|FGF1|HOXB7|SIX1|WNT11	-1	Input ID
GO Biological Processes	19	GO:0061333	renal tubule morphogenesis	-2.9	6.1	4.7	24152	79	249	5	2	0.89	2138|2246|3217|6495|7481	EYA1|FGF1|HOXB7|SIX1|WNT11	-1	Input ID
GO Biological Processes	19	GO:0007169	transmembrane receptor protein tyrosine kinase signaling pathway	-2.9	2.3	3.6	24152	720	249	17	6.8	1.6	624|1634|2042|2044|2246|2252|3479|4915|4921|5156|5157|5166|7424|8013|11117|25791|57608	BDKRB2|DCN|EPHA3|EPHA5|FGF1|FGF7|IGF1|NTRK2|DDR2|PDGFRA|PDGFRL|PDK4|VEGFC|NR4A3|EMILIN1|NGEF|JCAD	-1	Input ID
GO Biological Processes	19	GO:0051962	positive regulation of nervous system development	-2.9	2.5	3.7	24152	534	249	14	5.6	1.5	2042|2670|2895|3232|4311|4915|5365|6285|6474|7058|7424|7852|84504|400746	EPHA3|GFAP|GRID2|HOXD3|MME|NTRK2|PLXNB3|S100B|SHOX2|THBS2|VEGFC|CXCR4|NKX6-2|NCMAP	-1	Input ID
GO Biological Processes	19	GO:0120163	negative regulation of cold-induced thermogenesis	-2.9	8.3	5.1	24152	47	249	4	1.6	0.8	216|3226|3910|4883	ALDH1A1|HOXC10|LAMA4|NPR3	-1	Input ID
GO Biological Processes	19	GO:0010469	regulation of signaling receptor activity	-2.8	2.4	3.6	24152	597	249	15	6	1.5	2246|2252|2662|2919|3479|4062|4969|4982|6372|7424|7472|9607|10457|10911|255738	FGF1|FGF7|GDF10|CXCL1|IGF1|LY6H|OGN|TNFRSF11B|CXCL6|VEGFC|WNT2|CARTPT|GPNMB|UTS2|PCSK9	-1	Input ID
Reactome Gene Sets	6	R-HSA-5365859	RA biosynthesis pathway	-2.8	13	5.9	24152	22	249	3	1.2	0.69	216|220|157506	ALDH1A1|ALDH1A3|RDH10	-1	Input ID
GO Biological Processes	19	GO:0060487	lung epithelial cell differentiation	-2.8	13	5.9	24152	22	249	3	1.2	0.69	3202|4781|10365	HOXA5|NFIB|KLF2	-1	Input ID
GO Biological Processes	19	GO:0001759	organ induction	-2.8	13	5.9	24152	22	249	3	1.2	0.69	2246|6495|7472	FGF1|SIX1|WNT2	-1	Input ID
GO Biological Processes	19	GO:0060065	uterus development	-2.8	13	5.9	24152	22	249	3	1.2	0.69	3205|3206|5950	HOXA9|HOXA10|RBP4	-1	Input ID
GO Biological Processes	19	GO:0007187	G protein-coupled receptor signaling pathway, coupled to cyclic nucleotide second messenger	-2.8	3.4	3.9	24152	257	249	9	3.6	1.2	1812|1909|2774|4883|4886|4986|5996|10149|10203	DRD1|EDNRA|GNAL|NPR3|NPY1R|OPRK1|RGS1|ADGRG2|CALCRL	-1	Input ID
GO Biological Processes	19	GO:0010712	regulation of collagen metabolic process	-2.8	8.1	5	24152	48	249	4	1.6	0.8	2191|4239|11117|28984	FAP|MFAP4|EMILIN1|RGCC	-1	Input ID
GO Biological Processes	19	GO:0014855	striated muscle cell proliferation	-2.8	6	4.6	24152	81	249	5	2	0.89	3776|5950|6495|6909|7472	KCNK2|RBP4|SIX1|TBX2|WNT2	-1	Input ID
GO Biological Processes	19	GO:0045165	cell fate commitment	-2.8	3.4	3.9	24152	259	249	9	3.6	1.2	2034|2138|3226|5396|6495|6909|7472|7481|84504	EPAS1|EYA1|HOXC10|PRRX1|SIX1|TBX2|WNT2|WNT11|NKX6-2	-0.99	Input ID
GO Biological Processes	19	GO:0110110	positive regulation of animal organ morphogenesis	-2.8	5.9	4.5	24152	82	249	5	2	0.89	2246|2252|3217|6495|7472	FGF1|FGF7|HOXB7|SIX1|WNT2	-0.98	Input ID
GO Biological Processes	19	GO:0022617	extracellular matrix disassembly	-2.8	5.9	4.5	24152	82	249	5	2	0.89	2|1513|2191|4921|5654	A2M|CTSK|FAP|DDR2|HTRA1	-0.98	Input ID
GO Biological Processes	19	GO:0050954	sensory perception of mechanical stimulus	-2.8	4.1	4.1	24152	164	249	7	2.8	1	2138|6495|6507|63895|65217|83715|283310	EYA1|SIX1|SLC1A3|PIEZO2|PCDH15|ESPN|OTOGL	-0.98	Input ID
Reactome Gene Sets	6	R-HSA-73980	RNA Polymerase III Transcription Termination	-2.8	13	5.7	24152	23	249	3	1.2	0.69	4774|4781|4784	NFIA|NFIB|NFIX	-0.97	Input ID
GO Biological Processes	19	GO:0060479	lung cell differentiation	-2.8	13	5.7	24152	23	249	3	1.2	0.69	3202|4781|10365	HOXA5|NFIB|KLF2	-0.97	Input ID
GO Biological Processes	19	GO:0043410	positive regulation of MAPK cascade	-2.8	2.5	3.6	24152	545	249	14	5.6	1.5	948|1116|2246|3479|4055|4889|4915|4986|5156|7852|9607|10457|57608|168667	CD36|CHI3L1|FGF1|IGF1|LTBR|NPY5R|NTRK2|OPRK1|PDGFRA|CXCR4|CARTPT|GPNMB|JCAD|BMPER	-0.96	Input ID
GO Biological Processes	19	GO:0045667	regulation of osteoblast differentiation	-2.8	4.8	4.3	24152	122	249	6	2.4	0.97	2662|3479|4921|117581|202151|338773	GDF10|IGF1|DDR2|TWIST2|RANBP3L|TMEM119	-0.96	Input ID
KEGG Pathway	24	hsa05410	Hypertrophic cardiomyopathy (HCM)	-2.8	5.8	4.5	24152	83	249	5	2	0.89	3479|3691|3908|6444|8516	IGF1|ITGB4|LAMA2|SGCD|ITGA8	-0.96	Input ID
GO Biological Processes	19	GO:0006790	sulfur compound metabolic process	-2.8	2.9	3.7	24152	371	249	11	4.4	1.3	633|1634|2687|4060|4958|4969|5166|9348|9806|9953|55790	BGN|DCN|GGT5|LUM|OMD|OGN|PDK4|NDST3|SPOCK2|HS3ST3B1|CSGALNACT1	-0.95	Input ID
GO Biological Processes	19	GO:0060324	face development	-2.8	7.8	4.9	24152	50	249	4	1.6	0.8	220|3213|5156|83716	ALDH1A3|HOXB3|PDGFRA|CRISPLD2	-0.95	Input ID
GO Biological Processes	19	GO:0060420	regulation of heart growth	-2.7	5.8	4.5	24152	84	249	5	2	0.89	3479|3776|5950|6909|7472	IGF1|KCNK2|RBP4|TBX2|WNT2	-0.94	Input ID
GO Biological Processes	19	GO:0003205	cardiac chamber development	-2.7	4.1	4.1	24152	167	249	7	2.8	1	3776|4889|5950|6474|6909|7472|7481	KCNK2|NPY5R|RBP4|SHOX2|TBX2|WNT2|WNT11	-0.94	Input ID
KEGG Pathway	24	hsa00534	Glycosaminoglycan biosynthesis - heparan sulfate / heparin	-2.7	12	5.6	24152	24	249	3	1.2	0.69	9348|9953|9955	NDST3|HS3ST3B1|HS3ST3A1	-0.92	Input ID
GO Biological Processes	19	GO:0050806	positive regulation of synaptic transmission	-2.7	4	4	24152	170	249	7	2.8	1	1812|2670|3908|4311|4915|6285|6507	DRD1|GFAP|LAMA2|MME|NTRK2|S100B|SLC1A3	-0.9	Input ID
GO Biological Processes	19	GO:0006836	neurotransmitter transport	-2.7	3.2	3.8	24152	270	249	9	3.6	1.2	358|1812|2670|4129|6507|8825|8973|55784|55879	AQP1|DRD1|GFAP|MAOB|SLC1A3|LIN7A|CHRNA6|MCTP2|GABRQ	-0.89	Input ID
GO Biological Processes	19	GO:0007411	axon guidance	-2.7	3.2	3.8	24152	270	249	9	3.6	1.2	2042|2044|2637|3908|4781|5365|7852|7869|8013	EPHA3|EPHA5|GBX2|LAMA2|NFIB|PLXNB3|CXCR4|SEMA3B|NR4A3	-0.89	Input ID
GO Biological Processes	19	GO:0060291	long-term synaptic potentiation	-2.7	5.6	4.4	24152	87	249	5	2	0.89	1812|2670|4311|4915|6285	DRD1|GFAP|MME|NTRK2|S100B	-0.88	Input ID
GO Biological Processes	19	GO:0097485	neuron projection guidance	-2.7	3.2	3.8	24152	271	249	9	3.6	1.2	2042|2044|2637|3908|4781|5365|7852|7869|8013	EPHA3|EPHA5|GBX2|LAMA2|NFIB|PLXNB3|CXCR4|SEMA3B|NR4A3	-0.88	Input ID
Canonical Pathways	11	M118	PID INTEGRIN A9B1 PATHWAY	-2.7	12	5.4	24152	25	249	3	1.2	0.69	3371|7412|7424	TNC|VCAM1|VEGFC	-0.88	Input ID
GO Biological Processes	19	GO:0001894	tissue homeostasis	-2.7	3.5	3.8	24152	221	249	8	3.2	1.1	1513|2034|4982|5166|5950|7033|9607|65217	CTSK|EPAS1|TNFRSF11B|PDK4|RBP4|TFF3|CARTPT|PCDH15	-0.87	Input ID
GO Biological Processes	19	GO:0042475	odontogenesis of dentin-containing tooth	-2.7	5.5	4.3	24152	88	249	5	2	0.89	3371|3691|4982|5156|5654	TNC|ITGB4|TNFRSF11B|PDGFRA|HTRA1	-0.87	Input ID
GO Biological Processes	19	GO:0003206	cardiac chamber morphogenesis	-2.6	4.5	4.1	24152	129	249	6	2.4	0.97	4889|5950|6474|6909|7472|7481	NPY5R|RBP4|SHOX2|TBX2|WNT2|WNT11	-0.86	Input ID
GO Biological Processes	19	GO:0015844	monoamine transport	-2.6	5.4	4.3	24152	89	249	5	2	0.89	1812|4129|4986|8973|9607	DRD1|MAOB|OPRK1|CHRNA6|CARTPT	-0.85	Input ID
GO Biological Processes	19	GO:0048145	regulation of fibroblast proliferation	-2.6	5.4	4.3	24152	89	249	5	2	0.89	358|3479|4921|5156|7472	AQP1|IGF1|DDR2|PDGFRA|WNT2	-0.85	Input ID
GO Biological Processes	19	GO:0030206	chondroitin sulfate biosynthetic process	-2.6	11	5.3	24152	26	249	3	1.2	0.69	633|1634|55790	BGN|DCN|CSGALNACT1	-0.84	Input ID
KEGG Pathway	24	hsa05414	Dilated cardiomyopathy	-2.6	5.4	4.3	24152	90	249	5	2	0.89	3479|3691|3908|6444|8516	IGF1|ITGB4|LAMA2|SGCD|ITGA8	-0.83	Input ID
GO Biological Processes	19	GO:0048144	fibroblast proliferation	-2.6	5.4	4.3	24152	90	249	5	2	0.89	358|3479|4921|5156|7472	AQP1|IGF1|DDR2|PDGFRA|WNT2	-0.83	Input ID
GO Biological Processes	19	GO:0001656	metanephros development	-2.6	5.4	4.3	24152	90	249	5	2	0.89	2138|5156|6495|8516|157506	EYA1|PDGFRA|SIX1|ITGA8|RDH10	-0.83	Input ID
GO Biological Processes	19	GO:0070206	protein trimerization	-2.6	7.1	4.6	24152	55	249	4	1.6	0.8	1291|1292|11117|114904	COL6A1|COL6A2|EMILIN1|C1QTNF6	-0.82	Input ID
GO Biological Processes	19	GO:0048565	digestive tract development	-2.6	4.4	4	24152	132	249	6	2.4	0.97	3202|3691|5156|6474|6909|7481	HOXA5|ITGB4|PDGFRA|SHOX2|TBX2|WNT11	-0.82	Input ID
GO Biological Processes	19	GO:0045995	regulation of embryonic development	-2.6	4.4	4	24152	132	249	6	2.4	0.97	3479|3908|3910|6495|6909|7472	IGF1|LAMA2|LAMA4|SIX1|TBX2|WNT2	-0.82	Input ID
GO Biological Processes	19	GO:0008217	regulation of blood pressure	-2.6	3.8	3.8	24152	179	249	7	2.8	1	1909|4311|4883|4886|7424|9607|10911	EDNRA|MME|NPR3|NPY1R|VEGFC|CARTPT|UTS2	-0.8	Input ID
GO Biological Processes	19	GO:1905330	regulation of morphogenesis of an epithelium	-2.6	3.8	3.8	24152	179	249	7	2.8	1	2246|2252|3217|6495|6909|7472|7481	FGF1|FGF7|HOXB7|SIX1|TBX2|WNT2|WNT11	-0.8	Input ID
GO Biological Processes	19	GO:1904018	positive regulation of vasculature development	-2.6	3.4	3.7	24152	230	249	8	3.2	1.1	187|358|718|1116|2246|7424|57608|168667	APLNR|AQP1|C3|CHI3L1|FGF1|VEGFC|JCAD|BMPER	-0.78	Input ID
GO Biological Processes	19	GO:0048667	cell morphogenesis involved in neuron differentiation	-2.6	2.4	3.4	24152	576	249	14	5.6	1.5	2042|2044|2637|3908|4781|4915|5365|6285|6474|6507|7852|7869|8013|25791	EPHA3|EPHA5|GBX2|LAMA2|NFIB|NTRK2|PLXNB3|S100B|SHOX2|SLC1A3|CXCR4|SEMA3B|NR4A3|NGEF	-0.78	Input ID
GO Biological Processes	19	GO:0007586	digestion	-2.5	4.3	3.9	24152	136	249	6	2.4	0.97	358|948|4883|4986|5950|7033	AQP1|CD36|NPR3|OPRK1|RBP4|TFF3	-0.76	Input ID
GO Biological Processes	19	GO:0072080	nephron tubule development	-2.5	5.2	4.1	24152	94	249	5	2	0.89	2138|2246|3217|6495|7481	EYA1|FGF1|HOXB7|SIX1|WNT11	-0.76	Input ID
Reactome Gene Sets	6	R-HSA-2022854	Keratan sulfate biosynthesis	-2.5	10	5.1	24152	28	249	3	1.2	0.69	4060|4958|4969	LUM|OMD|OGN	-0.76	Input ID
GO Biological Processes	19	GO:0018146	keratan sulfate biosynthetic process	-2.5	10	5.1	24152	28	249	3	1.2	0.69	4060|4958|4969	LUM|OMD|OGN	-0.76	Input ID
GO Biological Processes	19	GO:0002237	response to molecule of bacterial origin	-2.5	2.8	3.5	24152	341	249	10	4	1.2	721|834|948|1634|2919|4129|4986|6372|7412|57088	C4B|CASP1|CD36|DCN|CXCL1|MAOB|OPRK1|CXCL6|VCAM1|PLSCR4	-0.76	Input ID
GO Biological Processes	19	GO:0006958	complement activation, classical pathway	-2.5	4.2	3.9	24152	137	249	6	2.4	0.97	715|716|718|721|730|3426	C1R|C1S|C3|C4B|C7|CFI	-0.75	Input ID
GO Biological Processes	19	GO:0045453	bone resorption	-2.5	6.7	4.4	24152	58	249	4	1.6	0.8	1513|4982|5166|9607	CTSK|TNFRSF11B|PDK4|CARTPT	-0.75	Input ID
GO Biological Processes	19	GO:0060043	regulation of cardiac muscle cell proliferation	-2.5	6.7	4.4	24152	58	249	4	1.6	0.8	3776|5950|6909|7472	KCNK2|RBP4|TBX2|WNT2	-0.75	Input ID
GO Biological Processes	19	GO:0051952	regulation of amine transport	-2.5	5.1	4.1	24152	95	249	5	2	0.89	1812|4889|4986|8973|9607	DRD1|NPY5R|OPRK1|CHRNA6|CARTPT	-0.75	Input ID
GO Biological Processes	19	GO:0045785	positive regulation of cell adhesion	-2.5	2.7	3.4	24152	401	249	11	4.4	1.3	948|1307|1842|3037|3479|5420|7412|8013|9806|11117|25975	CD36|COL16A1|ECM2|HAS2|IGF1|PODXL|VCAM1|NR4A3|SPOCK2|EMILIN1|EGFL6	-0.74	Input ID
GO Biological Processes	19	GO:0009636	response to toxic substance	-2.5	2.4	3.3	24152	522	249	13	5.2	1.4	358|948|1812|3371|4129|4986|5950|7412|8013|8973|10365|10516|137902	AQP1|CD36|DRD1|TNC|MAOB|OPRK1|RBP4|VCAM1|NR4A3|CHRNA6|KLF2|FBLN5|PXDNL	-0.74	Input ID
GO Biological Processes	19	GO:0060993	kidney morphogenesis	-2.5	5.1	4.1	24152	96	249	5	2	0.89	2138|2246|3217|6495|7481	EYA1|FGF1|HOXB7|SIX1|WNT11	-0.74	Input ID
GO Biological Processes	19	GO:0061326	renal tubule development	-2.5	5.1	4.1	24152	96	249	5	2	0.89	2138|2246|3217|6495|7481	EYA1|FGF1|HOXB7|SIX1|WNT11	-0.74	Input ID
KEGG Pathway	24	hsa05146	Amoebiasis	-2.5	5.1	4.1	24152	96	249	5	2	0.89	2774|2919|3554|3908|3910	GNAL|CXCL1|IL1R1|LAMA2|LAMA4	-0.74	Input ID
GO Biological Processes	19	GO:0060840	artery development	-2.5	5.1	4.1	24152	96	249	5	2	0.89	2138|5396|6495|6909|7481	EYA1|PRRX1|SIX1|TBX2|WNT11	-0.74	Input ID
GO Biological Processes	19	GO:0031102	neuron projection regeneration	-2.5	6.6	4.4	24152	59	249	4	1.6	0.8	2670|3371|5396|83999	GFAP|TNC|PRRX1|KREMEN1	-0.74	Input ID
GO Biological Processes	19	GO:0007409	axonogenesis	-2.5	2.5	3.4	24152	463	249	12	4.8	1.4	2042|2044|2637|3908|4781|4915|5365|6285|6474|7852|7869|8013	EPHA3|EPHA5|GBX2|LAMA2|NFIB|NTRK2|PLXNB3|S100B|SHOX2|CXCR4|SEMA3B|NR4A3	-0.73	Input ID
GO Biological Processes	19	GO:0090287	regulation of cellular response to growth factor stimulus	-2.5	3	3.5	24152	290	249	9	3.6	1.2	1634|2246|5654|7424|8516|11117|54829|57608|168667	DCN|FGF1|HTRA1|VEGFC|ITGA8|EMILIN1|ASPN|JCAD|BMPER	-0.73	Input ID
GO Biological Processes	19	GO:0001658	branching involved in ureteric bud morphogenesis	-2.5	6.5	4.3	24152	60	249	4	1.6	0.8	2138|2246|3217|6495	EYA1|FGF1|HOXB7|SIX1	-0.71	Input ID
Reactome Gene Sets	6	R-HSA-3928663	EPHA-mediated growth cone collapse	-2.4	9.7	4.9	24152	30	249	3	1.2	0.69	2042|2044|25791	EPHA3|EPHA5|NGEF	-0.7	Input ID
Reactome Gene Sets	6	R-HSA-3000157	Laminin interactions	-2.4	9.7	4.9	24152	30	249	3	1.2	0.69	3691|3908|3910	ITGB4|LAMA2|LAMA4	-0.7	Input ID
GO Biological Processes	19	GO:0048857	neural nucleus development	-2.4	6.3	4.2	24152	62	249	4	1.6	0.8	220|3212|4129|4781	ALDH1A3|HOXB2|MAOB|NFIB	-0.67	Input ID
GO Biological Processes	19	GO:0055123	digestive system development	-2.4	4	3.7	24152	144	249	6	2.4	0.97	3202|3691|5156|6474|6909|7481	HOXA5|ITGB4|PDGFRA|SHOX2|TBX2|WNT11	-0.67	Input ID
GO Biological Processes	19	GO:0097435	supramolecular fiber organization	-2.4	2.2	3.2	24152	663	249	15	6	1.5	948|1303|1805|2670|4060|4239|4921|5156|7481|9509|10516|11117|28984|56776|83715	CD36|COL12A1|DPT|GFAP|LUM|MFAP4|DDR2|PDGFRA|WNT11|ADAMTS2|FBLN5|EMILIN1|RGCC|FMN2|ESPN	-0.67	Input ID
GO Biological Processes	19	GO:0002675	positive regulation of acute inflammatory response	-2.4	9.4	4.8	24152	31	249	3	1.2	0.69	718|4889|9180	C3|NPY5R|OSMR	-0.66	Input ID
GO Biological Processes	19	GO:0050650	chondroitin sulfate proteoglycan biosynthetic process	-2.4	9.4	4.8	24152	31	249	3	1.2	0.69	633|1634|55790	BGN|DCN|CSGALNACT1	-0.66	Input ID
GO Biological Processes	19	GO:0010837	regulation of keratinocyte proliferation	-2.4	9.4	4.8	24152	31	249	3	1.2	0.69	687|2252|3037	KLF9|FGF7|HAS2	-0.66	Input ID
Reactome Gene Sets	6	R-HSA-2022928	HS-GAG biosynthesis	-2.4	9.4	4.8	24152	31	249	3	1.2	0.69	9348|9953|9955	NDST3|HS3ST3B1|HS3ST3A1	-0.66	Input ID
GO Biological Processes	19	GO:0055024	regulation of cardiac muscle tissue development	-2.4	4.8	3.9	24152	101	249	5	2	0.89	3479|3776|5950|6909|7472	IGF1|KCNK2|RBP4|TBX2|WNT2	-0.66	Input ID
GO Biological Processes	19	GO:0007605	sensory perception of sound	-2.4	4	3.7	24152	145	249	6	2.4	0.97	2138|6495|6507|65217|83715|283310	EYA1|SIX1|SLC1A3|PCDH15|ESPN|OTOGL	-0.66	Input ID
GO Biological Processes	19	GO:0150063	visual system development	-2.4	2.7	3.3	24152	356	249	10	4	1.2	220|718|1296|4915|5156|5950|6909|7472|157506|646960	ALDH1A3|C3|COL8A2|NTRK2|PDGFRA|RBP4|TBX2|WNT2|RDH10|PRSS56	-0.65	Input ID
GO Biological Processes	19	GO:0015837	amine transport	-2.4	4.8	3.9	24152	102	249	5	2	0.89	1812|4889|4986|8973|9607	DRD1|NPY5R|OPRK1|CHRNA6|CARTPT	-0.65	Input ID
GO Biological Processes	19	GO:0009954	proximal/distal pattern formation	-2.4	9.1	4.7	24152	32	249	3	1.2	0.69	3205|3206|3226	HOXA9|HOXA10|HOXC10	-0.63	Input ID
GO Biological Processes	19	GO:0097242	amyloid-beta clearance	-2.4	9.1	4.7	24152	32	249	3	1.2	0.69	718|948|4311	C3|CD36|MME	-0.63	Input ID
GO Biological Processes	19	GO:0001666	response to hypoxia	-2.4	2.7	3.3	24152	360	249	10	4	1.2	358|1909|2034|3776|6285|7412|7424|7852|28984|56776	AQP1|EDNRA|EPAS1|KCNK2|S100B|VCAM1|VEGFC|CXCR4|RGCC|FMN2	-0.63	Input ID
GO Biological Processes	19	GO:0003006	developmental process involved in reproduction	-2.4	2.2	3.1	24152	672	249	15	6	1.5	1634|2034|3205|3206|3371|3479|4311|5139|5156|5654|5950|7472|56776|157506|338773	DCN|EPAS1|HOXA9|HOXA10|TNC|IGF1|MME|PDE3A|PDGFRA|HTRA1|RBP4|WNT2|FMN2|RDH10|TMEM119	-0.63	Input ID
GO Biological Processes	19	GO:0048592	eye morphogenesis	-2.4	3.9	3.7	24152	148	249	6	2.4	0.97	220|1296|4915|5950|6909|7472	ALDH1A3|COL8A2|NTRK2|RBP4|TBX2|WNT2	-0.62	Input ID
GO Biological Processes	19	GO:0048880	sensory system development	-2.4	2.7	3.3	24152	361	249	10	4	1.2	220|718|1296|4915|5156|5950|6909|7472|157506|646960	ALDH1A3|C3|COL8A2|NTRK2|PDGFRA|RBP4|TBX2|WNT2|RDH10|PRSS56	-0.62	Input ID
GO Biological Processes	19	GO:0043010	camera-type eye development	-2.3	2.9	3.4	24152	304	249	9	3.6	1.2	220|1296|4915|5156|5950|6909|7472|157506|646960	ALDH1A3|COL8A2|NTRK2|PDGFRA|RBP4|TBX2|WNT2|RDH10|PRSS56	-0.62	Input ID
GO Biological Processes	19	GO:0055017	cardiac muscle tissue growth	-2.3	4.7	3.8	24152	104	249	5	2	0.89	3479|3776|5950|6909|7472	IGF1|KCNK2|RBP4|TBX2|WNT2	-0.62	Input ID
GO Biological Processes	19	GO:0010720	positive regulation of cell development	-2.3	2.3	3.2	24152	545	249	13	5.2	1.4	2042|2670|3037|3232|3479|4311|4915|5139|5365|6474|7424|7852|84504	EPHA3|GFAP|HAS2|HOXD3|IGF1|MME|NTRK2|PDE3A|PLXNB3|SHOX2|VEGFC|CXCR4|NKX6-2	-0.62	Input ID
GO Biological Processes	19	GO:0008643	carbohydrate transport	-2.3	3.9	3.6	24152	149	249	6	2.4	0.97	358|718|1812|1909|3479|8013	AQP1|C3|DRD1|EDNRA|IGF1|NR4A3	-0.61	Input ID
GO Biological Processes	19	GO:0071396	cellular response to lipid	-2.3	2.2	3.1	24152	610	249	14	5.6	1.5	358|687|834|948|2042|2919|3371|4986|5166|6372|7472|7481|8013|57088	AQP1|KLF9|CASP1|CD36|EPHA3|CXCL1|TNC|OPRK1|PDK4|CXCL6|WNT2|WNT11|NR4A3|PLSCR4	-0.61	Input ID
GO Biological Processes	19	GO:0009611	response to wounding	-2.3	2.1	3.1	24152	677	249	15	6	1.5	2|948|1634|2191|2252|2670|3371|3479|3691|3776|5156|6507|30846|58189|83999	A2M|CD36|DCN|FAP|FGF7|GFAP|TNC|IGF1|ITGB4|KCNK2|PDGFRA|SLC1A3|EHD2|WFDC1|KREMEN1	-0.61	Input ID
GO Biological Processes	19	GO:0007218	neuropeptide signaling pathway	-2.3	4.6	3.8	24152	105	249	5	2	0.89	4886|4889|4986|9607|10887	NPY1R|NPY5R|OPRK1|CARTPT|PROKR1	-0.61	Input ID
GO Biological Processes	19	GO:0042339	keratan sulfate metabolic process	-2.3	8.8	4.6	24152	33	249	3	1.2	0.69	4060|4958|4969	LUM|OMD|OGN	-0.61	Input ID
GO Biological Processes	19	GO:0031128	developmental induction	-2.3	8.8	4.6	24152	33	249	3	1.2	0.69	2246|6495|7472	FGF1|SIX1|WNT2	-0.61	Input ID
GO Biological Processes	19	GO:0035115	embryonic forelimb morphogenesis	-2.3	8.8	4.6	24152	33	249	3	1.2	0.69	3205|6474|157506	HOXA9|SHOX2|RDH10	-0.61	Input ID
GO Biological Processes	19	GO:0010092	specification of animal organ identity	-2.3	8.8	4.6	24152	33	249	3	1.2	0.69	2246|6495|7472	FGF1|SIX1|WNT2	-0.61	Input ID
GO Biological Processes	19	GO:0002455	humoral immune response mediated by circulating immunoglobulin	-2.3	3.9	3.6	24152	150	249	6	2.4	0.97	715|716|718|721|730|3426	C1R|C1S|C3|C4B|C7|CFI	-0.61	Input ID
GO Biological Processes	19	GO:0001935	endothelial cell proliferation	-2.3	3.4	3.5	24152	199	249	7	2.8	1	187|5365|7424|7472|28984|57608|168667	APLNR|PLXNB3|VEGFC|WNT2|RGCC|JCAD|BMPER	-0.61	Input ID
GO Biological Processes	19	GO:1903672	positive regulation of sprouting angiogenesis	-2.3	5.9	4.1	24152	66	249	4	1.6	0.8	187|2246|57608|168667	APLNR|FGF1|JCAD|BMPER	-0.6	Input ID
GO Biological Processes	19	GO:0007611	learning or memory	-2.3	3.1	3.4	24152	253	249	8	3.2	1.1	1812|3776|4311|4915|4986|6285|8516|10396	DRD1|KCNK2|MME|NTRK2|OPRK1|S100B|ITGA8|ATP8A1	-0.6	Input ID
GO Biological Processes	19	GO:1904888	cranial skeletal system development	-2.3	5.8	4	24152	67	249	4	1.6	0.8	5156|5396|6495|157506	PDGFRA|PRRX1|SIX1|RDH10	-0.58	Input ID
GO Biological Processes	19	GO:0060038	cardiac muscle cell proliferation	-2.3	5.8	4	24152	67	249	4	1.6	0.8	3776|5950|6909|7472	KCNK2|RBP4|TBX2|WNT2	-0.58	Input ID
GO Biological Processes	19	GO:0048333	mesodermal cell differentiation	-2.3	8.6	4.5	24152	34	249	3	1.2	0.69	2138|3691|8516	EYA1|ITGB4|ITGA8	-0.58	Input ID
GO Biological Processes	19	GO:1905332	positive regulation of morphogenesis of an epithelium	-2.3	8.6	4.5	24152	34	249	3	1.2	0.69	3217|6495|7472	HOXB7|SIX1|WNT2	-0.58	Input ID
Reactome Gene Sets	6	R-HSA-1638074	Keratan sulfate/keratin metabolism	-2.3	8.6	4.5	24152	34	249	3	1.2	0.69	4060|4958|4969	LUM|OMD|OGN	-0.58	Input ID
Canonical Pathways	11	M177	PID EPHA FWDPATHWAY	-2.3	8.6	4.5	24152	34	249	3	1.2	0.69	2042|2044|25791	EPHA3|EPHA5|NGEF	-0.58	Input ID
GO Biological Processes	19	GO:0019934	cGMP-mediated signaling	-2.3	8.6	4.5	24152	34	249	3	1.2	0.69	358|948|5139	AQP1|CD36|PDE3A	-0.58	Input ID
GO Biological Processes	19	GO:0048608	reproductive structure development	-2.3	2.5	3.2	24152	429	249	11	4.4	1.3	1634|2034|3205|3206|3371|4311|5156|5654|5950|7472|157506	DCN|EPAS1|HOXA9|HOXA10|TNC|MME|PDGFRA|HTRA1|RBP4|WNT2|RDH10	-0.58	Input ID
KEGG Pathway	24	hsa05205	Proteoglycans in cancer	-2.3	3.3	3.4	24152	203	249	7	2.8	1	1634|3479|4060|7472|7481|81578|117581	DCN|IGF1|LUM|WNT2|WNT11|COL21A1|TWIST2	-0.58	Input ID
GO Biological Processes	19	GO:1904659	glucose transmembrane transport	-2.3	4.5	3.7	24152	108	249	5	2	0.89	718|1812|1909|3479|8013	C3|DRD1|EDNRA|IGF1|NR4A3	-0.57	Input ID
GO Biological Processes	19	GO:0033627	cell adhesion mediated by integrin	-2.3	5.7	4	24152	68	249	4	1.6	0.8	1307|3691|5420|9358	COL16A1|ITGB4|PODXL|ITGBL1	-0.57	Input ID
GO Biological Processes	19	GO:0050918	positive chemotaxis	-2.3	5.7	4	24152	68	249	4	1.6	0.8	2252|5365|7424|10457	FGF7|PLXNB3|VEGFC|GPNMB	-0.57	Input ID
GO Biological Processes	19	GO:0036293	response to decreased oxygen levels	-2.3	2.6	3.2	24152	371	249	10	4	1.2	358|1909|2034|3776|6285|7412|7424|7852|28984|56776	AQP1|EDNRA|EPAS1|KCNK2|S100B|VCAM1|VEGFC|CXCR4|RGCC|FMN2	-0.57	Input ID
GO Biological Processes	19	GO:0061458	reproductive system development	-2.3	2.5	3.1	24152	432	249	11	4.4	1.3	1634|2034|3205|3206|3371|4311|5156|5654|5950|7472|157506	DCN|EPAS1|HOXA9|HOXA10|TNC|MME|PDGFRA|HTRA1|RBP4|WNT2|RDH10	-0.56	Input ID
GO Biological Processes	19	GO:0042391	regulation of membrane potential	-2.3	2.5	3.1	24152	433	249	11	4.4	1.3	948|1634|1812|2895|3776|4915|8973|23704|55879|56659|63895	CD36|DCN|DRD1|GRID2|KCNK2|NTRK2|CHRNA6|KCNE4|GABRQ|KCNK13|PIEZO2	-0.56	Input ID
GO Biological Processes	19	GO:0050804	modulation of chemical synaptic transmission	-2.3	2.5	3.1	24152	433	249	11	4.4	1.3	1812|2670|2895|3908|4311|4889|4915|6285|6507|8973|55784	DRD1|GFAP|GRID2|LAMA2|MME|NPY5R|NTRK2|S100B|SLC1A3|CHRNA6|MCTP2	-0.56	Input ID
GO Biological Processes	19	GO:0014904	myotube cell development	-2.3	8.3	4.4	24152	35	249	3	1.2	0.69	3479|6474|6495	IGF1|SHOX2|SIX1	-0.56	Input ID
GO Biological Processes	19	GO:0035909	aorta morphogenesis	-2.3	8.3	4.4	24152	35	249	3	1.2	0.69	2138|6495|6909	EYA1|SIX1|TBX2	-0.56	Input ID
GO Biological Processes	19	GO:0031641	regulation of myelination	-2.3	8.3	4.4	24152	35	249	3	1.2	0.69	6285|84504|400746	S100B|NKX6-2|NCMAP	-0.56	Input ID
GO Biological Processes	19	GO:0009617	response to bacterium	-2.2	2.1	3	24152	691	249	15	6	1.5	718|721|834|948|1634|2919|4129|4781|4986|5996|6372|7412|10561|55603|57088	C3|C4B|CASP1|CD36|DCN|CXCL1|MAOB|NFIB|OPRK1|RGS1|CXCL6|VCAM1|IFI44|TENT5A|PLSCR4	-0.56	Input ID
GO Biological Processes	19	GO:0099177	regulation of trans-synaptic signaling	-2.2	2.5	3.1	24152	434	249	11	4.4	1.3	1812|2670|2895|3908|4311|4889|4915|6285|6507|8973|55784	DRD1|GFAP|GRID2|LAMA2|MME|NPY5R|NTRK2|S100B|SLC1A3|CHRNA6|MCTP2	-0.56	Input ID
KEGG Pathway	24	hsa05218	Melanoma	-2.2	5.6	3.9	24152	69	249	4	1.6	0.8	2246|2252|3479|5156	FGF1|FGF7|IGF1|PDGFRA	-0.56	Input ID
GO Biological Processes	19	GO:0042698	ovulation cycle	-2.2	5.6	3.9	24152	69	249	4	1.6	0.8	3037|4889|4986|5156	HAS2|NPY5R|OPRK1|PDGFRA	-0.56	Input ID
GO Biological Processes	19	GO:0033692	cellular polysaccharide biosynthetic process	-2.2	5.6	3.9	24152	69	249	4	1.6	0.8	3037|3479|9348|55790	HAS2|IGF1|NDST3|CSGALNACT1	-0.56	Input ID
GO Biological Processes	19	GO:0021782	glial cell development	-2.2	4.4	3.7	24152	110	249	5	2	0.89	1812|2670|4915|84504|400746	DRD1|GFAP|NTRK2|NKX6-2|NCMAP	-0.56	Input ID
GO Biological Processes	19	GO:0015696	ammonium transport	-2.2	4.4	3.7	24152	110	249	5	2	0.89	358|1812|4129|4986|8973	AQP1|DRD1|MAOB|OPRK1|CHRNA6	-0.56	Input ID
GO Biological Processes	19	GO:0048593	camera-type eye morphogenesis	-2.2	4.4	3.6	24152	111	249	5	2	0.89	220|1296|5950|6909|7472	ALDH1A3|COL8A2|RBP4|TBX2|WNT2	-0.54	Input ID
GO Biological Processes	19	GO:0060419	heart growth	-2.2	4.4	3.6	24152	111	249	5	2	0.89	3479|3776|5950|6909|7472	IGF1|KCNK2|RBP4|TBX2|WNT2	-0.54	Input ID
GO Biological Processes	19	GO:0046620	regulation of organ growth	-2.2	4.3	3.6	24152	112	249	5	2	0.89	3479|3776|5950|6909|7472	IGF1|KCNK2|RBP4|TBX2|WNT2	-0.53	Input ID
GO Biological Processes	19	GO:0001938	positive regulation of endothelial cell proliferation	-2.2	4.3	3.6	24152	112	249	5	2	0.89	187|5365|7424|7472|57608	APLNR|PLXNB3|VEGFC|WNT2|JCAD	-0.53	Input ID
GO Biological Processes	19	GO:0070371	ERK1 and ERK2 cascade	-2.2	2.7	3.2	24152	320	249	9	3.6	1.2	948|1116|3479|4889|4915|5156|10457|11117|168667	CD36|CHI3L1|IGF1|NPY5R|NTRK2|PDGFRA|GPNMB|EMILIN1|BMPER	-0.53	Input ID
GO Biological Processes	19	GO:0043408	regulation of MAPK cascade	-2.2	2	2.9	24152	768	249	16	6.4	1.6	948|1116|2246|2662|3479|4055|4889|4915|4986|5156|7852|9607|10457|11117|57608|168667	CD36|CHI3L1|FGF1|GDF10|IGF1|LTBR|NPY5R|NTRK2|OPRK1|PDGFRA|CXCR4|CARTPT|GPNMB|EMILIN1|JCAD|BMPER	-0.52	Input ID
GO Biological Processes	19	GO:0008645	hexose transmembrane transport	-2.2	4.3	3.6	24152	113	249	5	2	0.89	718|1812|1909|3479|8013	C3|DRD1|EDNRA|IGF1|NR4A3	-0.52	Input ID
GO Biological Processes	19	GO:0071604	transforming growth factor beta production	-2.2	7.9	4.3	24152	37	249	3	1.2	0.69	4054|4060|7481	LTBP3|LUM|WNT11	-0.51	Input ID
GO Biological Processes	19	GO:0031076	embryonic camera-type eye development	-2.2	7.9	4.3	24152	37	249	3	1.2	0.69	220|6909|157506	ALDH1A3|TBX2|RDH10	-0.51	Input ID
Reactome Gene Sets	6	R-HSA-5083635	Defective B3GALTL causes Peters-plus syndrome (PpS)	-2.2	7.9	4.3	24152	37	249	3	1.2	0.69	7058|9509|10418	THBS2|ADAMTS2|SPON1	-0.51	Input ID
GO Biological Processes	19	GO:0014037	Schwann cell differentiation	-2.2	7.9	4.3	24152	37	249	3	1.2	0.69	3908|4915|400746	LAMA2|NTRK2|NCMAP	-0.51	Input ID
KEGG Pathway	24	hsa05412	Arrhythmogenic right ventricular cardiomyopathy (ARVC)	-2.2	5.4	3.8	24152	72	249	4	1.6	0.8	3691|3908|6444|8516	ITGB4|LAMA2|SGCD|ITGA8	-0.51	Input ID
GO Biological Processes	19	GO:0015893	drug transport	-2.2	3.2	3.3	24152	213	249	7	2.8	1	358|1812|4986|6507|6565|8973|148641	AQP1|DRD1|OPRK1|SLC1A3|SLC15A2|CHRNA6|SLC35F3	-0.5	Input ID
GO Biological Processes	19	GO:0015749	monosaccharide transmembrane transport	-2.2	4.2	3.5	24152	115	249	5	2	0.89	718|1812|1909|3479|8013	C3|DRD1|EDNRA|IGF1|NR4A3	-0.49	Input ID
GO Biological Processes	19	GO:0046394	carboxylic acid biosynthetic process	-2.2	2.4	3	24152	446	249	11	4.4	1.3	220|633|1634|2687|3037|3479|5166|5730|6507|9023|157506	ALDH1A3|BGN|DCN|GGT5|HAS2|IGF1|PDK4|PTGDS|SLC1A3|CH25H|RDH10	-0.49	Input ID
GO Biological Processes	19	GO:0072330	monocarboxylic acid biosynthetic process	-2.2	2.7	3.1	24152	326	249	9	3.6	1.2	220|633|1634|3479|5166|5730|6507|9023|157506	ALDH1A3|BGN|DCN|IGF1|PDK4|PTGDS|SLC1A3|CH25H|RDH10	-0.49	Input ID
GO Biological Processes	19	GO:0016053	organic acid biosynthetic process	-2.2	2.4	3	24152	447	249	11	4.4	1.3	220|633|1634|2687|3037|3479|5166|5730|6507|9023|157506	ALDH1A3|BGN|DCN|GGT5|HAS2|IGF1|PDK4|PTGDS|SLC1A3|CH25H|RDH10	-0.49	Input ID
Reactome Gene Sets	6	R-HSA-5173214	O-glycosylation of TSR domain-containing proteins	-2.2	7.7	4.2	24152	38	249	3	1.2	0.69	7058|9509|10418	THBS2|ADAMTS2|SPON1	-0.49	Input ID
GO Biological Processes	19	GO:0045124	regulation of bone resorption	-2.2	7.7	4.2	24152	38	249	3	1.2	0.69	4982|5166|9607	TNFRSF11B|PDK4|CARTPT	-0.49	Input ID
GO Biological Processes	19	GO:0070374	positive regulation of ERK1 and ERK2 cascade	-2.1	3.2	3.2	24152	215	249	7	2.8	1	948|1116|4889|4915|5156|10457|168667	CD36|CHI3L1|NPY5R|NTRK2|PDGFRA|GPNMB|BMPER	-0.48	Input ID
GO Biological Processes	19	GO:0046677	response to antibiotic	-2.1	2.7	3.1	24152	328	249	9	3.6	1.2	358|3371|4129|4986|5950|6507|7412|8013|10365	AQP1|TNC|MAOB|OPRK1|RBP4|SLC1A3|VCAM1|NR4A3|KLF2	-0.47	Input ID
GO Biological Processes	19	GO:0032496	response to lipopolysaccharide	-2.1	2.7	3.1	24152	328	249	9	3.6	1.2	834|948|1634|2919|4129|4986|6372|7412|57088	CASP1|CD36|DCN|CXCL1|MAOB|OPRK1|CXCL6|VCAM1|PLSCR4	-0.47	Input ID
GO Biological Processes	19	GO:0034219	carbohydrate transmembrane transport	-2.1	4.1	3.5	24152	117	249	5	2	0.89	718|1812|1909|3479|8013	C3|DRD1|EDNRA|IGF1|NR4A3	-0.47	Input ID
GO Biological Processes	19	GO:0032941	secretion by tissue	-2.1	7.5	4.1	24152	39	249	3	1.2	0.69	358|4883|4986	AQP1|NPR3|OPRK1	-0.46	Input ID
GO Biological Processes	19	GO:0000271	polysaccharide biosynthetic process	-2.1	5.1	3.7	24152	76	249	4	1.6	0.8	3037|3479|9348|55790	HAS2|IGF1|NDST3|CSGALNACT1	-0.44	Input ID
GO Biological Processes	19	GO:0031348	negative regulation of defense response	-2.1	3.1	3.2	24152	220	249	7	2.8	1	2|3479|4889|5654|7130|10203|58189	A2M|IGF1|NPY5R|HTRA1|TNFAIP6|CALCRL|WFDC1	-0.43	Input ID
GO Biological Processes	19	GO:0040019	positive regulation of embryonic development	-2.1	7.3	4.1	24152	40	249	3	1.2	0.69	3479|6495|7472	IGF1|SIX1|WNT2	-0.43	Input ID
GO Biological Processes	19	GO:0034614	cellular response to reactive oxygen species	-2.1	3.5	3.3	24152	168	249	6	2.4	0.97	358|948|5156|8013|10365|10516	AQP1|CD36|PDGFRA|NR4A3|KLF2|FBLN5	-0.43	Input ID
GO Biological Processes	19	GO:0070482	response to oxygen levels	-2.1	2.5	3	24152	395	249	10	4	1.2	358|1909|2034|3776|6285|7412|7424|7852|28984|56776	AQP1|EDNRA|EPAS1|KCNK2|S100B|VCAM1|VEGFC|CXCR4|RGCC|FMN2	-0.43	Input ID
GO Biological Processes	19	GO:0051937	catecholamine transport	-2.1	5	3.6	24152	77	249	4	1.6	0.8	1812|4986|8973|9607	DRD1|OPRK1|CHRNA6|CARTPT	-0.42	Input ID
GO Biological Processes	19	GO:0045055	regulated exocytosis	-2.1	2	2.8	24152	792	249	16	6.4	1.6	2|290|718|948|1116|1812|2919|3479|4311|7130|7424|8013|8973|10396|11069|83716	A2M|ANPEP|C3|CD36|CHI3L1|DRD1|CXCL1|IGF1|MME|TNFAIP6|VEGFC|NR4A3|CHRNA6|ATP8A1|RAPGEF4|CRISPLD2	-0.42	Input ID
GO Biological Processes	19	GO:0042552	myelination	-2.1	4	3.4	24152	121	249	5	2	0.89	4915|6285|7852|84504|400746	NTRK2|S100B|CXCR4|NKX6-2|NCMAP	-0.42	Input ID
GO Biological Processes	19	GO:0034754	cellular hormone metabolic process	-2.1	4	3.4	24152	121	249	5	2	0.89	216|220|5156|5950|157506	ALDH1A1|ALDH1A3|PDGFRA|RBP4|RDH10	-0.42	Input ID
GO Biological Processes	19	GO:0001504	neurotransmitter uptake	-2.1	7.1	4	24152	41	249	3	1.2	0.69	1812|2670|6507	DRD1|GFAP|SLC1A3	-0.41	Input ID
GO Biological Processes	19	GO:0035136	forelimb morphogenesis	-2.1	7.1	4	24152	41	249	3	1.2	0.69	3205|6474|157506	HOXA9|SHOX2|RDH10	-0.41	Input ID
Reactome Gene Sets	6	R-HSA-74158	RNA Polymerase III Transcription	-2.1	7.1	4	24152	41	249	3	1.2	0.69	4774|4781|4784	NFIA|NFIB|NFIX	-0.41	Input ID
GO Biological Processes	19	GO:0043616	keratinocyte proliferation	-2.1	7.1	4	24152	41	249	3	1.2	0.69	687|2252|3037	KLF9|FGF7|HAS2	-0.41	Input ID
Reactome Gene Sets	6	R-HSA-749476	RNA Polymerase III Abortive And Retractive Initiation	-2.1	7.1	4	24152	41	249	3	1.2	0.69	4774|4781|4784	NFIA|NFIB|NFIX	-0.41	Input ID
GO Biological Processes	19	GO:2000826	regulation of heart morphogenesis	-2.1	7.1	4	24152	41	249	3	1.2	0.69	2138|6495|6909	EYA1|SIX1|TBX2	-0.41	Input ID
GO Biological Processes	19	GO:0007420	brain development	-2.1	2	2.8	24152	726	249	15	6	1.5	220|358|1812|2044|2637|2895|3212|3213|4129|4781|4915|7472|7852|8013|8516	ALDH1A3|AQP1|DRD1|EPHA5|GBX2|GRID2|HOXB2|HOXB3|MAOB|NFIB|NTRK2|WNT2|CXCR4|NR4A3|ITGA8	-0.41	Input ID
GO Biological Processes	19	GO:0048660	regulation of smooth muscle cell proliferation	-2.1	3.4	3.2	24152	171	249	6	2.4	0.97	3479|4883|4889|4969|8013|10203	IGF1|NPR3|NPY5R|OGN|NR4A3|CALCRL	-0.41	Input ID
GO Biological Processes	19	GO:0008366	axon ensheathment	-2	3.9	3.3	24152	123	249	5	2	0.89	4915|6285|7852|84504|400746	NTRK2|S100B|CXCR4|NKX6-2|NCMAP	-0.4	Input ID
GO Biological Processes	19	GO:0007272	ensheathment of neurons	-2	3.9	3.3	24152	123	249	5	2	0.89	4915|6285|7852|84504|400746	NTRK2|S100B|CXCR4|NKX6-2|NCMAP	-0.4	Input ID
GO Biological Processes	19	GO:0030279	negative regulation of ossification	-2	4.9	3.6	24152	79	249	4	1.6	0.8	2662|83999|117581|202151	GDF10|KREMEN1|TWIST2|RANBP3L	-0.4	Input ID
GO Biological Processes	19	GO:0010827	regulation of glucose transmembrane transport	-2	4.9	3.6	24152	79	249	4	1.6	0.8	718|1909|3479|8013	C3|EDNRA|IGF1|NR4A3	-0.4	Input ID
GO Biological Processes	19	GO:0050435	amyloid-beta metabolic process	-2	6.9	3.9	24152	42	249	3	1.2	0.69	3479|4311|10418	IGF1|MME|SPON1	-0.39	Input ID
GO Biological Processes	19	GO:0010863	positive regulation of phospholipase C activity	-2	6.9	3.9	24152	42	249	3	1.2	0.69	1909|4915|5156	EDNRA|NTRK2|PDGFRA	-0.39	Input ID
Reactome Gene Sets	6	R-HSA-419037	NCAM1 interactions	-2	6.9	3.9	24152	42	249	3	1.2	0.69	1291|1292|1293	COL6A1|COL6A2|COL6A3	-0.39	Input ID
GO Biological Processes	19	GO:0048659	smooth muscle cell proliferation	-2	3.4	3.2	24152	173	249	6	2.4	0.97	3479|4883|4889|4969|8013|10203	IGF1|NPR3|NPY5R|OGN|NR4A3|CALCRL	-0.39	Input ID
Reactome Gene Sets	6	R-HSA-381426	Regulation of Insulin-like Growth Factor (IGF) transport and uptake by Insulin-like Growth Factor Bi	-2	3.9	3.3	24152	125	249	5	2	0.89	718|721|3371|3479|255738	C3|C4B|TNC|IGF1|PCSK9	-0.38	Input ID
KEGG Pathway	24	hsa04360	Axon guidance	-2	3.3	3.2	24152	175	249	6	2.4	0.97	2042|2044|5365|7852|7869|25791	EPHA3|EPHA5|PLXNB3|CXCR4|SEMA3B|NGEF	-0.37	Input ID
GO Biological Processes	19	GO:0050808	synapse organization	-2	2.4	2.9	24152	406	249	10	4	1.2	718|1812|2895|3371|4774|4915|6495|7058|9806|25791	C3|DRD1|GRID2|TNC|NFIA|NTRK2|SIX1|THBS2|SPOCK2|NGEF	-0.37	Input ID
GO Biological Processes	19	GO:0014032	neural crest cell development	-2	4.8	3.5	24152	81	249	4	1.6	0.8	1909|2637|7869|157506	EDNRA|GBX2|SEMA3B|RDH10	-0.37	Input ID
