# Supplementary material for: Cortical overgrowth in a preclinical forebrain organoid model of CNTNAP2-associated autism spectrum disorder
Source: Nat Commun. 2021 Sep 1;12:4087. doi: 10.1038/s41467-021-24358-4 (PMC8410758; doi:10.1038/s41467-021-24358-4)
Supplement: Supplementary file 12 — Supplementary data 9 [file 41467_2021_24358_MOESM12_ESM.xlsx]

## Sheet: Supplementary data 9. CNTNAP2 O
Gene;gene.name;chromosome;genetic.category;gene.score;syndromic;number.of.reports;baseMean;log2FoldChange;lfcSE;stat;pvalue;padj
C4B;complement component 4B;6;Rare Single Gene Mutation	Genetic Association	Functional;4;0;6;19	66825634;-2	168511397;0	482885914;-3	936355825;8	27E-05;0	8058861
CARD11;caspase recruitment domain family member 11;7;Rare Single Gene Mutation;4;0;1;64	69589694;2	695241131;0	499433267;5	215731519;1	83E-07;5	0.00041
DLX6;distal-less homeobox 6;7;Rare Single Gene Mutation;4;0;9;100	5019077;2	71449407;0	479641943;5	298773176;1	17E-07;3	0.00068
DRD1;Dopamine receptor D1;5;Genetic Association	Functional;4;0;4;18	03166261;-1	975677746;0	497556073;-3	543352407;0	000395074;0	26346788
FEZF2;FEZ family zinc finger 2;3;Rare Single Gene Mutation	Genetic Association;4;0;8;190	4371931;3	401064456;0	434821227;7	248994549;4	20E-13;7	1e-09
GDA;guanine deaminase;9;Rare Single Gene Mutation	Genetic Association;4;0;2;31	97524429;-1	927094409;0	507269364;-3	708321122;0	000208638;0	1649879
GLIS1;GLIS family zinc finger 1;1;Rare Single Gene Mutation	Genetic Association;4;0;2;21	493159;-1	838407395;0	466583911;-3	411972854;0	000644945;0	38417574
GRID2;glutamate receptor	ionotropic	delta 2;4;Rare Single Gene Mutation	Syndromic	Genetic Association;4;0;9;105	7945522;-1	667337049;0	385152485;-3	637206424;0	000275611;0	20430355
KCNS3;potassium voltage-gated channel modifier subfamily S member 3;2;Rare Single Gene Mutation;3;0;3;60	69062736;2	008792256;0	465012023;3	848414574;0	000118885;0	10634469
MAOB;monoamine oxidase B;X;Rare Single Gene Mutation	Genetic Association	Functional;4;0;5;185	3019236;-2	414140263;0	475355341;-4	693535485;2	69E-06;0	480399
NFIA;nuclear factor I/A;1;Rare Single Gene Mutation;4;0;10;845	8260441;-1	587489795;0	354177024;-3	707534933;0	000209287;0	1649879
NFIB;nuclear factor I B;9;Rare Single Gene Mutation	Syndromic;4;1;4;1623	637011;-1	19688394;0	234197194;-3	821092481;0	000132862;0	11660504
NTRK1;neurotrophic tyrosine kinase	receptor	type 1;1;Rare Single Gene Mutation	Syndromic;4;0;8;61	62586511;1	687091932;0	418966672;3	423578867;0	000618023;0	37334217
PCDH15;protocadherin related 15;10;Rare Single Gene Mutation	Genetic Association;4;0;4;121	7258783;-1	575813336;0	383281369;-3	416625011;0	000634025;0	38080351
RAPGEF4;Rap guanine nucleotide exchange factor (GEF) 4;2;Rare Single Gene Mutation;4;0;16;252	7432856;-1	329066512;0	275098556;-3	758076681;0	000171224;0	14034368
SLC6A3;Solute carrier family 6 (neurotransmitter transporter)	member 3;5;Rare Single Gene Mutation	Genetic Association	Functional;3;0;15;13	88391472;1	971675064;0	505744871;3	541948542;0	000397183;0	26392807
TBR1;T-box	brain	1;2;Rare Single Gene Mutation	Genetic Association;1;0;24;307	1270015;2	189892444;0	443894741;4	421725105;9	79E-06;0	1374732
TERT;telomerase reverse transcriptase;5;Rare Single Gene Mutation	Functional;5;0;2;19	40672851;2	325639549;0	504946327;4	182293126;2	89E-05;0	348747
ZBTB16;Zinc finger and BTB domain containing 16;11;Genetic Association;4;0;1;242	8780322;1	541599057;0	359474604;3	528186102;0	000418418;0	27606677
