# Supplementary material for: Cortical overgrowth in a preclinical forebrain organoid model of CNTNAP2-associated autism spectrum disorder
Source: Nat Commun. 2021 Sep 1;12:4087. doi: 10.1038/s41467-021-24358-4 (PMC8410758; doi:10.1038/s41467-021-24358-4)
Supplement: Supplementary file 13 — Supplementary Data 10 [file 41467_2021_24358_MOESM13_ESM.xlsx]

## Sheet: Supplementary data 10. Pseudo b
Index	Gene	Pr(>Chisq)	coef	ci.hi	ci.lo	FDR	chromosome_name	start_position	end_position
1	XIST	0	-3.5383	-3.12504	-3.95156	0	X	73820649	73852723
2	NNAT	0	1.37813	1.8498	0.906461	0	20	37521206	37523690
3	ZNF667-AS1	0	0.492008	0.694425	0.28959	0	19	56477250	56504362
4	CHCHD2	2.22271799952511e-311	-3.31454	-2.96903	-3.66006	1.35141e-307	7	56101573	56106476
5	TSTD1	1.64028e-210	0.963514	1.20778	0.719249	7.97832e-207	1	161037631	161038977
6	BEX3	1.10884e-201	1.56356	2.27888	0.848229	4.4945e-198	X	103376395	103378164
7	PEG3	1.67323e-193	NA	NA	NA	5.81329e-190	19	56810077	56840728
8	NR2F1	4.1186e-167	1.97172	2.32243	1.62101	1.25205e-163	5	93583222	93594611
9	ZNF667	9.50437e-159	0.363742	0.542613	0.184872	2.56829e-155	19	56439325	56478065
10	TMSB4X	2.41357e-127	1.54294	3.15535	-0.0694584	5.8698e-124	X	12975110	12977227
11	ZNF248	1.48701e-116	-0.569251	-0.454334	-0.684168	3.28763e-113	10	37776526	37858106
12	CNTNAP2	1.4117e-111	-1.25341	-1.05294	-1.45388	2.86104e-108	7	146116002	148420998
13	ID1	7.70672e-93	2.23567	2.59833	1.87302	1.44175e-89	20	31605283	31606515
14	NR2F2	2.89868e-90	1.2734	1.59231	0.954491	5.03542e-87	15	96325938	96340263
15	PKIB	1.29589e-87	0.360291	0.474589	0.245993	2.10107e-84	6	122471917	122726373
16	ZIC2	3.29083e-85	0.512643	0.656731	0.368555	5.00206e-82	13	99981784	99986765
17	SOX4	1.3664e-82	-3.08029	-1.35221	-4.80838	1.95475e-79	6	21593751	21598619
18	BEX2	7.02229e-81	0.623922	0.998559	0.249286	9.48789e-78	X	103309346	103311007
19	PBX1	9.95071e-78	-1.51782	-1.2442	-1.79144	1.27369e-74	1	164555584	164899296
20	PRDX4	4.81703e-75	1.1814	1.42716	0.935631	5.85751e-72	X	23664262	23686397
21	RCAN1	2.23709e-69	-0.967657	-0.809913	-1.1254	2.59076e-66	21	34513142	34615113
22	LARGE1	5.5168e-69	0.200976	0.332768	0.0691841	6.09857e-66	22	33162226	33922841
23	LMO3	8.66471e-69	-2.43511	-2.15502	-2.7152	9.16199e-66	12	16548372	16610594
24	UNCX	1.7486e-68	0.494479	0.718233	0.270726	1.77191e-65	7	1232872	1237326
25	DCX	7.89655e-66	0.873761	1.28531	0.46221	7.68176e-63	X	111293779	111412429
26	MORF4L2	8.77369e-66	0.959168	1.27123	0.647111	8.20678e-63	X	103675496	103688158
27	CRABP1	9.67733e-65	0.41022	0.526846	0.293593	8.71677e-62	15	78340353	78348225
28	PCDHGA7	1.00741e-64	0.240795	0.402332	0.0792581	8.75007e-62	5	141382739	141512975
29	PCDHB5	1.04485e-64	0.281479	0.406057	0.1569	8.76233e-62	5	141135206	141138615
30	MT-ND5	1.17355e-63	2.12429	2.93905	1.30954	9.51357e-61	MT	12337	14148
31	DLK1	3.42086e-63	0.559583	0.736523	0.382642	2.68372e-60	14	100725705	100738224
32	MT-CO2	8.31293e-63	1.45108	2.30152	0.600632	6.17577e-60	MT	7586	8269
33	BCL11B	8.37995e-63	-0.931103	-0.762951	-1.09926	6.17577e-60	14	99169287	99272197
34	ZIC1	4.12776e-61	0.856475	1.20459	0.50836	2.95256e-58	3	147393422	147510293
35	TCEAL7	7.70162e-61	1.19023	1.45729	0.923171	5.35153e-58	X	103330229	103332326
36	SLA	2.44705e-60	-1.16525	-0.978118	-1.35237	1.65312e-57	8	133036728	133102912
37	LRRC61	4.81121e-60	0.291211	0.404309	0.178113	3.1624e-57	7	150323263	150338156
38	DACH1	2.04053e-58	0.401423	0.531456	0.271391	1.30594e-55	13	71437966	71867204
39	ATP6AP2	4.46667e-58	0.622283	0.844281	0.400286	2.78537e-55	X	40579372	40606848
40	MT-CO3	5.65934e-58	1.53468	2.50982	0.559533	3.44088e-55	MT	9207	9990
41	C5orf17	1.38845e-56	NA	NA	NA	8.23588e-54	5	23951348	24178263
42	EIF1AX	1.80666e-56	0.555424	0.778026	0.332822	1.04614e-53	X	20124525	20141838
43	TCEAL3	2.51998e-56	0.807112	1.01059	0.603635	1.42526e-53	X	103607451	103629690
44	ETV1	2.13719e-55	-0.372295	-0.288115	-0.456476	1.18128e-52	7	13891229	13991425
45	ARPP21	3.14608e-55	-1.49392	-1.21189	-1.77595	1.70028e-52	3	35638945	35794496
46	TCEAL8	1.7564e-53	0.606625	0.774892	0.438359	9.28599e-51	X	103252995	103255192
47	CASK	1.67743e-52	0.655237	0.823879	0.486596	8.67979e-50	X	41514934	41923517
48	CTTNBP2	3.11317e-51	-0.729346	-0.594899	-0.863792	1.57734e-48	7	117710651	117874139
49	RORB	3.58069e-51	-0.69736	-0.573031	-0.821689	1.77719e-48	9	74497335	74693177
50	EBF3	4.00932e-51	0.640309	0.931327	0.349292	1.95013e-48	10	129835233	129973053
51	NPTX2	5.6563e-51	0.268182	0.396485	0.139879	2.69728e-48	7	98617285	98629869
52	MT-ND4	5.47582e-50	1.78094	2.76543	0.79645	2.561e-47	MT	10760	12137
53	LINC00632	8.52898e-50	1.07812	1.32098	0.835267	3.91367e-47	X	140709562	140793215
54	PPP1R14A	4.13527e-49	0.280701	0.369875	0.191527	1.8624e-46	19	38251237	38256532
55	TCEAL9	6.12664e-49	0.823612	1.02342	0.623806	2.70909e-46	X	103356489	103358462
56	USP9X	1.18405e-48	0.593129	0.745611	0.440647	5.14218e-46	X	41085445	41236579
57	SSTR2	3.54693e-48	0.608296	0.763613	0.452978	1.51336e-45	17	73165010	73176633
58	PAK3	1.98794e-47	0.67828	0.860934	0.495625	8.33565e-45	X	110944285	111227361
59	LMO7	2.51257e-47	-0.561737	-0.45294	-0.670534	1.03569e-44	13	75620434	75859870
60	CDH7	4.29842e-47	-1.05754	-0.880194	-1.23488	1.74229e-44	18	65750252	65890337
61	HIVEP2	2.09524e-45	-0.57203	-0.463108	-0.680952	8.35347e-43	6	142751469	142956698
62	RPS23	7.01808e-45	-1.41723	-0.0841259	-2.75034	2.7529e-42	5	82273320	82278396
63	RSPO3	2.19157e-44	0.309863	0.447777	0.17195	8.46015e-42	6	127118671	127199481
64	NR4A2	7.67067e-44	-0.736845	-0.598467	-0.875223	2.91486e-41	2	156324437	156342348
65	EBF1	9.21636e-44	0.518881	0.809916	0.227845	3.44834e-41	5	158695916	159099916
66	NECAB1	8.63535e-43	0.13196	0.193191	0.0707288	3.182e-40	8	90791741	90959393
67	ZFPM2	1.22437e-42	0.184353	0.246497	0.122209	4.44427e-40	8	104590733	105804539
68	MT-CYB	1.65066e-42	1.98069	2.80773	1.15366	5.90354e-40	MT	14747	15887
69	SYT1	4.33326e-42	-0.538534	-0.0572318	-1.01984	1.5055e-39	12	78863993	79452008
70	KAZN	4.30542e-42	-0.627347	-0.502282	-0.752411	1.5055e-39	1	13892792	15118043
71	CADM2	4.76709e-42	-0.94727	-0.771872	-1.12267	1.6329e-39	3	84958981	86074429
72	RBBP7	6.23086e-42	0.454816	0.577632	0.332	2.10465e-39	X	16839283	16870362
73	RPS4X	6.88526e-42	-1.72341	-0.685185	-2.76164	2.29383e-39	X	72255679	72277248
74	LHX9	7.34203e-42	0.194139	0.296342	0.0919365	2.41295e-39	1	197911902	197935478
75	PSMD10	4.28231e-41	0.401279	0.51796	0.284599	1.38861e-38	X	108084207	108091549
76	VCAN	8.29212e-41	-1.36165	-1.1418	-1.5815	2.65348e-38	5	83471618	83582303
77	USP11	3.20637e-40	0.708739	0.90428	0.513198	1.01271e-37	X	47232866	47248328
78	CDKN1C	1.06041e-39	0.849812	1.06343	0.636192	3.30631e-37	11	2883213	2885775
79	MT-ND3	3.33701e-39	0.864215	1.69452	0.0339083	1.02729e-36	MT	10059	10404
80	ZIC4	3.61392e-39	0.279669	0.460117	0.0992199	1.09863e-36	3	147386046	147406809
81	MEF2C	8.36983e-39	-0.896047	-0.708945	-1.08315	2.51302e-36	5	88717117	88904257
82	HM13	8.66103e-39	0.735881	0.928242	0.54352	2.56873e-36	20	31514410	31577923
83	IRX2	2.75504e-38	0.369715	0.642346	0.0970843	8.0726e-36	5	2745845	2751677
84	LMO4	4.64985e-38	0.518067	0.687903	0.348232	1.34624e-35	1	87328880	87348923
85	FUNDC1	2.47633e-37	0.477198	0.609309	0.345087	7.00283e-35	X	44523639	44542859
86	MT-ND1	2.68533e-37	1.49613	2.49862	0.493632	7.50659e-35	MT	3307	4262
87	TTR	5.18318e-37	2.71205	3.11749	2.30661	1.43244e-34	18	31557009	31598833
88	ROBO1	5.41548e-37	-0.62174	-0.502412	-0.741068	1.47982e-34	3	78597239	79767998
89	KCNQ1OT1	6.64501e-37	1.82877	2.25451	1.40302	1.79563e-34	11	2608328	2699994
90	ZNF578	1.26999e-36	0.262015	0.433401	0.0906289	3.3572e-34	19	52453553	52516882
91	MAB21L1	4.18337e-36	1.00669	1.36311	0.650269	1.09397e-33	13	35473789	35476689
92	MAB21L2	2.70551e-35	0.48225	0.77816	0.18634	6.99979e-33	4	150582151	150584693
93	NHLH2	6.92488e-35	0.254458	0.341672	0.167243	1.7543e-32	1	115836377	115843917
94	NAP1L3	7.05982e-35	0.568676	0.717871	0.419481	1.77005e-32	X	93670930	93673578
95	VSTM2B	9.22636e-35	0.28791	0.398125	0.177694	2.28964e-32	19	29526499	29564479
96	FEZF1	1.09452e-34	0.0822105	0.151234	0.0131873	2.68876e-32	7	122301303	122310691
97	RPS26	2.1352e-34	-1.01206	-0.467914	-1.55621	5.1928e-32	12	56041351	56044697
98	BCL2L1	3.26524e-34	0.345062	0.445005	0.245118	7.86243e-32	20	31664452	31723989
99	GALNT17	3.44701e-34	0.114704	0.170075	0.0593318	8.21876e-32	7	71132144	71713600
100	C11orf87	5.10842e-34	-0.389401	-0.303012	-0.47579	1.20618e-31	11	109422190	109429167
101	PLP1	6.0875e-34	0.191778	0.265758	0.117799	1.42354e-31	X	103773718	103792619
102	NTM	2.41355e-33	-0.830722	-0.679062	-0.982383	5.59024e-31	11	131370478	132336822
103	ADRA2A	3.80887e-33	-0.806013	-0.643956	-0.968071	8.73883e-31	10	111077029	111080907
104	FEZF1-AS1	4.31353e-33	0.0784591	0.131822	0.0250957	9.80421e-31	7	122303658	122310119
105	TOX	6.79161e-33	-0.262263	-0.191658	-0.332868	1.52937e-30	8	58805412	59119147
106	CRYAB	2.64092e-32	-1.49018	-1.23595	-1.74442	5.89239e-30	11	111908564	111923722
107	COL25A1	5.65225e-32	-0.315803	-0.235157	-0.396449	1.24966e-29	4	108808725	109302752
108	ETFB	6.34341e-32	0.57106	0.855851	0.286268	1.38984e-29	19	51345169	51366388
109	CYBA	1.46235e-31	-0.39463	-0.305748	-0.483512	3.17539e-29	16	88643289	88651054
110	ISG15	1.89798e-31	0.304602	0.40237	0.206833	4.08486e-29	1	1001138	1014540
111	TBX1	2.46424e-31	0.119913	0.228658	0.0111675	5.25705e-29	22	19756703	19783593
112	SOX5	3.03807e-31	-0.784241	-0.626744	-0.941739	6.42485e-29	12	23529504	24562544
113	RPL37A	5.27476e-31	1.08291	2.47174	-0.30592	1.10588e-28	2	216498825	216579180
114	NPTXR	6.18554e-31	0.247027	0.326781	0.167273	1.28575e-28	22	38818452	38844028
115	ZNF37A	2.0271e-30	-0.469206	-0.366283	-0.572129	4.17789e-28	10	38094334	38150293
116	INPP5F	2.49668e-30	0.349238	0.455061	0.243416	5.10247e-28	10	119726042	119829147
117	TSC22D3	2.67953e-30	0.464121	0.598164	0.330079	5.43052e-28	X	107713221	107777342
118	MYOM2	3.08792e-30	-0.2089	-0.149572	-0.268227	6.20647e-28	8	2045046	2165552
119	PPP1R1A	7.16079e-30	0.341429	0.442621	0.240236	1.42746e-27	12	54575387	54588659
120	SORCS1	7.48823e-30	-0.318669	-0.239738	-0.3976	1.4806e-27	10	106573663	107164534
121	BACH2	1.25707e-29	-0.470118	-0.364375	-0.575861	2.46547e-27	6	89926528	90296908
122	CCDC144NL-AS1	1.5291e-29	0.349639	0.46626	0.233017	2.97501e-27	17	20868433	21002276
123	DACH2	1.57664e-29	0.254531	0.343876	0.165186	3.04316e-27	X	86148451	86832604
124	MLLT3	1.80745e-29	-0.62996	-0.499984	-0.759937	3.4612e-27	9	20341669	20622499
125	NEFL	2.63683e-29	0.454402	0.619713	0.289092	5.00997e-27	8	24950955	24956721
126	SMS	3.38765e-29	0.384802	0.551589	0.218016	6.38664e-27	X	21940709	21994837
127	ZNF471	4.53436e-29	0.190702	0.27623	0.105175	8.48273e-27	19	56507850	56530221
128	AFF3	4.73929e-29	-0.348829	-0.263849	-0.43381	8.79844e-27	2	99545419	100192428
129	PMCH	7.39328e-29	-1.16246	-0.924793	-1.40013	1.36216e-26	12	102196459	102197833
130	MYT1L	1.94394e-28	-0.496822	-0.348123	-0.645521	3.55463e-26	2	1789113	2331664
131	SHTN1	2.47242e-28	-0.379889	-0.284317	-0.475461	4.48725e-26	10	116881477	117126586
132	ZIC5	2.69963e-28	0.194662	0.294061	0.0952635	4.86334e-26	13	99962964	99971909
133	CLMP	1.20812e-27	-0.549651	-0.435793	-0.663509	2.1604e-25	11	123069872	123195248
134	NETO2	1.42395e-27	-0.646562	-0.502232	-0.790893	2.52776e-25	16	47077703	47143945
135	ATP2B4	2.13629e-27	0.325447	0.429486	0.221409	3.76482e-25	1	203626787	203744081
136	TLE4	3.50915e-27	-0.386073	-0.291846	-0.4803	6.13974e-25	9	79571773	79726882
137	SYT13	4.0379e-27	0.289251	0.377459	0.201044	7.01441e-25	11	45240302	45286341
138	UQCRFS1	5.10548e-27	0.505469	0.698558	0.312381	8.80605e-25	19	29205320	29213151
139	AP1S2	5.29613e-27	0.455838	0.640141	0.271534	9.07056e-25	X	15825806	15854931
140	LRRC4B	5.44189e-27	0.618368	0.782317	0.454418	9.25502e-25	19	50516892	50568435
141	FOXG1	5.56375e-27	-0.905844	-0.73247	-1.07922	9.39655e-25	14	28766787	28770277
142	TBR1	6.50494e-27	-0.67813	-0.542199	-0.814062	1.09103e-24	2	161416297	161425870
143	GAREM1	6.89131e-27	-0.395984	-0.30867	-0.483298	1.14792e-24	18	32124877	32470882
144	MEST	1.48301e-26	0.404814	0.533208	0.27642	2.45353e-24	7	130486171	130506465
145	ACTB	1.85845e-26	1.23819	2.51697	-0.0405855	3.05389e-24	7	5526409	5563902
146	MT-ND2	2.54841e-26	0.140852	0.979771	-0.698067	4.15955e-24	MT	4470	5511
147	TNIK	2.89893e-26	-0.374944	-0.28646	-0.463429	4.70013e-24	3	171058414	171460408
148	HOXB2	3.32855e-26	0.20736	0.379747	0.0349742	5.36095e-24	17	48540894	48544989
149	PCDH17	3.42079e-26	-0.490435	-0.384453	-0.596416	5.47326e-24	13	57631744	57729311
150	NEFM	4.03403e-26	0.509755	0.670161	0.349348	6.41225e-24	8	24913758	24919098
151	EMX2	4.31554e-26	0.285572	0.379133	0.192012	6.81518e-24	10	117542445	117549546
152	URB1-AS1	6.11518e-26	0.299743	0.408803	0.190683	9.59491e-24	21	32393130	32393960
153	NFIX	7.12727e-26	-0.511291	-0.389893	-0.632688	1.11112e-23	19	12995608	13098796
154	BCL6	7.31446e-26	-0.563866	-0.433433	-0.694298	1.13304e-23	3	187721377	187745725
155	POU3F3	9.4889e-26	-0.764957	-0.60571	-0.924204	1.46057e-23	2	104853287	104858574
156	CRYM	1.0071e-25	-0.286782	-0.211946	-0.361619	1.54041e-23	16	21238874	21303083
157	NFIA	1.04659e-25	-1.14338	-0.911521	-1.37525	1.59081e-23	1	60865259	61462788
158	ACVR2A	1.1861e-25	-0.362411	-0.269736	-0.455086	1.79168e-23	2	147844517	147930826
159	PCDHGA3	1.19416e-25	0.152053	0.28831	0.0157959	1.79271e-23	5	141343829	141512975
160	NAP1L5	2.0427e-25	0.427154	0.553275	0.301033	3.04775e-23	4	88695913	88697829
161	FABP7	2.08427e-25	-1.3953	-1.13501	-1.6556	3.09082e-23	6	122779716	122784074
162	DOK6	2.62998e-25	-0.361634	-0.274337	-0.448931	3.87644e-23	18	69400888	69849087
163	MTRNR2L8	3.50826e-25	0.449845	0.584245	0.315444	5.13982e-23	11	10507894	10509186
164	HNRNPA1	3.80836e-25	-1.05393	-0.5352	-1.57267	5.54607e-23	12	54280193	54287088
165	WNT7B	5.91162e-25	0.105421	0.153484	0.0573578	8.55777e-23	22	45920366	45977162
166	TCEAL6	7.10122e-25	0.201173	0.304659	0.0976877	1.0219e-22	X	102140476	102142970
167	FDFT1	8.80522e-25	0.36844	0.492448	0.244432	1.25966e-22	8	11795573	11839304
168	AFDN	9.16048e-25	-0.752291	-0.515289	-0.989292	1.30282e-22	6	167826922	167972023
169	ARHGAP20	9.66963e-25	-0.266296	-0.199632	-0.33296	1.36724e-22	11	110577042	110713189
170	SMARCA1	1.08501e-24	0.251489	0.332826	0.170152	1.52528e-22	X	129446501	129523500
171	ERBB4	1.24491e-24	0.247731	0.40451	0.090952	1.74001e-22	2	211375717	212538841
172	PDE1A	1.44326e-24	-0.301835	-0.209035	-0.394635	2.00572e-22	2	182140036	182523192
173	CALY	1.47403e-24	0.322164	0.432126	0.212202	2.03685e-22	10	133324072	133336935
174	C11orf88	2.69857e-24	0.648024	0.937025	0.359023	3.68704e-22	11	111514785	111537031
175	C11orf96	2.69546e-24	0.479014	0.629711	0.328317	3.68704e-22	11	43925342	43943878
176	SHISA6	3.3743e-24	NA	NA	NA	4.58453e-22	17	11241213	11564063
177	BARHL1	4.16103e-24	0.288013	0.535989	0.0400373	5.62202e-22	9	132582606	132590252
178	VSNL1	5.36164e-24	-0.322675	-0.239707	-0.405643	7.20415e-22	2	17539126	17657018
179	HS3ST4	6.24485e-24	0.0934201	0.155283	0.031557	8.34477e-22	16	25691959	26137685
180	GPR22	6.93404e-24	-0.450695	-0.343002	-0.558387	9.21508e-22	7	107470018	107475684
181	C5orf38	7.28439e-24	0.236164	0.459785	0.0125428	9.62807e-22	5	2752131	2755397
182	DSEL	9.0283e-24	-0.40523	-0.303546	-0.506915	1.18686e-21	18	67506587	67516720
183	RPS13	1.48483e-23	-2.31527	-1.20969	-3.42086	1.94146e-21	11	17074388	17077715
184	RPL26	1.77968e-23	-2.04171	-0.920599	-3.16283	2.31454e-21	17	8377516	8383213
185	PRDM8	2.01614e-23	-1.06144	-0.846287	-1.27659	2.60811e-21	4	80183879	80204329
186	CXCL14	2.27623e-23	1.15514	1.43616	0.874114	2.92899e-21	5	135570679	135579279
187	LDOC1	2.97162e-23	-0.453037	-0.352966	-0.553107	3.80367e-21	X	141111605	141177129
188	ARMH4	3.08287e-23	-0.616564	-0.48021	-0.752918	3.92541e-21	14	57999735	58298139
189	CALM2	5.35398e-23	0.00342444	0.42509	-0.418241	6.78171e-21	2	47160083	47176921
190	HMGCS1	6.26147e-23	0.261476	0.354027	0.168925	7.8901e-21	5	43287470	43313512
191	LRRC7	6.83104e-23	-0.367119	-0.272861	-0.461378	8.56344e-21	1	69567922	70151945
192	MEIS1	8.04366e-23	0.296146	0.443066	0.149226	1.00319e-20	2	66433452	66573869
193	PCSK5	8.45522e-23	-0.214528	-0.155764	-0.273293	1.04914e-20	9	75890644	76362975
194	LINC00958	8.79993e-23	0.181424	0.301844	0.0610038	1.08637e-20	11	12961541	12989597
195	GPM6B	1.06514e-22	0.60147	0.800594	0.402346	1.3083e-20	X	13770939	13938638
196	GAP43	1.91659e-22	0.389872	0.674059	0.105685	2.34228e-20	3	115623510	115721490
197	SPIRE1	2.00873e-22	-0.385632	-0.288431	-0.482832	2.44262e-20	18	12446512	12658134
198	MAGED2	2.09075e-22	0.451527	0.637492	0.265561	2.5297e-20	X	54807599	54816015
199	KIF26A	2.72919e-22	-0.407933	-0.309797	-0.506069	3.28584e-20	14	104138723	104180894
200	RMRP	3.08655e-22	0.262813	0.354298	0.171327	3.69778e-20	9	35657754	35658017
201	RMRP	3.08655e-22	0.262813	0.354298	0.171327	3.69778e-20	9	35657751	35658018
202	CCND2	3.18042e-22	-0.45399	-0.330161	-0.577819	3.79156e-20	12	4269771	4305353
203	LPL	3.94747e-22	-0.335641	-0.2521	-0.419182	4.68304e-20	8	19901717	19967259
204	EPHA4	5.64605e-22	-0.652843	-0.514758	-0.790928	6.66563e-20	2	221418027	221574202
205	NR2F2-AS1	6.84746e-22	0.31946	0.536878	0.102041	8.04494e-20	15	96110040	96327361
206	PCDHGB6	6.91473e-22	-0.397191	-0.300368	-0.494013	8.08492e-20	5	141408021	141512979
207	ITGAV	8.18177e-22	-0.228174	-0.167682	-0.288667	9.5206e-20	2	186590056	186680901
208	NECAB2	8.36978e-22	0.121857	0.175463	0.0682511	9.693e-20	16	83968632	84002776
209	MAFB	9.6015e-22	0.263325	0.376411	0.150239	1.10668e-19	20	40685848	40689236
210	CHRNA3	2.05787e-21	0.0765419	0.142891	0.0101927	2.36073e-19	15	78593052	78621295
211	ZFAS1	2.50505e-21	-1.21466	-0.848506	-1.58082	2.86023e-19	20	49278178	49299600
212	NMRAL1	3.17942e-21	0.180539	0.246011	0.115066	3.59963e-19	16	4461680	4495763
213	COMT	3.19399e-21	-0.362426	-0.274939	-0.449913	3.59963e-19	22	19941733	19969975
214	CTNND2	3.19704e-21	-0.33691	-0.223849	-0.449971	3.59963e-19	5	10971836	11904446
215	IFI27L1	3.23719e-21	0.351746	0.461337	0.242155	3.62805e-19	14	94081301	94103846
216	BNC2	4.23621e-21	0.193201	0.369181	0.0172217	4.7259e-19	9	16409503	16870843
217	FAM126A	4.60176e-21	-0.437053	-0.335106	-0.539001	5.11026e-19	7	22889371	23014130
218	RAB3C	5.23804e-21	0.219153	0.297452	0.140854	5.79041e-19	5	58582221	58859394
219	SERF2	6.6827e-21	0.848829	1.36135	0.336311	7.35399e-19	15	43777087	43804427
220	MDFI	7.6609e-21	0.0780843	0.12113	0.0350391	8.39248e-19	6	41636882	41654246
221	UBE2E2	9.10072e-21	0.178986	0.248052	0.10992	9.92509e-19	3	23203020	23591794
222	MEIS2	9.45144e-21	-0.980214	-0.780814	-1.17961	1.02616e-18	15	36889204	37101299
223	ELMOD1	1.20585e-20	-0.242515	-0.179342	-0.305688	1.30339e-18	11	107591091	107666779
224	CBLN1	1.2448e-20	0.115166	0.185778	0.0445541	1.33953e-18	16	49277917	49281838
225	LHX2	1.41657e-20	0.406099	0.550791	0.261406	1.51766e-18	9	124001670	124033301
226	MIMT1	1.53682e-20	NA	NA	NA	1.63927e-18	19	56840866	56848556
227	STK17A	1.57444e-20	-0.639197	-0.501817	-0.776578	1.67207e-18	7	43582758	43650713
228	FGFR1	1.84925e-20	0.269882	0.379497	0.160266	1.95538e-18	8	38400215	38468834
229	ACSL4	2.35141e-20	0.216324	0.292166	0.140482	2.46493e-18	X	109624244	109733403
230	ID3	2.72637e-20	0.896065	1.14405	0.648083	2.84573e-18	1	23557926	23559501
231	CSRP2	2.75185e-20	-1.39606	-1.09056	-1.70157	2.86004e-18	12	76858709	76879023
232	CXXC5	4.16869e-20	0.434849	0.593433	0.276265	4.31416e-18	5	139647299	139683882
233	ZIM2	4.9787e-20	0.0194214	0.0470626	-0.00821979	5.13059e-18	19	56774547	56840729
234	ACAT2	5.48868e-20	0.249675	0.34538	0.15397	5.63226e-18	6	159762045	159779112
235	PDRG1	6.98308e-20	0.541759	0.709286	0.374232	7.13565e-18	20	31944337	31952046
236	LINC00662	8.12173e-20	0.291202	0.391215	0.19119	8.26446e-18	19	27681072	27794005
237	PCDHB2	9.76026e-20	-0.398453	-0.299555	-0.497351	9.84936e-18	5	141094606	141098703
238	HS3ST1	1.00147e-19	-0.362817	-0.273646	-0.451987	1.00644e-17	4	11393150	11429564
239	MIF	1.11219e-19	0.401367	0.794568	0.00816526	1.11311e-17	22	23894383	23895227
240	PBX3	1.28132e-19	0.223144	0.330887	0.1154	1.27711e-17	9	125747345	125967377
241	FAM24B	1.51852e-19	0.064152	0.117532	0.0107725	1.50736e-17	10	122849078	122879641
242	GPM6A	1.54828e-19	-0.573708	-0.0387632	-1.10865	1.53066e-17	4	175632934	176002664
243	CD81	1.64916e-19	0.473059	0.735442	0.210677	1.62379e-17	11	2376177	2397397
244	MAGI1	1.71556e-19	0.289241	0.383511	0.194971	1.68236e-17	3	65353525	66038834
245	COL1A2	1.72389e-19	0.16877	0.279406	0.0581334	1.68373e-17	7	94394895	94431227
246	TM9SF4	1.82736e-19	0.306009	0.40618	0.205838	1.77766e-17	20	32109714	32167258
247	RNF212	2.34362e-19	0.0956377	0.14298	0.0482952	2.27079e-17	4	1056250	1113564
248	CHL1	2.6579e-19	-0.394029	-0.293526	-0.494532	2.56508e-17	3	196763	409417
249	MRPS6	2.96683e-19	0.463488	0.628172	0.298805	2.85191e-17	21	34073224	34143034
250	NFIB	3.56484e-19	-1.96697	-1.5078	-2.42614	3.39988e-17	9	14081843	14398983
251	EIF2S3	3.71893e-19	0.494638	0.651496	0.337781	3.53298e-17	X	24054946	24078810
252	TBL1X	4.04018e-19	0.147085	0.217784	0.0763858	3.82324e-17	X	9463295	9741037
253	TPBG	4.46576e-19	0.210482	0.326006	0.0949587	4.20959e-17	6	82363206	82367420
254	ARGLU1	4.65512e-19	-0.490121	-0.282545	-0.697698	4.37114e-17	13	106541673	106568137
255	CFAP298	7.0777e-19	0.283803	0.392683	0.174923	6.62037e-17	21	32592079	32612603
256	IRX1	8.33504e-19	0.199437	0.397472	0.00140247	7.76659e-17	5	3595832	3601403
257	R3HDM1	9.48425e-19	-0.358889	-0.26472	-0.453058	8.8037e-17	2	135531455	135725270
258	SLC26A4-AS1	1.00386e-18	-0.140625	-0.0884753	-0.192775	9.28285e-17	7	107650260	107662204
259	HPCAL1	1.02734e-18	0.279855	0.379045	0.180666	9.46396e-17	2	10302889	10427617
260	SLF1	1.29967e-18	0.358336	0.482378	0.234294	1.19276e-16	5	94618669	94739436
261	CHST8	1.36738e-18	0.10507	0.163444	0.0466956	1.25017e-16	19	33621953	33773509
262	KCNJ6	1.4445e-18	0.203762	0.283537	0.123987	1.31574e-16	21	37607373	38121345
263	CSRNP3	1.50465e-18	-0.382101	-0.263832	-0.500369	1.36542e-16	2	165469647	165689407
264	ISLR2	1.61543e-18	-0.447252	-0.337465	-0.557039	1.46049e-16	15	74100311	74138540
265	RCN1	1.87307e-18	0.219713	0.298493	0.140933	1.68715e-16	11	32091074	32105722
266	S100A6	2.22529e-18	0.476987	0.628652	0.325323	1.99702e-16	1	153534599	153536244
267	POU3F4	2.52019e-18	0.22298	0.363156	0.0828035	2.25334e-16	X	83508290	83512127
268	ZSCAN1	2.57463e-18	0.13245	0.197534	0.0673655	2.29359e-16	19	58034025	58054631
269	FDPS	3.15698e-18	0.22175	0.336907	0.106593	2.80211e-16	1	155308748	155320666
270	HDDC2	3.17301e-18	0.380905	0.500868	0.260942	2.8061e-16	6	125219962	125302078
271	ADCYAP1	3.63728e-18	0.397152	0.570332	0.223972	3.20502e-16	18	904871	912172
272	IDI1	3.72122e-18	0.315269	0.459007	0.17153	3.26715e-16	10	1039152	1049170
273	STT3B	4.01007e-18	-0.369718	-0.264395	-0.47504	3.50809e-16	3	31532638	31637616
274	ZNF560	4.59777e-18	NA	NA	NA	4.0078e-16	19	9466355	9498616
275	F8A3	4.71834e-18	0.150149	0.319876	-0.0195785	4.09822e-16	X	155456914	155458620
276	TSPAN5	4.8712e-18	-0.441623	-0.320417	-0.562829	4.21593e-16	4	98470367	98658611
277	LRRC3B	5.032e-18	-0.162308	-0.110042	-0.214575	4.33966e-16	3	26622806	26717537
278	EIF1B	6.11718e-18	-0.397593	-0.125798	-0.669387	5.25689e-16	3	40309707	40312424
279	ZNF528	6.36076e-18	0.166548	0.234373	0.0987218	5.43762e-16	19	52397849	52418412
280	TSIX	6.37221e-18	-0.306317	-0.202018	-0.410616	5.43762e-16	X	73792205	73829231
281	PREX2	6.48888e-18	-0.122641	-0.0826387	-0.162643	5.51782e-16	8	67952046	68237032
282	MTRNR2L12	6.76759e-18	0.448084	0.590299	0.30587	5.73476e-16	3	96617188	96618236
283	ALCAM	7.68263e-18	0.19389	0.304612	0.0831671	6.48755e-16	3	105366909	105576900
284	LAMTOR5	7.99214e-18	0.381696	0.609209	0.154183	6.72556e-16	1	110401249	110407942
285	OLFM1	1.01464e-17	0.414917	0.63297	0.196864	8.47971e-16	9	135075422	135121180
286	IAPP	1.01323e-17	0.0880999	0.162129	0.0140705	8.47971e-16	12	21354959	21379980
287	XKR7	1.05123e-17	0.27314	0.372905	0.173376	8.72556e-16	20	31968151	32003387
288	ZNF521	1.04876e-17	0.28211	0.418152	0.146069	8.72556e-16	18	25061924	25352190
289	POU3F2	1.06483e-17	-0.67334	-0.515633	-0.831046	8.80841e-16	6	98834574	98839458
290	RNF165	1.07764e-17	-0.846223	-0.614029	-1.07842	8.88411e-16	18	46326809	46463140
291	NCALD	1.09567e-17	0.194866	0.262712	0.12702	9.00225e-16	8	101686542	102124907
292	FUT9	1.46653e-17	-0.207097	-0.151203	-0.26299	1.20088e-15	6	96015974	96215612
293	NEUROD2	1.59513e-17	-1.50153	-1.16566	-1.8374	1.3018e-15	17	39603536	39609777
294	CELF2	1.66041e-17	-0.625841	-0.415169	-0.836513	1.35054e-15	10	10798397	11336675
295	C8orf34	1.89163e-17	-0.13145	-0.089905	-0.172995	1.53348e-15	8	68330955	68819023
296	ZNF503	2.03176e-17	0.176368	0.249279	0.103456	1.64161e-15	10	75397830	75401764
297	DIRAS3	2.169e-17	0.0278325	0.0477577	0.00790734	1.74669e-15	1	68045886	68051631
298	ZEB2	2.32242e-17	-0.925102	-0.713759	-1.13644	1.86407e-15	2	144364364	144521057
299	FAM50B	2.45254e-17	0.129522	0.186866	0.0721778	1.96203e-15	6	3849373	3851320
300	FILIP1	2.71501e-17	0.297446	0.420645	0.174248	2.16489e-15	6	75291859	75493800
301	ITGB8	2.83137e-17	0.182813	0.25064	0.114986	2.25029e-15	7	20330702	20415754
302	FREM1	2.94656e-17	0.061337	0.100207	0.022467	2.33421e-15	9	14734666	14910995
303	LRRC4C	4.18456e-17	0.344225	0.477824	0.210626	3.30417e-15	11	40114203	41459773
304	OPCML	4.34896e-17	-0.213812	-0.156957	-0.270667	3.42287e-15	11	132414977	133532519
305	AKAP7	5.1157e-17	-0.383588	-0.275193	-0.491983	4.01335e-15	6	131135467	131283535
306	GABRB2	7.62174e-17	-0.271303	-0.200848	-0.341757	5.96015e-15	5	161288429	161549044
307	FRMD4B	8.01412e-17	-0.524471	-0.39683	-0.652111	6.2469e-15	3	69168782	69542583
308	RND2	8.3838e-17	0.249774	0.352979	0.146569	6.51419e-15	17	43025231	43032041
309	MT-CO1	8.44312e-17	0.318802	1.28051	-0.642905	6.53939e-15	MT	5904	7445
310	MT-ATP6	8.99734e-17	0.869949	1.85816	-0.118267	6.94652e-15	MT	8527	9207
311	RPRML	1.06277e-16	0.113808	0.166815	0.0608017	8.17931e-15	17	46978156	46979253
312	NAV3	1.32625e-16	-0.266948	-0.183557	-0.35034	1.01749e-14	12	77324641	78213010
313	HMGN1	1.57943e-16	-0.321851	-0.0352559	-0.608447	1.20791e-14	21	39342315	39349647
314	PCDHGA6	1.62679e-16	0.0565408	0.107295	0.00578667	1.24023e-14	5	141373891	141512975
315	SAT1	1.65649e-16	0.606944	0.792445	0.421443	1.25893e-14	X	23783173	23786226
316	MFSD2A	1.69029e-16	0.134791	0.201755	0.0678271	1.28062e-14	1	39955112	39969968
317	SYAP1	1.8544e-16	0.324626	0.431804	0.217449	1.40059e-14	X	16719612	16765340
318	PCDHA2	2.092e-16	0.0592015	0.122302	-0.0038987	1.57515e-14	5	140794852	141012347
319	NTS	2.55763e-16	-0.701329	-0.527472	-0.875186	1.9198e-14	12	85874295	85882992
320	CCDC50	3.1789e-16	-0.329605	-0.234378	-0.424833	2.37879e-14	3	191329085	191398659
321	AURKC	3.87663e-16	0.0870647	0.14028	0.0338489	2.89202e-14	19	57230802	57235548
322	NEAT1	4.00308e-16	0.508825	0.669432	0.348217	2.97721e-14	11	65422774	65445540
323	CNN2	4.32825e-16	0.268122	0.366787	0.169457	3.20924e-14	19	1026586	1039068
324	LINC01102	5.22649e-16	-0.286749	-0.195531	-0.377967	3.86348e-14	2	104430130	104532747
325	NEUROD6	6.41524e-16	-1.91067	-1.45094	-2.3704	4.72784e-14	7	31337465	31340726
326	FHL1	8.10229e-16	0.271249	0.387544	0.154954	5.94816e-14	X	136146702	136211359
327	RND3	8.12002e-16	-0.725867	-0.550243	-0.901491	5.94816e-14	2	150468195	150539011
328	GLDN	8.47315e-16	0.0362046	0.084778	-0.0123689	6.1882e-14	15	51341655	51408005
329	SLC24A2	9.0237e-16	-0.34576	-0.256689	-0.434832	6.57055e-14	9	19507452	19786928
330	SOX11	9.18085e-16	-1.10081	-0.584077	-1.61755	6.66503e-14	2	5692384	5701385
331	RGPD2	9.67141e-16	0.0354955	0.087323	-0.0163319	7.00026e-14	2	87755960	87825952
332	CNTN2	1.05794e-15	-0.413789	-0.304328	-0.52325	7.63477e-14	1	205042937	205078289
333	VAT1L	1.24616e-15	0.138425	0.209846	0.067003	8.96646e-14	16	77788564	77980107
334	SERP2	1.31551e-15	0.300776	0.401939	0.199613	9.43752e-14	13	44373665	44397714
335	FAM171B	1.46621e-15	-0.271508	-0.178521	-0.364496	1.04877e-13	2	186694060	186765959
336	LGALS3BP	1.48875e-15	0.140655	0.207571	0.0737399	1.06177e-13	17	78971238	78979947
337	RPS10	1.58567e-15	-1.02023	-0.659523	-1.38094	1.12759e-13	6	34417454	34426069
338	ATP6V1G1	1.82295e-15	0.399134	0.738779	0.059489	1.29254e-13	9	114587769	114598879
339	JUND	2.04918e-15	0.88352	1.4634	0.303644	1.44872e-13	19	18279694	18281622
340	EFNB2	2.38586e-15	-0.719337	-0.526555	-0.912119	1.68186e-13	13	106489745	106535662
341	NDUFB11	2.41053e-15	-0.680341	-0.45086	-0.909822	1.69434e-13	X	47142216	47145038
342	GSTO2	2.4965e-15	0.151914	0.214631	0.0891979	1.74971e-13	10	104268873	104304950
343	RPS25	2.55341e-15	-1.39503	-0.6623	-2.12776	1.78446e-13	11	119015712	119018691
344	GPC3	2.67078e-15	0.266011	0.412021	0.120001	1.86113e-13	X	133535745	133985594
345	TMEM14C	2.74277e-15	0.503184	0.672149	0.33422	1.90583e-13	6	10722915	10731129
346	CCDC122	3.27795e-15	0.127122	0.191149	0.0630943	2.27122e-13	13	43823909	43879740
347	CRNDE	3.61331e-15	0.235905	0.341578	0.130232	2.49647e-13	16	54845189	54929189
348	TTC32	4.0135e-15	0.470282	0.618825	0.321738	2.76511e-13	2	19896631	19901983
349	HOXB-AS1	4.07614e-15	0.101367	0.218222	-0.0154878	2.80033e-13	17	48543551	48551250
350	RPS21	4.43024e-15	-1.6732	-1.13717	-2.20923	3.03503e-13	20	62387103	62388520
351	NR2F1-AS1	4.56588e-15	0.199114	0.278821	0.119407	3.11916e-13	5	93360779	93585649
352	FNDC5	4.73105e-15	0.132408	0.193466	0.0713513	3.22014e-13	1	32862268	32872482
353	PIK3C2B	4.74018e-15	-0.217979	-0.155651	-0.280308	3.22014e-13	1	204422628	204494724
354	NDN	4.77417e-15	0.444281	0.619419	0.269143	3.2342e-13	15	23685400	23687305
355	TCF15	5.06389e-15	0.0717042	0.115603	0.027805	3.42094e-13	20	603797	610398
356	SV2B	5.09551e-15	0.0765249	0.134278	0.0187715	3.43277e-13	15	91099950	91301309
357	IGFBP5	5.48754e-15	0.547714	0.742453	0.352974	3.68666e-13	2	216672105	216695549
358	B3GNT2	5.82689e-15	-0.24744	-0.179059	-0.31582	3.90385e-13	2	62196115	62224731
359	RPL27A	6.18274e-15	0.622346	1.19734	0.0473526	4.13089e-13	11	8682788	8714759
360	MPPED1	6.77752e-15	-0.306686	-0.222894	-0.390477	4.51587e-13	22	43411196	43507848
361	OCA2	7.28257e-15	0.064949	0.10934	0.0205575	4.83913e-13	15	27754875	28099315
362	SLC17A6	8.20595e-15	0.460621	0.611892	0.309351	5.42306e-13	11	22338381	22379503
363	HMGCR	1.11285e-14	0.215848	0.311512	0.120184	7.33453e-13	5	75336329	75362101
364	NHSL1	1.13524e-14	-0.437675	-0.290359	-0.584991	7.4619e-13	6	138422043	138692571
365	PHGDH	1.25374e-14	0.227502	0.315565	0.139439	8.21856e-13	1	119648411	119744218
366	TENM3	1.26826e-14	-0.246204	-0.173108	-0.319299	8.29139e-13	4	182143987	182803024
367	GNAS	1.40092e-14	0.812941	1.58182	0.0440624	9.13418e-13	20	58839718	58911192
368	RFPL1S	1.58423e-14	0.249933	0.337054	0.162811	1.03017e-12	22	29436534	29478868
369	PRKX	1.60702e-14	0.338024	0.463536	0.212513	1.04221e-12	X	3604340	3713649
370	MAPK12	1.73327e-14	-0.150177	-0.102558	-0.197797	1.1211e-12	22	50245450	50261716
371	EMX1	2.04382e-14	-0.347447	-0.257013	-0.437882	1.31845e-12	2	72916260	72936071
372	RGMB	2.12965e-14	0.104584	0.17217	0.0369991	1.37018e-12	5	98768650	98798643
373	RBM41	2.29585e-14	0.240591	0.326685	0.154497	1.47322e-12	X	107064420	107118823
374	CCDC152	2.38328e-14	0.143429	0.226879	0.0599797	1.5253e-12	5	42756818	42802439
375	MPPED2	2.39833e-14	-0.295039	-0.216208	-0.373871	1.5309e-12	11	30384493	30586872
376	PRICKLE1	2.41435e-14	-0.176069	-0.12333	-0.228809	1.53709e-12	12	42456757	42590355
377	PTPRE	2.43211e-14	0.129295	0.190241	0.0683485	1.54436e-12	10	127907061	128085855
378	SP140L	2.55132e-14	-0.0646696	-0.0314128	-0.0979265	1.61164e-12	2	230327184	230403732
379	PCLO	2.5448e-14	-0.354682	-0.222347	-0.487016	1.61164e-12	7	82754012	83162930
380	ZNF208	2.69682e-14	0.0457635	0.0897977	0.0017292	1.69913e-12	19	21932958	22010949
381	ASAH1	2.95431e-14	-0.26466	-0.15453	-0.374789	1.85656e-12	8	18055992	18084998
382	HPRT1	2.98186e-14	0.181999	0.254997	0.109	1.86904e-12	X	134460165	134520513
383	SLC44A1	3.03918e-14	-0.219314	-0.152103	-0.286525	1.90007e-12	9	105244622	105439171
384	CEP170	3.08578e-14	-0.32019	-0.137572	-0.502807	1.92426e-12	1	243124428	243255348
385	PCDHGA5	3.29101e-14	0.0443974	0.0905409	-0.001746	2.04699e-12	5	141364232	141512979
386	FOS	3.42578e-14	0.433403	0.579733	0.287073	2.12538e-12	14	75278826	75282230
387	FGF13	3.53267e-14	0.210948	0.294645	0.127252	2.18612e-12	X	138614727	139222777
388	UNC5A	3.7038e-14	0.167624	0.239069	0.0961797	2.28621e-12	5	176810519	176880898
389	ANKRD36	3.84535e-14	-0.282604	-0.198098	-0.36711	2.36756e-12	2	97113153	97264521
390	FAM210B	4.47668e-14	0.231047	0.317996	0.144097	2.74932e-12	20	56358974	56368663
391	FIGN	4.52515e-14	0.241856	0.405332	0.0783801	2.77208e-12	2	163593396	163736012
392	FST	4.78008e-14	0.372601	0.605011	0.140191	2.92089e-12	5	53480626	53487134
393	RGS16	4.81334e-14	0.159914	0.227705	0.0921233	2.93384e-12	1	182598623	182604389
394	SCD	5.11919e-14	0.28125	0.383684	0.178816	3.11247e-12	10	100347233	100364826
395	HS6ST3	5.37979e-14	-0.244244	-0.164269	-0.324219	3.26275e-12	13	96090839	96839562
396	CARMIL1	5.4742e-14	-0.208821	-0.144825	-0.272817	3.31175e-12	6	25279078	25620530
397	ROBO3	5.77245e-14	0.11061	0.160546	0.0606741	3.48353e-12	11	124865432	124881471
398	LHX1	5.84038e-14	0.153763	0.260217	0.0473085	3.51579e-12	17	36936785	36944612
399	SRRM4	6.04872e-14	-0.382877	-0.27108	-0.494673	3.63222e-12	12	118981541	119163051
400	PAK5	6.1011e-14	-0.264308	-0.178987	-0.349629	3.65465e-12	20	9537389	9839041
401	CCDC85A	6.22748e-14	0.0736463	0.117409	0.029884	3.72118e-12	2	56183990	56386172
402	MAML2	6.32489e-14	0.165026	0.260767	0.0692836	3.77013e-12	11	95976598	96343195
403	SLITRK4	9.01499e-14	0.135638	0.210027	0.0612487	5.36051e-12	X	143622790	143636101
404	YPEL2	1.02962e-13	-0.176438	-0.117638	-0.235238	6.10743e-12	17	59331655	59401729
405	EPHB1	1.14931e-13	-0.259202	-0.183169	-0.335236	6.80081e-12	3	134597801	135260467
406	RGS7	1.15657e-13	-0.15396	-0.105732	-0.202189	6.82712e-12	1	240775514	241357230
407	RPL39L	1.19786e-13	0.273118	0.369202	0.177035	7.05372e-12	3	187120948	187180908
408	MAGEF1	1.37061e-13	0.326844	0.470776	0.182913	8.05149e-12	3	184710364	184712064
409	LINC02562	1.37903e-13	0.026256	0.0674155	-0.0149035	8.08146e-12	4	75081702	75084717
410	SATB2	1.42269e-13	-0.327348	-0.224954	-0.429742	8.31724e-12	2	199269500	199471266
411	LHFPL6	1.43506e-13	0.259313	0.374241	0.144386	8.36948e-12	13	39209116	39603528
412	DBI	1.58479e-13	0.295841	0.442552	0.149129	9.22058e-12	2	119366921	119372560
413	NBEA	1.62878e-13	-0.272118	-0.160937	-0.383299	9.45392e-12	13	34942287	35673022
414	PUS7L	1.7851e-13	0.365531	0.489665	0.241397	1.03366e-11	12	43718993	43758817
415	KHDRBS3	1.97295e-13	0.341026	0.45908	0.222971	1.13972e-11	8	135457456	135656722
416	ZNF736	2.04851e-13	0.0908945	0.159991	0.0217981	1.18056e-11	7	64307459	64356634
417	MXD4	2.28064e-13	-0.320226	-0.20358	-0.436873	1.31123e-11	4	2247432	2262109
418	PKIA	2.2966e-13	-0.380251	-0.255357	-0.505145	1.31419e-11	8	78516340	78605267
419	RAI14	2.29122e-13	-0.242023	-0.169176	-0.31487	1.31419e-11	5	34656328	34832612
420	RASA4	2.33387e-13	-0.291684	-0.210445	-0.372924	1.33239e-11	7	102573807	102616756
421	ENC1	2.39205e-13	-0.758112	-0.568176	-0.948047	1.3624e-11	5	74627406	74641424
422	LHX5-AS1	2.55021e-13	0.180949	0.310413	0.0514854	1.44909e-11	12	113472003	113480624
423	KLHL35	3.17866e-13	0.222011	0.315279	0.128744	1.80198e-11	11	75422394	75430629
424	SCN9A	4.04402e-13	0.25836	0.500236	0.0164838	2.28191e-11	2	166195185	166376001
425	LINC01551	4.17227e-13	-0.53957	-0.395983	-0.683156	2.34883e-11	14	28771676	28823817
426	LHX1-DT	4.31548e-13	0.135828	0.24504	0.0266159	2.42385e-11	17	36861674	36936670
427	NLGN4X	4.74911e-13	0.13902	0.198114	0.0799264	2.66125e-11	X	5840637	6228867
428	REM2	5.64547e-13	0.199136	0.284723	0.113549	3.14903e-11	14	22883222	22887678
429	GSTT2B	5.76271e-13	0.0937211	0.150163	0.037279	3.20707e-11	22	23957414	23961195
430	GREM2	5.90412e-13	0.080952	0.128981	0.0329232	3.2708e-11	1	240489573	240612155
431	IRX3	6.57473e-13	0.158905	0.314603	0.00320738	3.63403e-11	16	54283304	54286787
432	EMX2OS	7.44431e-13	0.0698947	0.105191	0.0345987	4.10534e-11	10	117473215	117545068
433	SNX10	7.53627e-13	0.162852	0.22556	0.100144	4.14665e-11	7	26291862	26374383
434	MYO1F	7.56848e-13	0.0199659	0.0484275	-0.00849564	4.15498e-11	19	8520778	8577577
435	LINC00960	8.00853e-13	-0.246934	-0.167576	-0.326292	4.38665e-11	3	75672300	75742048
436	RBM33	8.11289e-13	-0.268601	-0.176623	-0.360578	4.43383e-11	7	155644451	155781485
437	EEF1B2	8.15511e-13	-0.847965	-0.353067	-1.34286	4.44691e-11	2	206159585	206162928
438	LMO1	8.2962e-13	0.227842	0.331525	0.124159	4.51373e-11	11	8224309	8268716
439	LDB2	8.39848e-13	-0.196867	-0.133713	-0.260022	4.55918e-11	4	16501541	16898678
440	LIMD2	8.4392e-13	-0.337177	-0.243443	-0.430911	4.57108e-11	17	63695888	63701172
441	KCNIP4	9.55591e-13	0.0519111	0.0991409	0.0046814	5.16444e-11	4	20728606	21948772
442	ARID4A	1.05957e-12	-0.298107	-0.185618	-0.410597	5.70102e-11	14	58298504	58373887
443	LINC01535	1.0959e-12	0.0485809	0.0973129	-0.000151171	5.88352e-11	19	37251885	37265535
444	RGS8	1.19305e-12	0.0512626	0.0877366	0.0147886	6.39094e-11	1	182641816	182684576
445	KIF3B	1.32781e-12	0.226738	0.311323	0.142153	7.09724e-11	20	32277651	32335011
446	CHODL	1.49884e-12	0.188217	0.303848	0.0725851	7.9938e-11	21	17901263	18267373
447	C1QTNF4	1.53877e-12	0.302633	0.423536	0.181729	8.18881e-11	11	47589667	47594411
448	ZIC3	1.55364e-12	0.0358233	0.0746715	-0.00302484	8.24991e-11	X	137566127	137577691
449	APOO	1.58528e-12	0.18723	0.264898	0.109562	8.39958e-11	X	23833353	23907938
450	ID4	1.76173e-12	0.361678	0.545013	0.178343	9.29399e-11	6	19837370	19842197
451	SLC25A1	1.82607e-12	0.208888	0.293669	0.124107	9.61254e-11	22	19175581	19178739
452	DPP7	1.87715e-12	-0.348537	-0.25082	-0.446253	9.86009e-11	9	137110546	137115177
453	FAT3	1.90525e-12	-0.281057	-0.195132	-0.366983	9.98615e-11	11	92352096	92896470
454	FEZF2	1.97035e-12	-0.381995	-0.250517	-0.513472	1.03051e-10	3	62369681	62374324
455	FAM43A	2.02284e-12	0.266483	0.378757	0.154209	1.0557e-10	3	194685883	194689037
456	PPP2R2C	2.28583e-12	0.0863046	0.123409	0.0491999	1.18785e-10	4	6320578	6563600
457	KCNA1	2.51621e-12	0.129055	0.198216	0.0598933	1.30478e-10	12	4909905	4918256
458	CYP1B1	2.75352e-12	0.184576	0.325799	0.043353	1.4248e-10	2	38066973	38109902
459	CKB	2.92418e-12	-1.43312	-0.845147	-2.02109	1.50989e-10	14	103519667	103522833
460	TBC1D3L	2.94355e-12	NA	NA	NA	1.51668e-10	17	37977972	37989048
461	TMEM163	3.02363e-12	0.114542	0.162253	0.06683	1.55137e-10	2	134455759	134719000
462	SMOC1	3.01835e-12	0.0362048	0.0632287	0.00918083	1.55137e-10	14	69854131	70032366
463	NR3C1	3.16895e-12	0.100079	0.145281	0.0548767	1.6225e-10	5	143277931	143435512
464	GAD2	3.19834e-12	0.177838	0.324003	0.0316735	1.63411e-10	10	26216665	26304558
465	IRX5	3.61092e-12	0.147543	0.297712	-0.00262569	1.84104e-10	16	54930865	54934485
466	TOX2	3.9461e-12	0.0687538	0.108814	0.0286934	2.00772e-10	20	43914852	44069616
467	C1orf21	4.33114e-12	-0.267731	-0.184148	-0.351314	2.19903e-10	1	184387029	184629019
468	DAAM1	4.54229e-12	-0.194026	0.0181797	-0.406233	2.30143e-10	14	59188646	59371405
469	ZBTB18	4.66126e-12	-0.743993	-0.508462	-0.979523	2.3568e-10	1	244048939	244057476
470	SYNE2	4.94108e-12	-0.408312	-0.280467	-0.536158	2.49309e-10	14	63761899	64226433
471	CHRNB4	5.75327e-12	0.0397378	0.0727381	0.00673744	2.8909e-10	15	78624111	78727754
472	SLC22A17	6.46504e-12	0.392757	0.563391	0.222122	3.24185e-10	14	23346306	23352912
473	PRDX1	6.67311e-12	0.297647	0.608069	-0.0127746	3.3393e-10	1	45511036	45523047
474	KCNJ3	7.05275e-12	-0.272462	-0.187783	-0.357141	3.51481e-10	2	154697855	154858354
475	ORC4	7.20972e-12	-0.379712	-0.258017	-0.501407	3.58569e-10	2	147930396	148021604
476	OAZ1	7.29886e-12	0.366583	0.744103	-0.0109375	3.62262e-10	19	2269509	2273490
477	PHPT1	8.07654e-12	0.355354	0.622623	0.0880846	4.00044e-10	9	136848724	136851027
478	COL1A1	8.97085e-12	0.0803344	0.139525	0.0211442	4.43437e-10	17	50184101	50201632
479	RNF213	9.30201e-12	-0.127546	-0.082737	-0.172355	4.58874e-10	17	80260866	80398786
480	TENM2	9.60189e-12	0.277718	0.451434	0.104002	4.71753e-10	5	167284799	168264157
481	TNRC6C	9.59854e-12	0.2133	0.320231	0.106369	4.71753e-10	17	77959240	78108835
482	KCNN2	9.62359e-12	-0.14839	-0.0919573	-0.204824	4.71866e-10	5	114055926	114496500
483	BCL11A	9.87223e-12	-1.01701	-0.754664	-1.27935	4.83084e-10	2	60450520	60554467
484	ROBO2	1.01182e-11	-0.309391	-0.217272	-0.40151	4.94125e-10	3	75906695	77649964
485	TIAM2	1.04329e-11	-0.221656	-0.151209	-0.292102	5.08475e-10	6	154832697	155257723
486	C5orf63	1.0551e-11	0.0762665	0.170831	-0.0182981	5.13203e-10	5	127042558	127073492
487	PHLDA2	1.16054e-11	0.0454009	0.0881142	0.00268756	5.6112e-10	11	2928273	2929420
488	RPL23	1.15904e-11	-0.0573384	0.307799	-0.422476	5.6112e-10	17	38847860	38853764
489	MAP4K4	1.15967e-11	-0.422052	-0.247422	-0.596683	5.6112e-10	2	101696850	101894689
490	RAP2A	1.32803e-11	-0.244849	-0.155742	-0.333956	6.40827e-10	13	97434169	97469128
491	BCAP29	1.47789e-11	-0.239451	-0.161646	-0.317255	7.11728e-10	7	107579977	107629170
492	MT-ND6	1.58807e-11	0.810494	1.11147	0.50952	7.63277e-10	MT	14149	14673
493	SFPQ	1.59679e-11	-0.247943	-0.0201556	-0.47573	7.6487e-10	1	35176378	35193145
494	RNASET2	1.59767e-11	0.157717	0.22462	0.0908141	7.6487e-10	6	166922113	166957191
495	CDH12	1.66593e-11	-0.187121	-0.113783	-0.260458	7.95981e-10	5	21750673	22853344
496	OLFM2	1.72614e-11	0.234153	0.375122	0.0931849	8.23132e-10	19	9853718	9936552
497	HEY1	1.80551e-11	0.187123	0.268955	0.10529	8.59297e-10	8	79762371	79767857
498	PPP2R2B	1.83337e-11	-0.467971	-0.323495	-0.612447	8.7085e-10	5	146581146	147084784
499	RAB9B	1.84699e-11	0.168176	0.234693	0.10166	8.7561e-10	X	103822327	103832257
500	ALKAL2	1.90658e-11	0.151024	0.276671	0.0253766	9.02101e-10	2	279558	288851
501	ANXA5	1.94565e-11	0.157732	0.232895	0.0825681	9.18802e-10	4	121667946	121696995
502	CCBE1	1.95173e-11	-0.0643252	-0.0341419	-0.0945086	9.19885e-10	18	59430939	59697662
503	RGMA	2.27541e-11	-0.202379	-0.134689	-0.270069	1.07037e-09	15	93035273	93089204
504	HLA-DRB1	2.29109e-11	-0.0447	-0.0190387	-0.0703612	1.07566e-09	6	32578769	32589848
505	MAP1A	2.53565e-11	0.210479	0.308572	0.112386	1.18819e-09	15	43510958	43531620
506	POLR2G	2.56806e-11	0.270479	0.371413	0.169545	1.20106e-09	11	62761565	62766710
507	CHRNA4	2.5744e-11	-0.127203	-0.0837985	-0.170607	1.20171e-09	20	63343223	63378401
508	RPL6	2.67036e-11	-1.34106	-0.315965	-2.36615	1.24412e-09	12	112405190	112418838
509	GAPDH	2.72607e-11	-0.141039	1.05215	-1.33423	1.26765e-09	12	6534512	6538374
510	MRPL32	2.80863e-11	-0.23484	-0.126611	-0.34307	1.30355e-09	7	42932376	42948958
511	GUCY1A1	2.85906e-11	-0.323392	-0.219356	-0.427429	1.32443e-09	4	155666726	155737059
512	SNAP25	2.96445e-11	-0.187049	-0.0990357	-0.275063	1.37064e-09	20	10218830	10307418
513	GRIA2	2.99427e-11	-0.520098	-0.304741	-0.735454	1.37918e-09	4	157204182	157366075
514	OPRD1	2.99221e-11	0.024575	0.0496393	-0.000489397	1.37918e-09	1	28812142	28871267
515	CBWD5	3.23291e-11	-0.196173	-0.132291	-0.260056	1.48628e-09	9	65668805	65734041
516	LRCH2	3.29033e-11	0.248216	0.347435	0.148997	1.50983e-09	X	115110616	115234096
517	TCEAL1	3.40153e-11	0.295089	0.40649	0.183688	1.55792e-09	X	103628704	103630953
518	BDP1	3.42775e-11	-0.309354	-0.191001	-0.427708	1.56697e-09	5	71455651	71567820
519	SH3GL2	3.55197e-11	-0.140209	-0.0820182	-0.198399	1.62071e-09	9	17579066	17797124
520	DDX3X	3.6544e-11	0.32861	0.482207	0.175014	1.66121e-09	X	41333348	41364472
521	RPL32	3.91323e-11	-1.28917	0.0687126	-2.64706	1.77556e-09	3	12834485	12841582
522	LRPAP1	4.07585e-11	0.298261	0.408551	0.187971	1.8459e-09	4	3503612	3532446
523	ARC	4.19282e-11	0.192512	0.271574	0.113451	1.89534e-09	8	142611049	142614479
524	PTBP2	4.34878e-11	-0.204189	-0.094066	-0.314312	1.96219e-09	1	96721665	96823738
525	ARHGDIG	4.41979e-11	-0.184883	-0.126793	-0.242972	1.99054e-09	16	280450	283010
526	CAMK2N1	5.15909e-11	-0.896131	-0.525387	-1.26688	2.3192e-09	1	20482391	20486210
527	LRFN5	5.3933e-11	0.0995322	0.156773	0.042291	2.42002e-09	14	41607570	41904549
528	NASP	5.82694e-11	-0.329367	-0.214735	-0.443999	2.60978e-09	1	45583846	45618904
529	ELAVL2	5.90239e-11	0.0972146	0.195677	-0.001248	2.63872e-09	9	23690104	23826337
530	INAFM1	6.54097e-11	0.137344	0.219574	0.055114	2.91883e-09	19	47274885	47275723
531	XIAP	6.56134e-11	0.266329	0.374886	0.157773	2.92256e-09	X	123859724	123913976
532	MID1	6.63634e-11	0.180596	0.259137	0.102056	2.95056e-09	X	10445310	10833654
533	RAP2C	6.74845e-11	0.105054	0.153126	0.0569827	2.99493e-09	X	132203024	132219480
534	FMNL2	6.94878e-11	-0.246722	-0.167341	-0.326103	3.07822e-09	2	152335174	152649826
535	RPL10	7.12006e-11	-0.956838	0.545558	-2.45923	3.14836e-09	X	154389955	154409168
536	HNRNPA2B1	7.27594e-11	-0.023406	0.352758	-0.39957	3.21145e-09	7	26173057	26201529
537	ZNF385A	7.40342e-11	-0.137725	-0.0911975	-0.184253	3.2618e-09	12	54369133	54391298
538	PTMA	7.85681e-11	-1.36001	-0.151836	-2.56819	3.45214e-09	2	231706895	231713541
539	VIM	7.86385e-11	1.13553	1.57602	0.695033	3.45214e-09	10	17228241	17237593
540	PLS3	8.15085e-11	0.161996	0.237282	0.0867093	3.57169e-09	X	115561174	115650861
541	ENDOG	8.2023e-11	0.260345	0.360025	0.160666	3.58777e-09	9	128818500	128822676
542	CCL3L1	8.53927e-11	NA	NA	NA	3.72846e-09	17	36194869	36196758
543	NTNG2	8.87315e-11	0.0857204	0.129989	0.0414522	3.86729e-09	9	132161676	132244526
544	DDX17	9.04474e-11	-0.0654735	0.183911	-0.314858	3.93503e-09	22	38483438	38507660
545	PDLIM1	9.17338e-11	0.0817347	0.139541	0.023928	3.98387e-09	10	95237572	95291012
546	CDC42	9.27796e-11	-0.346545	-0.0704732	-0.622617	4.02211e-09	1	22025511	22101360
547	MAF	1.00839e-10	0.0995272	0.155006	0.0440482	4.36369e-09	16	79585843	79600737
548	AUTS2	1.01023e-10	0.435987	0.668519	0.203455	4.36392e-09	7	69598296	70793506
549	FAM153A	1.01595e-10	0.0146562	0.0410732	-0.0117609	4.38083e-09	5	177707981	177783398
550	RPL19	1.03968e-10	-1.17304	-0.116932	-2.22915	4.4752e-09	17	39200283	39204732
551	RCN2	1.0425e-10	0.393321	0.637812	0.148829	4.47944e-09	15	76931738	76954393
552	SLC35F2	1.07934e-10	-0.0519358	-0.0279945	-0.075877	4.62956e-09	11	107790991	107928293
553	HOXB3	1.09053e-10	0.173638	0.359844	-0.0125691	4.66111e-09	17	48548870	48604912
554	CPNE5	1.0895e-10	-0.119438	-0.077207	-0.16167	4.66111e-09	6	36740775	36839444
555	MAP3K13	1.24586e-10	0.446281	0.614517	0.278046	5.31567e-09	3	185282941	185489094
556	AFAP1	1.28544e-10	-0.256847	-0.165496	-0.348198	5.47492e-09	4	7758714	7939926
557	ORAI2	1.37149e-10	0.320327	0.442417	0.198236	5.83122e-09	7	102433106	102456825
558	SQLE	1.4511e-10	0.287294	0.438829	0.13576	6.15893e-09	8	124998497	125022283
559	USP6NL	1.49894e-10	-0.116454	-0.0726041	-0.160304	6.35091e-09	10	11453946	11611754
560	MIR181A1HG	1.54605e-10	-0.46361	-0.324779	-0.602442	6.53913e-09	1	198777861	198937471
561	VGF	1.55679e-10	0.23955	0.34495	0.134149	6.57311e-09	7	101162509	101165569
562	CBR1	1.6133e-10	0.21559	0.300245	0.130935	6.79989e-09	21	36069941	36073166
563	NPTX1	1.63018e-10	0.38044	0.526126	0.234755	6.85918e-09	17	80466834	80477843
564	CCSAP	1.68803e-10	-0.240122	-0.165823	-0.314422	7.09029e-09	1	229321011	229343294
565	KHDRBS1	1.81671e-10	-0.360909	-0.196167	-0.52565	7.60453e-09	1	32013868	32060850
566	PCDHA12	1.84858e-10	-0.198516	-0.132414	-0.264618	7.72466e-09	5	140875302	141012347
567	WDR20	1.88577e-10	-0.271	-0.186686	-0.355313	7.86656e-09	14	102139503	102224847
568	TNMD	1.89559e-10	0.121951	0.268531	-0.0246304	7.89396e-09	X	100584936	100599885
569	FAM133A	1.97833e-10	0.130504	0.205563	0.0554449	8.22445e-09	X	93674013	93712274
570	BEX4	2.02189e-10	-0.0198649	0.219264	-0.258993	8.3912e-09	X	103215108	103217246
571	NPAS3	2.03263e-10	0.136762	0.219825	0.0536995	8.4214e-09	14	32934396	33804176
572	TXN	2.04775e-10	0.622542	0.973669	0.271416	8.46961e-09	9	110243810	110256507
573	HERC3	2.07452e-10	-0.133568	-0.0882421	-0.178895	8.56576e-09	4	88592434	88708541
574	SSX2IP	2.08615e-10	-0.169918	-0.112194	-0.227642	8.59207e-09	1	84643707	84690803
575	MACF1	2.10324e-10	-0.345137	-0.186966	-0.503308	8.64033e-09	1	39081316	39487177
576	PABPC5	2.12488e-10	0.175768	0.284416	0.0671202	8.69984e-09	X	91434595	91438584
577	CST3	2.16794e-10	0.355437	0.513183	0.197691	8.86123e-09	20	23626706	23638473
578	EPHX1	2.17415e-10	0.124695	0.181	0.0683896	8.8717e-09	1	225810092	225845563
579	ZNF493	2.18947e-10	-0.273438	-0.186283	-0.360594	8.91925e-09	19	21397119	21427577
580	QPRT	2.25448e-10	0.146437	0.224639	0.0682355	9.16873e-09	16	29663279	29698699
581	HEPH	2.34204e-10	0.0896499	0.167374	0.0119253	9.49306e-09	X	66162549	66268867
582	RPS12	2.55209e-10	-2.43977	-1.16966	-3.70987	1.03273e-08	6	132814569	132817564
583	RPL15	2.78114e-10	0.517952	1.91761	-0.881704	1.12354e-08	3	23916591	23924374
584	RBMS1	2.8218e-10	0.116446	0.193959	0.0389324	1.13808e-08	2	160272151	160493807
585	UQCRQ	2.91618e-10	0.263167	0.544519	-0.0181839	1.1742e-08	5	132866630	132868847
586	RNASEH2B	2.95031e-10	-0.195636	-0.130379	-0.260894	1.18598e-08	13	50909747	51024120
587	PLPP5	3.02261e-10	-0.311094	-0.212749	-0.409438	1.21304e-08	8	38263130	38269243
588	PCP4	3.2027e-10	0.469506	0.666812	0.2722	1.28319e-08	21	39867438	39929397
589	NIN	3.22354e-10	-0.193704	-0.127595	-0.259814	1.28941e-08	14	50719763	50831162
590	YIF1A	3.25575e-10	0.265196	0.373979	0.156414	1.30016e-08	11	66284580	66289145
591	MYL12A	3.43734e-10	0.323555	0.448062	0.199048	1.37043e-08	18	3247481	3256236
592	TCEAL5	3.51801e-10	-0.264089	-0.182836	-0.345342	1.40029e-08	X	103273691	103276750
593	CLIC1	3.70213e-10	0.339886	0.472427	0.207346	1.47117e-08	6	31730581	31739763
594	MT-ND4L	4.00198e-10	0.530137	0.916559	0.143716	1.58774e-08	MT	10470	10766
595	PHF6	4.06668e-10	0.241556	0.362875	0.120237	1.61078e-08	X	134373312	134428791
596	SORCS3	4.25617e-10	-0.134233	-0.0805008	-0.187964	1.68309e-08	10	104641290	105265242
597	TMEM178A	4.29606e-10	-0.103774	-0.0623377	-0.14521	1.69611e-08	2	39664982	39717963
598	IGFBP7	4.65597e-10	0.788293	1.05796	0.518629	1.83225e-08	4	57030773	57110385
599	EBF2	4.69481e-10	0.148889	0.255023	0.042755	1.84455e-08	8	25841725	26045413
600	RPL36AL	4.77718e-10	-0.690737	-0.458095	-0.92338	1.87389e-08	14	49618530	49620626
601	ZNF714	5.15797e-10	0.211998	0.309481	0.114514	2.02e-08	19	21082159	21125270
602	ZNF571-AS1	5.43031e-10	0.0849972	0.133093	0.0369011	2.12323e-08	19	37548914	37587348
603	BTF3	5.52103e-10	-0.0609649	0.292517	-0.414447	2.15524e-08	5	73498408	73505635
604	GLCCI1	5.62499e-10	-0.283905	-0.193011	-0.374799	2.1923e-08	7	7968796	8094272
605	KIF13A	5.70393e-10	0.108246	0.16719	0.0493023	2.21951e-08	6	17759183	17987635
606	MAP6	6.61886e-10	0.239585	0.373923	0.105247	2.56731e-08	11	75586918	75669120
607	UNC5C	6.67017e-10	0.0754801	0.153304	-0.002344	2.5831e-08	4	95162504	95549206
608	CACNG2	6.96205e-10	0.19481	0.285344	0.104275	2.69185e-08	22	36563921	36703558
609	PALMD	7.13721e-10	-0.225658	-0.101803	-0.349512	2.75519e-08	1	99646113	99694541
610	ZNF439	7.21242e-10	0.160532	0.232042	0.0890219	2.77541e-08	19	11848726	11883750
611	REPS2	7.20448e-10	0.071121	0.12431	0.0179324	2.77541e-08	X	16946658	17153272
612	KCNB1	7.37453e-10	0.103586	0.153949	0.0532227	2.83331e-08	20	49293394	49484297
613	ANKRD36C	7.98762e-10	-0.261772	-0.161723	-0.36182	3.06402e-08	2	95836919	95991831
614	OSBPL1A	8.20431e-10	0.242265	0.337328	0.147202	3.14219e-08	18	24162045	24397880
615	RPS27A	8.35041e-10	-1.34719	-0.0646662	-2.62972	3.19311e-08	2	55231903	55235853
616	CACNA2D2	8.96913e-10	0.0954639	0.151553	0.0393752	3.42432e-08	3	50362799	50504244
617	ACTG1	9.84921e-10	0.616619	2.12779	-0.894548	3.75443e-08	17	81509971	81523847
618	SEL1L3	9.94355e-10	-0.095054	-0.0582947	-0.131813	3.78446e-08	4	25747433	25863760
619	GUCA1A	1.00549e-09	0.0994093	0.145858	0.0529607	3.82085e-08	6	42155406	42180049
620	RPL39	1.09421e-09	-1.82261	-0.405279	-3.23995	4.1515e-08	X	119786504	119791630
621	JADE1	1.09985e-09	-0.184761	-0.121739	-0.247783	4.16642e-08	4	128809700	128875224
622	TANC2	1.1594e-09	-0.247249	-0.148585	-0.345912	4.37837e-08	17	63009556	63427699
623	NCAPG	1.19209e-09	-0.0781797	-0.0432707	-0.113089	4.48785e-08	4	17810979	17844865
624	DPP6	1.19154e-09	0.155026	0.228566	0.0814863	4.48785e-08	7	153887097	154894285
625	THSD7A	1.23886e-09	-0.878313	-0.623913	-1.13271	4.65675e-08	7	11370365	11832198
626	RPL36A	1.25675e-09	-0.700229	-0.466236	-0.934222	4.71668e-08	X	101390824	101396155
627	EPB41L3	1.26705e-09	-0.295369	-0.200424	-0.390314	4.74802e-08	18	5392381	5630700
628	CXXC4	1.29627e-09	0.112052	0.173674	0.050431	4.85003e-08	4	104468308	104494901
629	NRDC	1.31989e-09	-0.256944	-0.164956	-0.348931	4.93085e-08	1	51789191	51878937
630	RPL10A	1.47494e-09	-0.978754	-0.454001	-1.50351	5.49319e-08	6	35468401	35470785
631	PTN	1.5279e-09	0.348091	0.541445	0.154736	5.68172e-08	7	137227341	137343774
632	SHOC2	1.61587e-09	-0.235464	-0.1444	-0.326529	5.99967e-08	10	110919593	111013666
633	GREB1L	1.62911e-09	0.242704	0.429225	0.056182	6.03961e-08	18	21242242	21525417
634	WDR47	1.63289e-09	-0.195029	-0.121721	-0.268336	6.04443e-08	1	108970214	109042113
635	AIF1	1.66416e-09	0.0306741	0.0604348	0.000913302	6.15083e-08	6	31615217	31617021
636	NTRK1	1.68162e-09	0.139608	0.295116	-0.0159007	6.20593e-08	1	156815640	156881850
637	LRRN2	1.69461e-09	-0.158025	-0.0965885	-0.219462	6.24437e-08	1	204617170	204685738
638	BAALC	1.71096e-09	0.146286	0.211649	0.080923	6.29508e-08	8	103140713	103230305
639	CEBPZOS	1.76035e-09	0.228275	0.320346	0.136204	6.46701e-08	2	37196488	37216193
640	ABLIM1	1.77681e-09	0.112619	0.166617	0.0586206	6.51764e-08	10	114431113	114768061
641	NDUFAF3	1.79778e-09	0.25148	0.372785	0.130175	6.58463e-08	3	49020459	49023495
642	PARVA	1.93941e-09	0.0557009	0.0962198	0.0151819	7.09271e-08	11	12377563	12535356
643	PCDHB4	2.00013e-09	-0.142303	-0.0896826	-0.194923	7.30379e-08	5	141121818	141125623
644	PDPR	2.02268e-09	-0.178938	-0.117934	-0.239942	7.37505e-08	16	70114332	70162537
645	SHC2	2.14585e-09	-0.212248	-0.138013	-0.286482	7.81245e-08	19	416583	460996
646	OTP	2.42605e-09	NA	NA	NA	8.81936e-08	5	77628712	77638713
647	FAM218A	2.44192e-09	0.101551	0.158122	0.0449807	8.86381e-08	4	164956948	164959122
648	CLDN6	2.46828e-09	-0.0873069	-0.0522027	-0.122411	8.94614e-08	16	3014712	3020071
649	KLHL14	2.60123e-09	0.0954324	0.145814	0.0450505	9.41397e-08	18	32672673	32773023
650	INHBA	2.60665e-09	-0.171862	-0.106746	-0.236979	9.41956e-08	7	41667168	41705834
651	TAF7	2.73905e-09	0.568951	0.826346	0.311557	9.88332e-08	5	141260225	141320784
652	ZNF100	2.79961e-09	-0.146851	-0.0922146	-0.201488	1.00869e-07	19	21722771	21767579
653	HOTAIRM1	2.85693e-09	0.113821	0.230699	-0.00305786	1.02767e-07	7	27095647	27100265
654	PTCHD1	2.86073e-09	0.0832595	0.157239	0.00927946	1.02767e-07	X	23334849	23404374
655	FAU	2.8779e-09	-0.490264	0.518613	-1.49914	1.03231e-07	11	65120630	65122177
656	WDR72	3.02007e-09	0.0522481	0.129984	-0.0254874	1.08171e-07	15	53513741	53762878
657	CHD3	3.159e-09	-0.518109	-0.323728	-0.712489	1.12981e-07	17	7884796	7912760
658	DAD1	3.16652e-09	0.38946	0.611912	0.167007	1.13083e-07	14	22564907	22589224
659	DOK5	3.29185e-09	0.203419	0.296343	0.110496	1.17387e-07	20	54475593	54651169
660	HOXA2	3.37702e-09	0.141741	0.31361	-0.0301279	1.20248e-07	7	27100354	27102686
661	TRAPPC1	3.41405e-09	0.239866	0.414875	0.0648571	1.21388e-07	17	7930345	7932123
662	PCSK1	3.58922e-09	0.284683	0.525074	0.0442929	1.27431e-07	5	96390333	96434143
663	SEZ6L	3.65776e-09	0.155819	0.234189	0.0774499	1.29675e-07	22	26169462	26383597
664	NENF	3.84477e-09	-0.233428	-0.1556	-0.311257	1.36106e-07	1	212432920	212446379
665	PAK2	3.98715e-09	-0.27761	-0.16177	-0.39345	1.40941e-07	3	196739857	196832647
666	CAMKK2	4.15016e-09	-0.157821	-0.0921876	-0.223453	1.46278e-07	12	121237675	121298308
667	RASGEF1B	4.21942e-09	-0.314057	-0.206908	-0.421207	1.48504e-07	4	81426393	82044244
668	TYRO3	4.49705e-09	0.159504	0.234088	0.0849201	1.58047e-07	15	41557675	41583589
669	PSMG1	4.98795e-09	0.128036	0.189176	0.0668963	1.74794e-07	21	39174769	39183488
670	PEX5L	5.09257e-09	-0.221644	-0.146286	-0.297001	1.78203e-07	3	179794958	180037053
671	RPL11	5.1683e-09	-1.84265	-0.580583	-3.10471	1.80593e-07	1	23691742	23696835
672	GRIA4	5.22811e-09	0.210491	0.323207	0.0977748	1.82421e-07	11	105609994	105982092
673	TSPO	5.31549e-09	0.0506836	0.178153	-0.0767859	1.85204e-07	22	43151547	43163242
674	CAMK2D	6.02874e-09	0.203986	0.287977	0.119995	2.09755e-07	4	113451032	113761927
675	GRIK3	6.20787e-09	-0.270008	-0.182638	-0.357379	2.15372e-07	1	36795527	37034515
676	LYPD5	6.20325e-09	0.0312509	0.0637219	-0.00122001	2.15372e-07	19	43785874	43827206
677	COL9A3	6.24419e-09	-0.268796	-0.178151	-0.35944	2.16323e-07	20	62816244	62841159
678	U2SURP	6.33454e-09	-0.222972	-0.0978143	-0.34813	2.19141e-07	3	142964497	143060725
679	GPR82	6.48475e-09	0.188624	0.283722	0.0935261	2.24019e-07	X	41724181	41730130
680	CACNA1C	6.52081e-09	0.117944	0.175118	0.0607706	2.24854e-07	12	1970786	2697950
681	RAP2C-AS1	6.52741e-09	0.0644633	0.106879	0.0220473	2.24854e-07	X	132217053	132432862
682	POU6F2	6.6245e-09	0.052509	0.0993896	0.00562837	2.27875e-07	7	38977909	39493095
683	CAPN1	6.68607e-09	-0.213668	-0.142617	-0.284719	2.29668e-07	11	65180566	65212006
684	ZSWIM7	6.71264e-09	-0.226126	-0.147977	-0.304275	2.30256e-07	17	15976560	15999717
685	ST8SIA1	6.8005e-09	-0.177858	-0.11556	-0.240156	2.32941e-07	12	22063773	22437041
686	ATP1A1	6.86393e-09	0.203099	0.312312	0.0938862	2.34783e-07	1	116372668	116410261
687	TMEM35A	6.9629e-09	0.244349	0.385826	0.102871	2.37834e-07	X	101078879	101096367
688	NDRG1	7.00944e-09	-0.210897	-0.138073	-0.283722	2.39088e-07	8	133237175	133302022
689	IGSF3	7.34865e-09	-0.196919	-0.113704	-0.280134	2.50307e-07	1	116574399	116667755
690	ASTN2	7.44482e-09	-0.121384	-0.0739993	-0.168769	2.53228e-07	9	116425225	117415070
691	PCYT1B	7.54167e-09	0.0843072	0.128718	0.0398967	2.56164e-07	X	24558087	24672677
692	CA9	7.6032e-09	-0.239537	-0.159795	-0.319278	2.57894e-07	9	35673918	35681159
693	MED14	7.6381e-09	0.145954	0.212944	0.0789633	2.58717e-07	X	40648305	40735858
694	KIAA1586	7.69801e-09	-0.235151	-0.1507	-0.319602	2.60383e-07	6	57046532	57055239
695	NSMF	7.76606e-09	-0.324145	-0.2025	-0.445789	2.6232e-07	9	137447570	137459334
696	EHD4	7.77981e-09	0.0415506	0.0736332	0.0094679	2.6242e-07	15	41895933	41972557
697	ACTA2	7.89206e-09	0.12634	0.224075	0.0286048	2.6547e-07	10	88935074	88991339
698	PCDHGA8	7.9476e-09	0.128072	0.196377	0.059766	2.66969e-07	5	141390157	141512979
699	ARSD	8.11503e-09	0.0982669	0.147212	0.0493215	2.72217e-07	X	2903972	2929349
700	SYN3	8.61119e-09	0.0892327	0.134929	0.0435363	2.88463e-07	22	32507820	33058381
701	NRCAM	9.06085e-09	-0.158506	-0.0771008	-0.239911	3.03108e-07	7	108147623	108456717
702	RPL31	9.28793e-09	0.0414518	0.280246	-0.197343	3.10278e-07	2	101002229	101024032
703	CDK6	9.53162e-09	0.0816776	0.127792	0.0355631	3.17547e-07	7	92604921	92836573
704	TP73	9.75561e-09	0.0434001	0.0879463	-0.00114615	3.24564e-07	1	3652516	3736201
705	PNN	9.97556e-09	-0.307208	-0.0576888	-0.556728	3.31429e-07	14	39175183	39183220
706	FOXP2	1.00956e-08	0.26719	0.46104	0.0733396	3.34959e-07	7	114086327	114693772
707	RPS16	1.03336e-08	-0.0601696	0.744732	-0.865071	3.41922e-07	19	39433137	39435949
708	ANO4	1.07867e-08	-0.113207	-0.0683095	-0.158105	3.56432e-07	12	100717526	101128641
709	SPTAN1	1.10592e-08	-0.409442	-0.142139	-0.676744	3.64937e-07	9	128552558	128633662
710	RPS19	1.12007e-08	-1.66535	-9.44102e-05	-3.3306	3.69108e-07	19	41860255	41872925
711	ZBTB16	1.1254e-08	0.0495682	0.0824763	0.01666	3.70361e-07	11	114059711	114256765
712	TTBK2	1.14566e-08	-0.200224	-0.129087	-0.271362	3.7652e-07	15	42738730	42920809
713	LOX	1.15109e-08	0.0273159	0.0505662	0.00406554	3.77795e-07	5	122063195	122078360
714	BCL7A	1.27483e-08	-0.292999	-0.181087	-0.404911	4.17279e-07	12	122019422	122062044
715	LDHA	1.27478e-08	-0.743226	-0.493738	-0.992713	4.17279e-07	11	18394560	18408425
716	CEP63	1.29579e-08	-0.176966	-0.110436	-0.243496	4.23571e-07	3	134485721	134575017
717	CALN1	1.41397e-08	0.0149224	0.0275291	0.00231566	4.60961e-07	7	71779491	72447151
718	TMEM80	1.43431e-08	0.205587	0.298947	0.112226	4.66967e-07	11	695428	705028
719	TSPYL5	1.43883e-08	-0.0772334	-0.0452088	-0.109258	4.67813e-07	8	97273488	97277928
720	HPCA	1.47256e-08	0.0807167	0.140654	0.0207799	4.7814e-07	1	32885994	32898441
721	HECTD4	1.56674e-08	-0.296472	-0.192974	-0.39997	5.08042e-07	12	112160188	112382439
722	MRAP2	1.62133e-08	0.0309151	0.0677285	-0.0058983	5.25043e-07	6	84033772	84090881
723	AURKAIP1	1.63672e-08	0.375263	0.588943	0.161582	5.29322e-07	1	1373730	1375495
724	RELN	1.64969e-08	0.0314445	0.0883798	-0.0254908	5.3281e-07	7	103471784	103989658
725	DBP	1.68268e-08	-0.23623	-0.150926	-0.321534	5.42742e-07	19	48630030	48637379
726	PPP1R14B	1.7362e-08	-0.528181	-0.258006	-0.798357	5.59263e-07	11	64244479	64246943
727	ATP2C2	1.79645e-08	-0.0510651	-0.0242189	-0.0779113	5.77906e-07	16	84368527	84464187
728	DPP10-AS1	1.83179e-08	0.0195745	0.0466461	-0.00749707	5.88496e-07	2	115126622	115161384
729	EBP	1.84186e-08	0.215172	0.315315	0.115029	5.90951e-07	X	48521799	48528716
730	NCAM2	1.85239e-08	0.12562	0.188789	0.0624511	5.93547e-07	21	20998409	21543329
731	PCDHA3	1.8734e-08	0.0177629	0.0399024	-0.00437653	5.99489e-07	5	140801028	141012347
732	CCDC88C	1.92514e-08	-0.2065	-0.132837	-0.280164	6.15236e-07	14	91271323	91417844
733	ALG13	1.94344e-08	0.157635	0.22882	0.0864508	6.20269e-07	X	111665811	111760649
734	PGF	1.98504e-08	0.0639419	0.106316	0.021568	6.32715e-07	14	74941834	74955626
735	OLFM3	2.01044e-08	0.102701	0.179899	0.025502	6.39973e-07	1	101802560	101996926
736	SMIM24	2.02897e-08	0.0360016	0.065059	0.00694418	6.45027e-07	19	3473986	3480525
737	PRKAR2A	2.11651e-08	0.198638	0.291236	0.106041	6.7198e-07	3	48744597	48847874
738	DCP2	2.19772e-08	-0.143851	-0.0843108	-0.203391	6.96853e-07	5	112976702	113022195
739	CCDC160	2.20631e-08	0.141424	0.251661	0.0311879	6.98666e-07	X	134237047	134246207
740	GRHPR	2.21614e-08	0.181169	0.269908	0.0924297	7.00866e-07	9	37422666	37436990
741	CHRM3	2.22447e-08	0.076273	0.125186	0.0273604	7.02585e-07	1	239386565	239915452
742	NDUFB7	2.25409e-08	0.344004	0.599593	0.0884161	7.11017e-07	19	14566078	14572066
743	MAP2	2.27159e-08	-0.394468	-0.126819	-0.662117	7.1561e-07	2	209424058	209734118
744	KLF6	2.28211e-08	0.267268	0.379291	0.155245	7.17995e-07	10	3775996	3785281
745	CADPS2	2.29171e-08	0.116472	0.211299	0.0216451	7.20083e-07	7	122318411	122886759
746	TMEM108	2.35138e-08	-0.193165	-0.126248	-0.260082	7.36927e-07	3	133038391	133397792
747	SELENOM	2.42056e-08	0.315081	0.446566	0.183597	7.57633e-07	22	31104772	31120069
748	CD99	2.45134e-08	0.147288	0.214638	0.079937	7.66279e-07	X	2691187	2741309
749	ARPC3	2.53616e-08	0.0235035	0.229177	-0.18217	7.91776e-07	12	110434823	110450422
750	NDUFS4	2.55775e-08	0.194513	0.323492	0.0655343	7.97494e-07	5	53560633	53683338
751	COX6A1	2.6157e-08	0.114903	0.466822	-0.237017	8.14518e-07	12	120438090	120440737
752	RPS15A	2.62074e-08	-0.697471	0.479936	-1.87488	8.15045e-07	16	18781295	18790383
753	FAM89B	2.63225e-08	-0.34931	-0.226147	-0.472473	8.17576e-07	11	65572349	65574198
754	TTLL7	2.68479e-08	-0.257002	-0.169192	-0.344813	8.32832e-07	1	83865024	83999150
755	TMEM132E	2.74879e-08	0.0772332	0.123554	0.0309128	8.51599e-07	17	34579487	34639318
756	ADAMTS2	2.89499e-08	0.0481195	0.0813032	0.0149358	8.95753e-07	5	179110853	179345461
757	NR4A3	2.94368e-08	0.0581958	0.0887411	0.0276505	9.0966e-07	9	99821855	99866891
758	GNAL	3.01341e-08	0.171807	0.247991	0.0956233	9.30029e-07	18	11689264	11885685
759	LIMCH1	3.07683e-08	-0.23312	-0.0777216	-0.388518	9.48396e-07	4	41359607	41700044
760	SLC1A2	3.08424e-08	-0.313822	-0.209324	-0.418321	9.49476e-07	11	35251205	35420063
761	KLHL29	3.11475e-08	-0.133718	-0.0831864	-0.18425	9.57659e-07	2	23385179	23708611
762	LINC01006	3.23163e-08	0.153258	0.221394	0.085122	9.91087e-07	7	156388922	156640654
763	METRN	3.23156e-08	0.347809	0.491053	0.204565	9.91087e-07	16	715118	719655
764	SNCG	3.23802e-08	0.0322259	0.0571692	0.00728262	9.91797e-07	10	86958599	86963258
765	HPDL	3.28903e-08	0.0453805	0.0828972	0.00786378	1.00615e-06	1	45326895	45328679
766	CETN2	3.45729e-08	0.179518	0.267915	0.0911215	1.0563e-06	X	152826994	152830757
767	FAM117B	3.68631e-08	-0.17409	-0.111027	-0.237154	1.12486e-06	2	202634969	202769757
768	HSPH1	3.70125e-08	0.242919	0.347151	0.138686	1.128e-06	13	31134973	31162388
769	CP	3.78215e-08	0.278415	0.432257	0.124572	1.15121e-06	3	149162410	149221829
770	MMP16	3.97027e-08	-0.174563	-0.109807	-0.23932	1.20696e-06	8	88032011	88328025
771	ITSN1	3.99242e-08	-0.16402	-0.0961517	-0.231888	1.21218e-06	21	33642400	33899861
772	HSPB1	4.08949e-08	0.234785	0.337021	0.132549	1.2401e-06	7	76302673	76304295
773	CADM4	4.11584e-08	-0.225696	-0.132785	-0.318607	1.24654e-06	19	43622368	43639850
774	SIPA1L1	4.18136e-08	-0.0940016	-0.0571917	-0.130811	1.26481e-06	14	71320449	71741229
775	PAPPA2	4.27998e-08	0.0469149	0.0744172	0.0194126	1.29303e-06	1	176463171	176845601
776	STMN1	4.30109e-08	-0.355241	0.353455	-1.06394	1.29758e-06	1	25884181	25906991
777	FAM136A	4.30571e-08	-0.160244	-0.0873582	-0.23313	1.29758e-06	2	70295975	70302090
778	SLC1A5	4.37786e-08	0.0524791	0.0894303	0.0155278	1.31769e-06	19	46774883	46788594
779	EML1	4.55508e-08	-0.230171	-0.140272	-0.32007	1.36934e-06	14	99737693	99942060
780	CYCS	4.58481e-08	0.190205	0.403956	-0.0235448	1.37658e-06	7	25118656	25125260
781	KDM6A	4.66635e-08	0.141939	0.205706	0.078172	1.39933e-06	X	44873188	45112779
782	PTH2	4.75477e-08	0.116696	0.20166	0.0317326	1.42409e-06	19	49422419	49423441
783	NSMCE1	4.80605e-08	0.167678	0.240745	0.0946111	1.43768e-06	16	27224994	27268772
784	CEP126	4.8873e-08	-0.215947	-0.138282	-0.293612	1.45839e-06	11	101915010	102001062
785	TECRL	4.88317e-08	-0.0669954	-0.02654	-0.107451	1.45839e-06	4	64275257	64409468
786	MIR124-2HG	4.94184e-08	0.342859	0.500266	0.185451	1.47286e-06	8	64373151	64383787
787	NME5	5.03154e-08	0.0481582	0.0836165	0.0126998	1.49776e-06	5	138115175	138139443
788	ALG10B	5.04854e-08	-0.105732	-0.0638586	-0.147605	1.50098e-06	12	38316762	38329721
789	BSG	5.10538e-08	0.24387	0.46339	0.0243503	1.51603e-06	19	571277	583493
790	FZD3	5.13412e-08	-0.384706	-0.253551	-0.515862	1.52271e-06	8	28494205	28574267
791	KCNE1	5.15888e-08	-0.133604	-0.0782583	-0.18895	1.52818e-06	21	34446688	34512210
792	CHST10	5.27274e-08	-0.20096	-0.129661	-0.272259	1.56001e-06	2	100391860	100417668
793	KMT2C	5.35582e-08	-0.162653	-0.0620936	-0.263213	1.58267e-06	7	152134922	152436003
794	ZNF835	5.43004e-08	0.0617305	0.121475	0.00198558	1.60071e-06	19	56661980	56671783
795	HERPUD1	5.42663e-08	0.339257	0.479214	0.199301	1.60071e-06	16	56932142	56944864
796	RPL30	5.44032e-08	-1.63564	-0.439114	-2.83217	1.6018e-06	8	98024851	98046469
797	OSBPL10	5.44943e-08	-0.210525	-0.130018	-0.291032	1.60254e-06	3	31657890	32077580
798	PRPF4B	5.47436e-08	-0.278042	-0.173782	-0.382303	1.60793e-06	6	4021267	4064983
799	PRPS1	5.55593e-08	0.136635	0.198465	0.0748049	1.62992e-06	X	107628428	107651993
800	GPR176	5.59269e-08	0.0239778	0.0503456	-0.00239007	1.63873e-06	15	39799008	39920266
801	FOXP4	5.83136e-08	0.0989871	0.14751	0.0504645	1.7066e-06	6	41546426	41602384
802	RCAN2	5.87195e-08	0.0939145	0.153061	0.0347676	1.71641e-06	6	46220736	46491972
803	RALGAPA2	5.96613e-08	-0.172213	-0.101849	-0.242577	1.74185e-06	20	20389530	20712644
804	MCF2	6.16633e-08	0.0694571	0.112719	0.0261955	1.79814e-06	X	139581770	139708227
805	KRT19	6.17371e-08	0.0665379	0.124024	0.00905159	1.79814e-06	17	41523617	41528308
806	PHLDA1	6.19751e-08	0.208082	0.316293	0.0998698	1.80291e-06	12	76025447	76033932
807	CDH18	6.32919e-08	-0.236189	-0.143542	-0.328835	1.83683e-06	5	19471296	20575873
808	HIF3A	6.32355e-08	0.117783	0.176784	0.0587833	1.83683e-06	19	46297046	46343433
809	PRKAA2	6.38406e-08	-0.160349	-0.0982956	-0.222403	1.85054e-06	1	56645314	56715335
810	EPHA5	6.41097e-08	-0.234569	-0.147659	-0.32148	1.85613e-06	4	65319563	65670495
811	NME1	6.86588e-08	0.158025	0.347574	-0.0315233	1.98547e-06	17	51153559	51162428
812	PSMB1	7.05356e-08	0.210222	0.435798	-0.0153537	2.03732e-06	6	170535120	170553307
813	EVX1	7.28393e-08	NA	NA	NA	2.10137e-06	7	27242700	27250493
814	ARL2	7.40362e-08	0.260431	0.393824	0.127038	2.13337e-06	11	65014160	65022184
815	NDUFV1	7.4239e-08	0.215795	0.330247	0.101342	2.13668e-06	11	67605653	67612554
816	PDE11A	7.67819e-08	0.0647496	0.120429	0.0090704	2.20465e-06	2	177623244	178072777
817	UNC5D	7.6979e-08	-0.113658	-0.0550869	-0.172229	2.2077e-06	8	35235475	35796550
818	AKR7A2	7.71229e-08	0.216384	0.309162	0.123605	2.20922e-06	1	19303965	19312146
819	ERC1	7.79218e-08	-0.182249	-0.112958	-0.251541	2.22948e-06	12	990509	1495933
820	HNRNPDL	7.88991e-08	-0.250747	0.030075	-0.531569	2.25479e-06	4	82422564	82430408
821	GSG1	8.28022e-08	0.0508068	0.128131	-0.026517	2.36079e-06	12	13083532	13103683
822	CTPS2	8.38728e-08	0.117905	0.180037	0.0557732	2.38851e-06	X	16587999	16712936
823	JOSD2	8.53728e-08	0.127256	0.186128	0.0683842	2.42838e-06	19	50505998	50511220
824	DPP10	8.56595e-08	0.0592697	0.0984937	0.0200457	2.43369e-06	2	114442299	115845780
825	NT5DC1	8.77634e-08	-0.143606	-0.0858246	-0.201387	2.49055e-06	6	116100851	116249497
826	ENOX2	8.82073e-08	0.11346	0.172754	0.0541659	2.50023e-06	X	130623369	130903317
827	ACAP2	8.88974e-08	-0.206002	-0.125505	-0.286498	2.51686e-06	3	195274745	195443044
828	BST2	8.99495e-08	0.164707	0.259371	0.0700439	2.54369e-06	19	17402939	17405630
829	CIB2	9.36364e-08	0.135636	0.199874	0.0713977	2.64181e-06	15	78104606	78131535
830	RPRM	9.36132e-08	0.126778	0.192627	0.0609289	2.64181e-06	2	153477338	153478762
831	FAM199X	9.40033e-08	0.148847	0.214181	0.0835133	2.64908e-06	X	104166453	104195902
832	RPL5	9.80201e-08	-1.0289	0.161092	-2.21888	2.75908e-06	1	92832013	92841924
833	NDUFB2	1.0171e-07	0.10213	0.32655	-0.122291	2.85964e-06	7	140690777	140722790
834	SEC61A1	1.04121e-07	0.196029	0.290514	0.101544	2.92403e-06	3	128051641	128071683
835	NDUFS8	1.05459e-07	0.222236	0.408452	0.0360207	2.9582e-06	11	68030617	68036644
836	TEX41	1.12337e-07	0.0658624	0.145222	-0.0134974	3.14752e-06	2	144666312	145262988
837	EMID1	1.13621e-07	-0.140266	-0.0872564	-0.193276	3.17983e-06	22	29205896	29259597
838	JAK1	1.18354e-07	0.205907	0.308598	0.103216	3.30847e-06	1	64833229	65067754
839	RPL34	1.18727e-07	-0.994678	0.330878	-2.32023	3.3151e-06	4	108620566	108630412
840	TNPO1	1.19006e-07	-0.310548	-0.169241	-0.451856	3.31906e-06	5	72816312	72916733
841	NKTR	1.20564e-07	-0.394572	-0.230909	-0.558236	3.35866e-06	3	42600655	42648735
842	CPAMD8	1.26202e-07	0.0148841	0.0347246	-0.00495628	3.51171e-06	19	16892951	17026815
843	GRIN2B	1.29279e-07	-0.12385	-0.0447355	-0.202965	3.5932e-06	12	13437942	13982002
844	RPL12	1.32575e-07	-0.938278	-0.194926	-1.68163	3.68062e-06	9	127447674	127451406
845	PRELID3A	1.35602e-07	-0.137685	-0.0819793	-0.193391	3.76036e-06	18	12407896	12432238
846	LY6H	1.37465e-07	0.293938	0.554853	0.0330234	3.80768e-06	8	143157914	143160711
847	ARL4A	1.37945e-07	0.174819	0.267774	0.0818634	3.81664e-06	7	12686856	12690958
848	CDK19	1.41194e-07	-0.200906	-0.126129	-0.275682	3.90209e-06	6	110609978	110815958
849	FXYD1	1.42831e-07	0.147887	0.221862	0.0739117	3.94285e-06	19	35138824	35143109
850	B9D1	1.50547e-07	0.0862878	0.13138	0.0411956	4.14644e-06	17	19334308	19378193
851	PPP2R1B	1.50897e-07	-0.215378	-0.136591	-0.294165	4.15137e-06	11	111726908	111766389
852	FABP5	1.54397e-07	-0.452621	-0.263388	-0.641853	4.24287e-06	8	81280536	81284777
853	RAD50	1.66851e-07	-0.0919231	-0.0526985	-0.131148	4.57994e-06	5	132556019	132646349
854	ALDH2	1.69084e-07	0.153941	0.237006	0.070877	4.63598e-06	12	111766887	111817532
855	TUBA1C	1.72298e-07	0.145803	0.218947	0.0726582	4.71879e-06	12	49188736	49274600
856	GPD2	1.73242e-07	-0.100743	-0.0593671	-0.142118	4.73932e-06	2	156435290	156613735
857	EIF5	1.75775e-07	-0.475231	-0.272512	-0.677951	4.80321e-06	14	103333544	103345025
858	CARTPT	1.76869e-07	-0.197708	-0.123724	-0.271691	4.82768e-06	5	71719275	71721048
859	ELN	1.80652e-07	0.0254604	0.0545355	-0.00361467	4.92541e-06	7	74027789	74069907
860	ZNF677	1.87386e-07	0.295738	0.431153	0.160324	5.10328e-06	19	53235381	53254898
861	CDK10	1.93223e-07	-0.162005	-0.101698	-0.222313	5.25636e-06	16	89680737	89696354
862	XRCC5	1.94128e-07	-0.0670528	0.098952	-0.233058	5.27507e-06	2	216107464	216206303
863	GRIK4	1.95431e-07	0.0263955	0.0476232	0.00516776	5.30455e-06	11	120511746	120988906
864	GFAP	1.95767e-07	-0.0622217	-0.0228198	-0.101624	5.30777e-06	17	44903159	44916937
865	GNAI1	1.96167e-07	-0.262068	-0.16391	-0.360226	5.31268e-06	7	79768028	80226181
866	RBMS3	2.01547e-07	0.0369099	0.0667947	0.00702514	5.45232e-06	3	28574791	30010391
867	GFRA1	2.0357e-07	0.151875	0.285347	0.0184033	5.5009e-06	10	116056925	116273467
868	COMMD2	2.04435e-07	-0.158068	-0.059292	-0.256844	5.51816e-06	3	149738472	149752495
869	GEMIN8	2.04708e-07	0.114596	0.170959	0.0582327	5.51941e-06	X	14008279	14029893
870	EYA2	2.0766e-07	0.0315701	0.0719728	-0.00883252	5.59278e-06	20	46894624	47188844
871	ATG4A	2.15175e-07	0.118509	0.176677	0.0603413	5.78877e-06	X	108091668	108154671
872	DGKH	2.15627e-07	0.0843262	0.131548	0.0371047	5.79452e-06	13	42040036	42256578
873	KLHL15	2.16939e-07	0.131366	0.19454	0.0681924	5.82335e-06	X	23983720	24027186
874	NT5DC2	2.31516e-07	-0.155329	-0.0735078	-0.23715	6.20781e-06	3	52524385	52535054
875	MT1X	2.35305e-07	-0.302972	-0.181485	-0.424458	6.30244e-06	16	56682470	56684196
876	SLC25A33	2.38067e-07	0.169363	0.248279	0.0904467	6.36241e-06	1	9539465	9585173
877	GLMP	2.37863e-07	0.0769723	0.119892	0.0340532	6.36241e-06	1	156290089	156295689
878	RPS28	2.41275e-07	-1.21656	-0.0557373	-2.37739	6.44107e-06	19	8321158	8323340
879	ADAMTS5	2.47999e-07	0.0515881	0.0947282	0.00844793	6.60605e-06	21	26917922	26967088
880	POLR2J2	2.57583e-07	-0.0592349	-0.029253	-0.0892168	6.85386e-06	7	102665368	102671629
881	CHST2	2.7319e-07	0.157363	0.243982	0.0707427	7.25326e-06	3	143119771	143124014
882	STAT3	2.72917e-07	0.121998	0.179901	0.0640951	7.25326e-06	17	42313324	42388482
883	SPON2	2.73988e-07	0.104183	0.172871	0.0354961	7.26652e-06	4	1166932	1208962
884	CCDC71L	2.75759e-07	-0.182965	-0.115006	-0.250924	7.30551e-06	7	106654360	106661158
885	TCP1	2.86772e-07	0.156806	0.309921	0.00369161	7.58076e-06	6	159778498	159789703
886	G6PC3	2.8668e-07	0.169892	0.250092	0.0896925	7.58076e-06	17	44070735	44076344
887	BMP7	2.91704e-07	0.0866128	0.138491	0.0347343	7.70275e-06	20	57168753	57266641
888	KCND2	2.95367e-07	0.0963728	0.158274	0.0344715	7.79103e-06	7	120273175	120750337
889	COX5B	2.96086e-07	0.391028	0.747301	0.0347559	7.80153e-06	2	97646062	97648383
890	RGS3	2.97715e-07	0.10565	0.159093	0.0522075	7.83596e-06	9	113444731	113597743
891	MAST4	3.02878e-07	0.0475382	0.076618	0.0184585	7.96324e-06	5	66596361	67169595
892	P2RY1	3.06549e-07	0.00392584	0.00964614	-0.00179447	8.05105e-06	3	152835131	152841439
893	KLF12	3.15045e-07	0.166608	0.245748	0.0874675	8.26526e-06	13	73686089	73995056
894	CD63	3.15582e-07	0.391654	0.710362	0.072946	8.27042e-06	12	55725323	55729707
895	TMSB15A	3.16879e-07	0.262808	0.450305	0.0753105	8.29548e-06	X	102513682	102516739
896	TRMT9B	3.18694e-07	-0.162418	-0.0754858	-0.24935	8.32507e-06	8	12945642	13031503
897	TFAP2B	3.18621e-07	0.199152	0.437072	-0.0387673	8.32507e-06	6	50818723	50847619
898	PELI2	3.19135e-07	-0.163713	-0.100985	-0.22644	8.32763e-06	14	56117814	56301524
899	PDCD2	3.19878e-07	-0.228993	-0.135915	-0.322071	8.33809e-06	6	170575295	170584692
900	ARPC5L	3.28884e-07	-0.227995	-0.135467	-0.320522	8.56366e-06	9	124862130	124877733
901	THRA	3.36145e-07	-0.411454	-0.250857	-0.572051	8.74336e-06	17	40058290	40093867
902	PAX2	3.40894e-07	0.056559	0.105142	0.00797576	8.84797e-06	10	100735603	100829944
903	NKAIN3	3.4325e-07	0.134346	0.206784	0.0619088	8.8996e-06	8	62248591	63014000
904	CRYGD	3.46465e-07	0.0486936	0.0855248	0.0118623	8.97341e-06	2	208121607	208124524
905	ARF4	3.52408e-07	0.234906	0.412946	0.0568663	9.11762e-06	3	57571363	57598220
906	SHOX2	3.52888e-07	0.155688	0.355043	-0.0436678	9.12035e-06	3	158095954	158106503
907	ZP3	3.60447e-07	0.052322	0.122437	-0.0177929	9.30582e-06	7	76397518	76442071
908	LINC01515	3.74574e-07	0.0119801	0.0301473	-0.00618706	9.65004e-06	10	65570338	65880289
909	SEMA6A	3.77985e-07	0.19342	0.28401	0.102829	9.72761e-06	5	116443555	116574823
910	CHCHD6	3.85712e-07	0.138105	0.215864	0.060346	9.91599e-06	3	126704240	126960420
911	ATP6V1G2	3.86456e-07	0.191397	0.309421	0.073372	9.92461e-06	6	31544462	31548427
912	SCAMP1	3.89754e-07	-0.216223	-0.132316	-0.300129	9.99874e-06	5	78360611	78480739
913	RXRG	3.96908e-07	0.0074633	0.0190941	-0.0041675	1.01716e-05	1	165400922	165445355
914	SYT3	4.08162e-07	0.0363814	0.0598651	0.0128977	1.04489e-05	19	50621307	50639881
915	LINC01981	4.09488e-07	0.0225599	0.0619698	-0.01685	1.04719e-05	3	27830886	27834136
916	SDSL	4.13922e-07	0.0331394	0.0707166	-0.00443776	1.05741e-05	12	113422380	113438276
917	PRND	4.19938e-07	0.0107349	0.0297577	-0.00828794	1.07166e-05	20	4721909	4728460
918	C1QL4	4.21976e-07	0.149429	0.324135	-0.0252773	1.07573e-05	12	49332409	49337188
919	ZNF423	4.24973e-07	0.156641	0.235338	0.0779426	1.08224e-05	16	49487524	49857919
920	SPOCK1	4.40487e-07	0.136835	0.204726	0.0689448	1.12057e-05	5	136975298	137598379
921	TSPAN18	4.46494e-07	0.153646	0.223382	0.0839107	1.13467e-05	11	44726465	44932423
922	DIP2A	4.49931e-07	-0.167137	-0.101721	-0.232553	1.14161e-05	21	46458891	46570015
923	PAXBP1	4.5046e-07	-0.253284	-0.155319	-0.351248	1.14161e-05	21	32733899	32771792
924	FMR1	4.50634e-07	-0.114499	-0.0706531	-0.158346	1.14161e-05	X	147911919	147951125
925	LAPTM4B	4.56878e-07	0.250304	0.387433	0.113175	1.15622e-05	8	97775057	97853013
926	TNFRSF11A	4.70048e-07	NA	NA	NA	1.18831e-05	18	62325287	62391288
927	TUBA1B	4.84024e-07	0.371792	0.720905	0.0226788	1.22237e-05	12	49127782	49131397
928	HNRNPL	4.86858e-07	-0.192344	-0.11585	-0.268838	1.22826e-05	19	38836388	38852347
929	ADARB1	4.94424e-07	0.0983557	0.146033	0.0506788	1.24605e-05	21	45073853	45226560
930	KCNQ3	5.07835e-07	-0.240186	-0.147185	-0.333187	1.27852e-05	8	132120859	132481095
931	SHMT2	5.25121e-07	0.144754	0.214923	0.0745845	1.32068e-05	12	57229573	57234935
932	TGS1	5.26371e-07	-0.18821	-0.115929	-0.260491	1.32245e-05	8	55773446	55826445
933	PTPRO	5.32898e-07	-0.288749	-0.180962	-0.396536	1.33747e-05	12	15322257	15602175
934	CNTNAP5	5.3583e-07	-0.0995323	-0.0533857	-0.145679	1.34344e-05	2	124025287	124915287
935	NPAS4	5.37014e-07	0.0721108	0.116906	0.0273156	1.34502e-05	11	66421004	66426707
936	UNC13B	5.56812e-07	-0.093858	-0.0524463	-0.13527	1.39174e-05	9	35161992	35405338
937	TPI1	5.7693e-07	-0.810848	-0.486505	-1.13519	1.44055e-05	12	6867119	6870948
938	ZNF692	5.82233e-07	-0.179424	-0.111573	-0.247275	1.4523e-05	1	248850006	248859144
939	CNTN3	5.86944e-07	-0.106805	-0.0600206	-0.15359	1.46105e-05	3	74262568	74521140
940	LINC02531	5.98443e-07	NA	NA	NA	1.48663e-05	6	92723003	92723829
941	RPH3A	5.9816e-07	0.0559263	0.108039	0.00381387	1.48663e-05	12	112570380	112898881
942	RALGPS2	6.36235e-07	-0.181589	-0.10893	-0.254247	1.5789e-05	1	178725147	178921841
943	ELK1	6.48763e-07	-0.122359	-0.0671792	-0.177539	1.60835e-05	X	47635521	47650604
944	MIER1	6.78931e-07	-0.0812593	-0.00952013	-0.152998	1.68143e-05	1	66924895	66988619
945	LPGAT1	6.83494e-07	-0.172864	-0.107461	-0.238267	1.691e-05	1	211743457	211830763
946	TMSB15B	7.03651e-07	0.151053	0.2294	0.0727054	1.73911e-05	X	103918896	103966712
947	CORO2B	7.21643e-07	0.0729398	0.149864	-0.00398411	1.78176e-05	15	68578993	68727806
948	CASC15	7.28591e-07	-0.206853	-0.127425	-0.286281	1.79709e-05	6	21664185	22654455
949	NPR3	7.36517e-07	-0.056495	-0.0267105	-0.0862794	1.8148e-05	5	32689070	32791724
950	UROS	7.37377e-07	0.146968	0.237009	0.0569271	1.81508e-05	10	125784980	125823258
951	ARHGAP22	7.74153e-07	0.0292115	0.0620363	-0.00361324	1.90176e-05	10	48446036	48656265
952	BLOC1S1	7.80335e-07	0.22419	0.3497	0.0986787	1.91501e-05	12	55716037	55720087
953	RAP1B	7.9566e-07	0.237272	0.352644	0.1219	1.95065e-05	12	68610855	68671901
954	NHLH1	8.00458e-07	0.168398	0.262894	0.0739015	1.96044e-05	1	160367071	160372846
955	SCARB2	8.23587e-07	-0.305036	-0.184132	-0.425941	2.01505e-05	4	76158737	76234536
956	CIB1	8.36373e-07	0.122908	0.186111	0.0597057	2.04428e-05	15	90229975	90234047
957	XRRA1	8.67666e-07	0.196452	0.290309	0.102594	2.11864e-05	11	74807739	74949200
958	FOLR1	8.74889e-07	0.123836	0.231174	0.016497	2.13413e-05	11	72189558	72196323
959	HNRNPU	8.76331e-07	-0.0420582	0.258804	-0.34292	2.13551e-05	1	244840638	244864560
960	RFLNB	8.8635e-07	0.0712053	0.132523	0.00988729	2.15776e-05	17	439978	445939
961	SPHK1	8.87485e-07	-0.0578482	-0.0265124	-0.089184	2.15836e-05	17	76376584	76387860
962	GABRB3	9.02317e-07	-0.120284	-0.0305047	-0.210064	2.19224e-05	15	26543546	26939539
963	KCNC3	9.06409e-07	0.0520484	0.0852426	0.0188541	2.19999e-05	19	50311937	50333515
964	CCL2	9.08691e-07	0.146082	0.240693	0.0514708	2.20333e-05	17	34255218	34257203
965	KIRREL3	9.19741e-07	0.110785	0.179552	0.0420179	2.2279e-05	11	126423358	127003460
966	PID1	9.28779e-07	-0.16321	-0.0958376	-0.230582	2.24755e-05	2	228850526	229271287
967	SRGAP2	9.39953e-07	-0.148801	-0.0838993	-0.213702	2.27233e-05	1	206203345	206464443
968	ARHGAP25	9.42829e-07	0.0711094	0.155692	-0.0134735	2.27702e-05	2	68679601	68826833
969	CALB2	9.59713e-07	0.154561	0.231736	0.0773864	2.3155e-05	16	71358713	71390436
970	CNIH3	9.62706e-07	-0.129698	-0.0788057	-0.180591	2.32042e-05	1	224434660	224740554
971	RAB26	9.78925e-07	0.206997	0.31074	0.103254	2.35484e-05	16	2140803	2154165
972	FXYD6	9.78844e-07	0.17464	0.382392	-0.0331115	2.35484e-05	11	117836976	117877486
973	SHROOM2	9.89525e-07	0.103677	0.174585	0.0327684	2.37799e-05	X	9786429	9949443
974	GABRG2	1.00749e-06	-0.106535	-0.0416619	-0.171409	2.41878e-05	5	162000057	162162977
975	SECISBP2	1.01096e-06	-0.285595	-0.178644	-0.392546	2.4247e-05	9	89318500	89359663
976	CACNA1A	1.02136e-06	-0.158429	-0.0491704	-0.267688	2.44724e-05	19	13206442	13633025
977	SLC7A5	1.0238e-06	0.0859351	0.134871	0.0369995	2.44826e-05	16	87830023	87869507
978	DECR1	1.02359e-06	0.128292	0.194001	0.0625819	2.44826e-05	8	90001405	90053633
979	ZCCHC18	1.03876e-06	0.115343	0.174991	0.0556955	2.4816e-05	X	104112131	104115842
980	CHM	1.0525e-06	0.158228	0.232995	0.0834622	2.51194e-05	X	85861180	86047561
981	ILK	1.05507e-06	0.182108	0.266878	0.0973385	2.51563e-05	11	6603708	6610874
982	ATRX	1.06158e-06	-0.227041	0.00141321	-0.455495	2.52865e-05	X	77504880	77786233
983	ABR	1.07104e-06	-0.179037	-0.103535	-0.254538	2.5487e-05	17	1003518	1229738
984	PTPRU	1.09141e-06	-0.0798487	-0.0290091	-0.130688	2.59464e-05	1	29236516	29326813
985	RIPPLY2	1.10341e-06	-0.136999	-0.0759792	-0.198019	2.62059e-05	6	83853266	83857515
986	CMBL	1.14338e-06	0.103067	0.152836	0.0532975	2.71288e-05	5	10275875	10307902
987	MZF1	1.14783e-06	0.144941	0.214013	0.0758695	2.72079e-05	19	58561931	58573575
988	CXADR	1.14978e-06	0.427405	0.677284	0.177526	2.72275e-05	21	17513043	17593579
989	OCRL	1.15527e-06	0.0711632	0.109205	0.0331211	2.73145e-05	X	129539849	129592561
990	C1QL3	1.1557e-06	0.0908639	0.151226	0.0305013	2.73145e-05	10	16513734	16521879
991	NCAN	1.16554e-06	-0.16863	-0.0770317	-0.260229	2.75203e-05	19	19211958	19252233
992	STAG2	1.17399e-06	0.210343	0.314399	0.106287	2.7693e-05	X	123960212	124422664
993	FAM189A1	1.207e-06	0.0367321	0.0633511	0.0101132	2.8444e-05	15	29120254	29570723
994	CDKN2D	1.21051e-06	0.232715	0.417006	0.048423	2.84991e-05	19	10566460	10569059
995	MYO6	1.21982e-06	0.104301	0.219893	-0.0112917	2.86905e-05	6	75749192	75919537
996	SPSB3	1.23722e-06	-0.291084	-0.178566	-0.403602	2.90716e-05	16	1776712	1793700
997	APCDD1	1.2552e-06	0.0113218	0.0219765	0.000667244	2.94657e-05	18	10454635	10489949
998	HYI	1.26756e-06	0.111668	0.169704	0.0536313	2.97273e-05	1	43451003	43453989
999	NPW	1.27989e-06	0.0565882	0.106235	0.00694128	2.99586e-05	16	2009926	2020755
1000	SERPINB6	1.28487e-06	0.064874	0.104541	0.0252074	3.00462e-05	6	2948159	2972165
1001	UBXN1	1.28832e-06	-0.330685	-0.190778	-0.470592	3.0098e-05	11	62676498	62679117
1002	BBX	1.29821e-06	0.213918	0.311643	0.116194	3.02999e-05	3	107522936	107811339
1003	ANKRD18B	1.31289e-06	0.0391329	0.0879762	-0.00971048	3.0613e-05	9	33524394	33573009
1004	COL19A1	1.34187e-06	0.110876	0.181928	0.0398248	3.12589e-05	6	69866556	70212468
1005	EGR1	1.35527e-06	0.215393	0.31757	0.113217	3.15407e-05	5	138465479	138469303
1006	SLC8A1	1.36115e-06	-0.168447	-0.0967502	-0.240144	3.16475e-05	2	40097270	40611053
1007	PDZRN4	1.36326e-06	0.103673	0.195291	0.0120548	3.16662e-05	12	41188320	41574745
1008	RIC3	1.36469e-06	0.202252	0.298758	0.105746	3.16691e-05	11	8106056	8169055
1009	NCOR2	1.40384e-06	-0.158109	-0.0748046	-0.241413	3.25466e-05	12	124324415	124567589
1010	HMGXB3	1.40951e-06	-0.140979	-0.0742056	-0.207753	3.26469e-05	5	150000046	150053142
1011	RPL18A	1.41157e-06	-0.0635723	1.32118	-1.44832	3.26637e-05	19	17859910	17864153
1012	ADGRA1	1.41509e-06	0.0238573	0.0458841	0.0018304	3.27031e-05	10	133070929	133131675
1013	STXBP6	1.41597e-06	-0.0868716	-0.0444247	-0.129319	3.27031e-05	14	24809656	25050297
1014	YBX1	1.42352e-06	-1.25743	-0.491363	-2.0235	3.28462e-05	1	42682418	42703805
1015	EPN2	1.42976e-06	-0.177653	-0.082389	-0.272917	3.29589e-05	17	19215615	19336715
1016	TPPP3	1.45709e-06	0.0562362	0.10023	0.0122425	3.35572e-05	16	67389809	67393518
1017	INSIG2	1.52026e-06	0.145406	0.223218	0.0675931	3.49789e-05	2	118088452	118110997
1018	TBCA	1.53039e-06	0.231554	0.495712	-0.0326038	3.51788e-05	5	77691166	77868780
1019	TAF1D	1.53613e-06	-0.336656	-0.165411	-0.507902	3.52773e-05	11	93729948	93784391
1020	ZNF626	1.54271e-06	0.104394	0.156767	0.052021	3.5395e-05	19	20619939	20661596
1021	NOG	1.55531e-06	0.0318287	0.0573724	0.00628497	3.56505e-05	17	56593699	56595611
1022	PCBP1	1.56223e-06	0.12317	0.302809	-0.0564683	3.57754e-05	2	70087477	70089203
1023	AP3D1	1.59733e-06	0.168268	0.258958	0.0775779	3.65447e-05	19	2100988	2164468
1024	PPP3CA	1.60189e-06	0.0894889	0.206935	-0.0279569	3.66147e-05	4	101023409	101348278
1025	PTGDS	1.65084e-06	-0.289853	-0.173257	-0.406449	3.76626e-05	9	136975092	136981742
1026	ABCA6	1.66733e-06	-0.145341	-0.0781728	-0.212509	3.80033e-05	17	69078702	69141895
1027	THY1	1.6877e-06	-0.195459	-0.10349	-0.287428	3.84315e-05	11	119415476	119424985
1028	TMTC4	1.6907e-06	0.181408	0.266692	0.0961236	3.84637e-05	13	100603927	100675093
1029	WDR45B	1.69534e-06	0.218173	0.316513	0.119833	3.85333e-05	17	82614562	82648553
1030	IGSF8	1.75322e-06	-0.149052	-0.0800032	-0.2181	3.98117e-05	1	160091340	160098943
1031	TXLNG	1.77912e-06	0.17026	0.254659	0.0858601	4.03622e-05	X	16786432	16844519
1032	PCAT6	1.85253e-06	0.179618	0.26611	0.0931266	4.19885e-05	1	202810954	202812156
1033	CAMK2A	1.89071e-06	0.0675104	0.104679	0.0303414	4.28139e-05	5	150219491	150290291
1034	PCDH10	1.92665e-06	0.13058	0.200731	0.0604288	4.3587e-05	4	133149294	133208606
1035	PNRC1	1.9795e-06	-0.255189	-0.131614	-0.378764	4.4741e-05	6	89080751	89085160
1036	PSMB5	1.99995e-06	0.178085	0.380438	-0.0242681	4.51613e-05	14	23016543	23035230
1037	C19orf81	2.02229e-06	0.125693	0.191397	0.0599885	4.56234e-05	19	50649445	50659310
1038	KCNK3	2.12953e-06	0.0996597	0.153067	0.0462521	4.79983e-05	2	26692690	26733420
1039	HP1BP3	2.21654e-06	-0.301416	-0.161481	-0.441352	4.99132e-05	1	20740266	20787323
1040	CXCL12	2.23138e-06	0.0736212	0.132161	0.0150817	5.02008e-05	10	44370165	44386493
1041	NRIP3	2.24885e-06	0.0445402	0.0712619	0.0178186	5.05472e-05	11	8980576	9004049
1042	VBP1	2.25866e-06	0.203309	0.333845	0.0727723	5.07208e-05	X	155197007	155239841
1043	COTL1	2.31008e-06	0.298643	0.445521	0.151766	5.18276e-05	16	84565596	84618078
1044	UBL4A	2.31387e-06	-0.142788	-0.0639051	-0.221672	5.18649e-05	X	154483717	154486615
1045	SF3B2	2.34636e-06	-0.306358	-0.134838	-0.477878	5.25447e-05	11	66050729	66069308
1046	USP3	2.38137e-06	-0.204025	-0.112878	-0.295172	5.32306e-05	15	63504511	63594640
1047	ZC3H8	2.38063e-06	-0.236339	-0.142155	-0.330522	5.32306e-05	2	112211529	112255136
1048	TERF2IP	2.38932e-06	0.106361	0.321195	-0.108472	5.33593e-05	16	75647773	75761872
1049	TMEM200A	2.39253e-06	0.0590639	0.116065	0.00206325	5.33819e-05	6	130366017	130443067
1050	HSBP1	2.40101e-06	0.383654	0.665907	0.101402	5.35221e-05	16	83807978	83819737
1051	KIAA1958	2.42207e-06	0.111594	0.16925	0.053939	5.39421e-05	9	112486827	112669397
1052	LIPA	2.45957e-06	0.075425	0.117435	0.0334154	5.47272e-05	10	89213569	89414557
1053	RPS3	2.46724e-06	-1.43356	-0.374812	-2.4923	5.48475e-05	11	75399515	75422280
1054	ACTR3B	2.47094e-06	-0.157304	-0.0946604	-0.219947	5.48796e-05	7	152759749	152855378
1055	FNBP1L	2.48951e-06	0.0271782	0.226623	-0.172266	5.51913e-05	1	93448131	93554661
1056	HNRNPA3	2.49999e-06	-0.178731	0.0231373	-0.3806	5.53731e-05	2	177212563	177223958
1057	ZNF682	2.53272e-06	0.075125	0.115192	0.0350585	5.60471e-05	19	19997058	20039505
1058	MBP	2.54917e-06	0.0187064	0.0378357	-0.000422833	5.63599e-05	18	76978827	77133683
1059	MRPL41	2.56567e-06	0.11311	0.274604	-0.0483847	5.66731e-05	9	137551879	137552555
1060	ACTR10	2.61431e-06	-0.180225	-0.0814975	-0.278952	5.76951e-05	14	58200080	58235636
1061	GYG2	2.63592e-06	0.0152558	0.031018	-0.000506432	5.81192e-05	X	2828822	2882820
1062	RPL21	2.64922e-06	-0.194596	0.749327	-1.13852	5.83067e-05	13	27251309	27256691
1063	BRI3	2.64812e-06	0.317231	0.55066	0.0838011	5.83067e-05	7	98252379	98310441
1064	VRK2	2.66313e-06	-0.0723112	-0.0335697	-0.111053	5.85599e-05	2	57907629	58159920
1065	TCEAL2	2.67454e-06	-0.255869	-0.091995	-0.419743	5.87578e-05	X	102125679	102140426
1066	RAB9A	2.82361e-06	0.154017	0.23068	0.0773543	6.19766e-05	X	13689128	13710504
1067	PRAG1	2.82776e-06	0.0512422	0.0964642	0.00602013	6.20118e-05	8	8317736	8386439
1068	NAV2	2.90547e-06	-0.112276	-0.0625744	-0.161977	6.36587e-05	11	19350724	20121601
1069	ING2	3.02568e-06	-0.157011	-0.0534427	-0.26058	6.62328e-05	4	183505058	183512429
1070	XCL1	3.03403e-06	NA	NA	NA	6.63559e-05	1	168576605	168582069
1071	IRF3	3.06564e-06	0.139517	0.208955	0.0700797	6.69868e-05	19	49659569	49665875
1072	CHD7	3.11155e-06	0.120441	0.194792	0.046089	6.7929e-05	8	60678740	60868028
1073	PSAP	3.22439e-06	0.246118	0.375028	0.117208	7.03292e-05	10	71816298	71851325
1074	LHX5	3.29369e-06	0.0662866	0.127343	0.00523075	7.17765e-05	12	113462033	113472280
1075	NBPF20	3.34461e-06	-0.0804827	-0.0434634	-0.117502	7.28208e-05	1	145289900	145405778
1076	MCAM	3.49967e-06	-0.0652558	-0.0340714	-0.0964402	7.61289e-05	11	119308529	119321521
1077	KMT2E	3.55026e-06	-0.327564	-0.134975	-0.520153	7.71603e-05	7	105014190	105115019
1078	PSD3	3.56159e-06	-0.121734	-0.0639255	-0.179542	7.73374e-05	8	18527303	19084730
1079	CAMSAP2	3.60924e-06	-0.119814	-0.0449087	-0.194719	7.83022e-05	1	200739558	200860704
1080	HDAC9	3.61613e-06	0.0613641	0.0945294	0.0281987	7.83119e-05	7	18086949	19002416
1081	TRPS1	3.61346e-06	-0.151034	-0.0801416	-0.221927	7.83119e-05	8	115408496	115809673
1082	MIR7-3HG	3.63148e-06	0.174897	0.259237	0.0905565	7.85045e-05	19	4769031	4785077
1083	IRF2BP2	3.62913e-06	0.237412	0.356668	0.118155	7.85045e-05	1	234604269	234609525
1084	BTG1	3.67202e-06	0.501956	0.765834	0.238078	7.93105e-05	12	92140278	92145846
1085	PLCG2	3.73122e-06	-0.330662	-0.191902	-0.469422	8.05175e-05	16	81739097	81962685
1086	CCNH	3.7495e-06	0.199776	0.303042	0.0965103	8.08403e-05	5	87318416	87412930
1087	TMEM161B-AS1	3.75902e-06	-0.433564	-0.267221	-0.599908	8.09736e-05	5	88268891	88439337
1088	PRKCB	3.97854e-06	0.0379001	0.0599031	0.0158971	8.56038e-05	16	23835983	24220611
1089	GOLGA8A	3.981e-06	-0.15897	-0.0798209	-0.238118	8.56038e-05	15	34379068	34437466
1090	VPS13C	4.06062e-06	-0.162216	-0.0915797	-0.232852	8.72387e-05	15	61852389	62060473
1091	TRAK2	4.10174e-06	-0.0918554	-0.051718	-0.131993	8.80445e-05	2	201377207	201451500
1092	SDK2	4.1169e-06	0.0192858	0.0347689	0.00380267	8.8292e-05	17	73334384	73644445
1093	PTH1R	4.22002e-06	0.0361154	0.0710813	0.00114942	9.04236e-05	3	46877721	46903799
1094	NCOA3	4.28016e-06	-0.108083	-0.053432	-0.162735	9.16316e-05	20	47501887	47656877
1095	TRPM7	4.33886e-06	-0.137807	-0.0788403	-0.196773	9.28066e-05	15	50552473	50686797
1096	CCDC107	4.38355e-06	-0.290045	-0.172851	-0.407239	9.35979e-05	9	35658290	35661511
1097	USP10	4.55479e-06	-0.135081	-0.0613255	-0.208836	9.70836e-05	16	84699986	84779922
1098	MAPK11	4.62251e-06	-0.109149	-0.060355	-0.157942	9.84409e-05	22	50263713	50270767
1099	PLD3	4.63298e-06	0.35046	0.548585	0.152335	9.85776e-05	19	40348456	40380439
1100	FAIM2	4.72419e-06	0.0999015	0.153099	0.0467042	0.00010029	12	49866896	49904217
1101	FAAP20	4.72582e-06	0.219915	0.347252	0.0925775	0.00010029	1	2184461	2212720
1102	RPL41	4.72222e-06	-1.35842	0.151639	-2.86848	0.00010029	12	56116590	56117967
1103	PGBD1	4.74232e-06	-0.113821	-0.060411	-0.167231	0.000100552	6	28281572	28302549
1104	RPS29	4.75558e-06	-0.238801	0.457424	-0.935026	0.000100745	14	49570984	49599164
1105	ERICH1	4.77149e-06	-0.168829	-0.0957478	-0.24191	0.000100995	8	614746	738106
1106	HMGN3	4.7852e-06	-0.274695	-0.125972	-0.423418	0.000101197	6	79201245	79234738
1107	SMARCA2	4.85329e-06	-0.156664	-0.0874362	-0.225893	0.000102547	9	1980290	2193624
1108	RTF1	4.89738e-06	-0.213702	-0.0241189	-0.403285	0.000103389	15	41408408	41483563
1109	TCF12	4.95427e-06	0.115426	0.191681	0.039172	0.000104499	15	56918623	57299281
1110	PSMD8	5.00769e-06	0.207372	0.433816	-0.019071	0.000105535	19	38374536	38383824
1111	CNTRL	5.07107e-06	-0.167729	-0.098579	-0.236878	0.000106778	9	121074863	121177610
1112	MXRA5	5.13002e-06	0.0194548	0.0528148	-0.0139053	0.000107926	X	3308565	3346652
1113	CPD	5.15743e-06	-0.0925493	-0.0479616	-0.137137	0.000108409	17	30378927	30469989
1114	FAM89A	5.167e-06	0.173383	0.270069	0.0766957	0.000108422	1	231018958	231040254
1115	TRAF4	5.17357e-06	-0.220193	-0.124423	-0.315963	0.000108467	17	28744005	28750956
1116	DMD	5.27475e-06	0.154488	0.23167	0.0773064	0.000110493	X	31097677	33339441
1117	CNTNAP3B	5.50663e-06	-0.0928902	-0.0476227	-0.138158	0.000115251	9	41890314	42129510
1118	NKX6-2	5.54878e-06	0.0301722	0.0906956	-0.0303513	0.000116033	10	132783179	132786147
1119	GCNT2	5.55583e-06	0.0632312	0.1129	0.0135628	0.000116081	6	10492223	10629368
1120	SGK1	5.63021e-06	0.111626	0.180034	0.0432179	0.000117534	6	134169246	134318112
1121	COA3	5.66354e-06	0.191774	0.317699	0.065849	0.000118128	17	42795147	42798704
1122	CDKN1B	5.72388e-06	-0.167914	-0.0851082	-0.250719	0.000119182	12	12715058	12722369
1123	DDX46	5.72294e-06	-0.253066	-0.103428	-0.402704	0.000119182	5	134758771	134855133
1124	LRRC49	5.77308e-06	-0.13847	-0.0777504	-0.19919	0.000120104	15	70853239	71053658
1125	CAMK1D	5.82195e-06	0.183061	0.271316	0.0948072	0.000121017	10	12349547	12835545
1126	PRPH	5.86339e-06	0.0989461	0.197649	0.000243093	0.00012167	12	49293252	49298686
1127	AKAP9	5.87581e-06	0.0838856	0.340672	-0.172901	0.000121824	7	91940862	92110673
1128	NTF3	5.89004e-06	0.0329736	0.0596438	0.00630338	0.000122015	12	5432108	5521536
1129	ETNK2	5.96299e-06	-0.0760231	-0.0383956	-0.113651	0.000123421	1	204131062	204152044
1130	CPNE1	5.97933e-06	-0.216244	-0.119895	-0.312594	0.000123654	20	35626031	35664956
1131	ELFN1	5.99391e-06	0.0858705	0.132673	0.0390681	0.00012385	7	1688119	1747954
1132	KIAA1549	6.01036e-06	-0.216047	-0.118503	-0.313591	0.000124085	7	138831381	138981389
1133	WASIR2	6.02578e-06	-0.0290814	-0.00464524	-0.0535175	0.000124298	16	22910	25123
1134	RPAIN	6.04979e-06	-0.300342	-0.116671	-0.484013	0.000124687	17	5419641	5432876
1135	RPL18	6.1691e-06	-1.01277	0.185734	-2.21128	0.000126931	19	48615328	48619184
1136	NCOR1	6.26065e-06	-0.114156	0.0031621	-0.231474	0.000128706	17	16029157	16218185
1137	SLCO1B1	6.33711e-06	0.0226947	0.0631261	-0.0177366	0.000130168	12	21131194	21239796
1138	TRIM16L	6.53608e-06	-0.138883	-0.080679	-0.197087	0.000134028	17	18697998	18736118
1139	NELL2	6.53227e-06	-0.221466	-0.0767421	-0.366189	0.000134028	12	44508275	44921848
1140	ZNRF1	6.5933e-06	-0.230168	-0.10196	-0.358376	0.000134974	16	74999024	75110994
1141	CREG2	6.62444e-06	0.0207326	0.034777	0.00668824	0.000135497	2	101345550	101387503
1142	LINC01197	6.68267e-06	0.0115551	0.0370878	-0.0139775	0.000136508	15	95186634	95327129
1143	FAM86B1	6.68508e-06	-0.0324483	-0.0118398	-0.0530568	0.000136508	8	12182096	12194133
1144	TDG	6.83381e-06	-0.17277	-0.0491594	-0.296381	0.000139428	12	103965822	103988874
1145	TMEM47	6.97491e-06	0.127223	0.198765	0.0556802	0.000142188	X	34627075	34657285
1146	IL34	7.09051e-06	-0.102012	-0.0562684	-0.147755	0.000144423	16	70579895	70660682
1147	GRAMD1B	7.11428e-06	0.0998303	0.151215	0.0484456	0.000144786	11	123358428	123627774
1148	SLC30A8	7.15162e-06	0.00760074	0.0252208	-0.0100193	0.000145424	8	116950273	117176714
1149	GRTP1	7.21691e-06	0.0442093	0.0788737	0.00954491	0.000146629	13	113324163	113364148
1150	ZNF488	7.2923e-06	0.059931	0.109346	0.010516	0.000148037	10	47365496	47384293
1151	NCK2	7.32909e-06	-0.193736	-0.106572	-0.280899	0.00014866	2	105744912	105894274
1152	ZNF257	7.36334e-06	0.0426152	0.119126	-0.0338955	0.00014923	19	22052430	22091480
1153	SPHKAP	7.56776e-06	-0.0824823	-0.0461186	-0.118846	0.000153118	2	227979955	228181687
1154	PAX6	7.56549e-06	0.092933	0.145573	0.0402931	0.000153118	11	31784779	31817961
1155	NDUFB10	7.71882e-06	0.219232	0.450291	-0.011827	0.000155915	16	1959538	1961975
1156	TOP2B	7.71532e-06	-0.1001	0.0339219	-0.234122	0.000155915	3	25597905	25664907
1157	PCSK1N	7.84025e-06	0.605554	1.09445	0.11666	0.000158236	X	48831096	48835610
1158	BRD1	8.16058e-06	-0.155291	-0.080015	-0.230568	0.000164565	22	49773283	49827512
1159	REC8	8.18251e-06	0.15291	0.228655	0.0771655	0.000164871	14	24171853	24180257
1160	LINC01410	8.33546e-06	-0.0396908	-0.0139676	-0.065414	0.000167674	9	62801461	62813486
1161	ANKRD24	8.42251e-06	-0.0635524	-0.0301738	-0.0969311	0.000169269	19	4183354	4224814
1162	PIK3R1	8.49556e-06	0.158577	0.257974	0.059179	0.000170472	5	68215756	68301821
1163	ATP6V1F	8.67847e-06	-0.00374025	0.193495	-0.200976	0.000173999	7	128862856	128865847
1164	GNPTAB	8.96959e-06	-0.174039	-0.0834913	-0.264587	0.00017954	12	101745499	101830959
1165	LRRC26	9.12403e-06	0.0778633	0.130974	0.0247521	0.000182481	9	137168758	137170051
1166	SLC25A21-AS1	9.17316e-06	0.0488466	0.0921894	0.00550384	0.000183313	14	37171888	37173811
1167	NKD1	9.21345e-06	0.0240033	0.0447704	0.00323622	0.00018387	16	50548396	50649249
1168	PAX8	9.21619e-06	-0.048723	-0.0203792	-0.0770668	0.00018387	2	113215997	113278921
1169	PAM	9.57921e-06	0.108596	0.172941	0.0442507	0.000190956	5	102753981	103031105
1170	PSIP1	9.68281e-06	-0.0786454	0.127209	-0.284499	0.000192863	9	15464066	15510995
1171	CDK16	9.94121e-06	0.149277	0.242092	0.0564634	0.000197686	X	47217860	47229997
1172	MRPL27	1.00273e-05	0.188344	0.29036	0.0863271	0.000199236	17	50367857	50373207
1173	UQCRC2	1.01013e-05	0.127279	0.260261	-0.00570315	0.000200541	16	21953288	21983660
1174	CHD5	1.01343e-05	0.120274	0.184051	0.0564957	0.000201032	1	6101787	6180321
1175	MTX2	1.02924e-05	0.193951	0.296697	0.0912058	0.000203836	2	176269395	176338025
1176	PROX1	1.02881e-05	0.0590702	0.117671	0.00046982	0.000203836	1	213983181	214041510
1177	PTMS	1.03202e-05	-0.498153	0.0437922	-1.0401	0.00020422	12	6765516	6770952
1178	CYP46A1	1.04164e-05	0.0833508	0.13013	0.0365713	0.000205957	14	99684298	99727301
1179	UQCR10	1.0508e-05	-0.121785	0.246549	-0.490119	0.000207599	22	29767369	29770413
1180	RPS9	1.06714e-05	-0.989458	-0.289531	-1.68939	0.000210657	19	54200809	54249003
1181	ZCCHC12	1.08045e-05	0.115798	0.178578	0.0530186	0.00021311	X	118823824	118826968
1182	TICAM1	1.10758e-05	-0.062412	-0.0306534	-0.0941706	0.000218285	19	4815932	4831712
1183	CPNE6	1.12715e-05	-0.100507	-0.0547913	-0.146222	0.000221962	14	24070837	24078100
1184	GRIN2D	1.13e-05	0.0820075	0.133526	0.0304893	0.000222313	19	48394875	48444931
1185	PLAGL2	1.13076e-05	0.116987	0.179702	0.0542725	0.000222313	20	32192504	32207743
1186	WNT4	1.16642e-05	0.0593811	0.100309	0.018453	0.000229138	1	22117313	22143969
1187	LINC02381	1.18121e-05	0.0803953	0.159968	0.000822526	0.000231857	12	54126082	54147485
1188	SPARCL1	1.19838e-05	0.146649	0.238807	0.0544908	0.000235036	4	87473335	87531061
1189	GOLGA7B	1.2023e-05	-0.155569	-0.0904333	-0.220706	0.000235617	10	97849843	97871580
1190	DLGAP1	1.232e-05	-0.181934	-0.0977733	-0.266095	0.000241242	18	3496032	4455307
1191	FCHO2	1.246e-05	-0.119409	-0.0680575	-0.17076	0.000243788	5	72956041	73090522
1192	MAGEL2	1.24712e-05	0.0767662	0.122951	0.0305812	0.00024381	15	23643549	23647867
1193	PRDX5	1.2793e-05	0.0104654	0.251271	-0.23034	0.0002497	11	64318121	64321811
1194	ZDHHC14	1.2907e-05	-0.0802802	-0.0396264	-0.120934	0.000251722	6	157381133	157678157
1195	EFHD2	1.30136e-05	-0.0432128	-0.0184039	-0.0680217	0.000253598	1	15409888	15430339
1196	NTHL1	1.30964e-05	0.129749	0.197826	0.0616714	0.000255008	16	2039815	2047866
1197	ATP5F1B	1.34639e-05	0.271758	0.521455	0.0220616	0.000261953	12	56638175	56645984
1198	VWA5A	1.35316e-05	0.121641	0.185429	0.0578536	0.000263061	11	124115404	124147721
1199	PNCK	1.35547e-05	0.0821649	0.128318	0.0360118	0.000263299	X	153669733	153689010
1200	HES6	1.36008e-05	0.338022	0.508032	0.168012	0.000263984	2	238238267	238240662
1201	CHGB	1.39696e-05	0.166256	0.256156	0.0763559	0.000270495	20	5911510	5925353
1202	TUNAR	1.39935e-05	0.0371905	0.0658385	0.00854259	0.000270741	14	95876392	95925571
1203	NACC2	1.40057e-05	0.0353005	0.0608465	0.00975436	0.000270763	9	136006537	136095289
1204	COX8A	1.4056e-05	0.126035	0.417119	-0.165049	0.000271518	11	63974620	63976543
1205	RIIAD1	1.40974e-05	0.0875562	0.137787	0.0373256	0.000271886	1	151710433	151729805
1206	ZBTB7A	1.40918e-05	-0.158262	-0.0921146	-0.224409	0.000271886	19	4043303	4066899
1207	RNASEL	1.44274e-05	0.0280655	0.0510376	0.00509335	0.000277811	1	182573634	182589256
1208	DGKI	1.44272e-05	-0.0821977	-0.0400189	-0.124376	0.000277811	7	137381037	137847092
1209	CPNE2	1.46284e-05	0.082546	0.127939	0.0371532	0.000281457	16	57092583	57148369
1210	SOX14	1.47596e-05	NA	NA	NA	0.000283758	3	137764315	137766334
1211	ATF3	1.47881e-05	0.0801462	0.133571	0.0267214	0.000284082	1	212565334	212620777
1212	PRRT1	1.48088e-05	0.10132	0.154841	0.0477996	0.000284254	6	32148359	32153083
1213	WDR13	1.48563e-05	0.162812	0.255966	0.0696577	0.000284941	X	48590042	48608869
1214	CALB1	1.50654e-05	0.0568396	0.104075	0.00960404	0.000288497	8	90058608	90095475
1215	POLE	1.51931e-05	-0.0833151	-0.0427252	-0.123905	0.000290485	12	132623753	132687376
1216	GRM3	1.52861e-05	-0.144052	-0.0751262	-0.212977	0.000291803	7	86643914	86864884
1217	ACBD6	1.56003e-05	-0.173399	-0.0708508	-0.275946	0.000297568	1	180269653	180502954
1218	DCDC1	1.56742e-05	0.00673138	0.0169267	-0.00346399	0.000298744	11	30830369	31369810
1219	RIMS4	1.56956e-05	0.0647999	0.101641	0.0279591	0.000298918	20	44751808	44810546
1220	ITM2A	1.57784e-05	0.018436	0.0431012	-0.00622913	0.000300259	X	79360384	79367667
1221	UBE3A	1.58266e-05	-0.187315	-0.0570934	-0.317536	0.00030094	15	25333728	25439051
1222	CAPRIN1	1.58587e-05	-0.200937	-0.104401	-0.297473	0.000301315	11	34051731	34102610
1223	SPEN	1.59344e-05	-0.181696	-0.0558609	-0.307531	0.000302518	1	15836095	15940456
1224	GPRC5C	1.61633e-05	0.0640488	0.110899	0.0171985	0.000306385	17	74424851	74451653
1225	SGIP1	1.63458e-05	-0.148706	-0.0859733	-0.211438	0.000309603	1	66533383	66751139
1226	NDUFA8	1.64105e-05	0.142263	0.27885	0.0056752	0.000310586	9	122144058	122159779
1227	SP100	1.65191e-05	NA	NA	NA	0.000312155	2	230415942	230545606
1228	TXNRD2	1.65092e-05	-0.0315387	-0.0140865	-0.048991	0.000312155	22	19875517	19941820
1229	KIZ	1.66026e-05	-0.0898437	-0.0488543	-0.130833	0.000313489	20	21125983	21246622
1230	STK19	1.673e-05	0.164949	0.247135	0.0827639	0.000315651	6	31971091	31982821
1231	CCDC14	1.67528e-05	-0.147023	-0.0720267	-0.222019	0.000315836	3	123897305	123961408
1232	IL15	1.67883e-05	-0.0441193	-0.0130032	-0.0752353	0.000316261	4	141636583	141733987
1233	DHRS7	1.68738e-05	0.159752	0.251756	0.0677489	0.000317625	14	60144119	60169856
1234	PDE8B	1.68897e-05	-0.0520058	-0.0240163	-0.0799953	0.000317677	5	77210449	77428256
1235	SV2C	1.72087e-05	0.0213215	0.0488939	-0.00625091	0.000323427	5	76083383	76353939
1236	RPS27	1.76087e-05	-0.366841	0.923185	-1.65687	0.000330691	1	153990762	153992155
1237	MAP1B	1.7658e-05	-1.72568	-0.410344	-3.04102	0.000331361	5	72107234	72209565
1238	TMEM91	1.78776e-05	0.10418	0.164867	0.0434932	0.000335223	19	41350911	41384083
1239	CAP2	1.82192e-05	0.0899137	0.184703	-0.00487582	0.000341364	6	17393505	17557790
1240	ZIM2-AS1	1.84411e-05	0.0158034	0.0359617	-0.00435495	0.000345256	19	56595313	56799602
1241	CCT7	1.86147e-05	0.235203	0.395293	0.0751133	0.000348239	2	73233420	73253021
1242	MYSM1	1.87845e-05	-0.126698	-0.0710366	-0.18236	0.000351145	1	58643440	58700077
1243	FARSB	1.88132e-05	0.13133	0.19995	0.0627099	0.000351411	2	222566899	222656092
1244	GSTO1	1.88662e-05	0.0832662	0.165398	0.00113465	0.00035213	10	104235356	104267459
1245	LSM11	1.8999e-05	-0.107835	-0.0573592	-0.15831	0.000354337	5	157743712	157760709
1246	GPBP1L1	1.92692e-05	-0.123081	-0.0696566	-0.176505	0.000359101	1	45627304	45688113
1247	SLIT3	1.9322e-05	0.0168663	0.0309658	0.00276677	0.000359809	5	168661733	169301139
1248	KRT18	1.93541e-05	0.194776	0.311647	0.0779054	0.000360131	12	52948871	52952906
1249	HTR2B	1.95345e-05	-0.037191	-0.0157213	-0.0586608	0.000363211	2	231108230	231125042
1250	FAM177A1	1.96268e-05	0.242348	0.362094	0.122602	0.000364647	14	35044907	35113130
1251	COX6B1	1.96558e-05	-0.24845	0.0719791	-0.568879	0.000364908	19	35648323	35658782
1252	CACNA1G	2.04913e-05	0.110065	0.169202	0.0509277	0.000380129	17	50560715	50627474
1253	PPP5C	2.05292e-05	0.0921051	0.156859	0.027351	0.000380541	19	46347087	46392981
1254	RBM26-AS1	2.07057e-05	-0.0823724	-0.0414168	-0.123328	0.000383522	13	79406293	79427317
1255	SP5	2.10301e-05	0.0821282	0.175912	-0.0116557	0.000389234	2	170715337	170718078
1256	NME3	2.12988e-05	-0.348381	-0.206639	-0.490123	0.000393906	16	1770286	1771730
1257	SDC2	2.16189e-05	0.0409103	0.072999	0.00882155	0.000399522	8	96493813	96611790
1258	VDAC2	2.1756e-05	0.202037	0.45595	-0.0518771	0.000401721	10	75210154	75231448
1259	KCNQ5	2.17709e-05	-0.0421716	-0.0150675	-0.0692757	0.000401721	6	72621792	73198851
1260	SNX7	2.18884e-05	-0.0714542	-0.0295094	-0.113399	0.000403582	1	98661701	98760500
1261	ITGA4	2.21109e-05	0.0491431	0.137598	-0.0393116	0.000407376	2	181457202	181538940
1262	C9orf78	2.23311e-05	-0.146834	-0.0366374	-0.257031	0.000411122	9	129827290	129835863
1263	PURPL	2.24164e-05	0.0487157	0.0985169	-0.00108559	0.000412261	5	27217714	27496994
1264	COL5A1	2.24269e-05	0.0402095	0.0715825	0.00883651	0.000412261	9	134641803	134844843
1265	CBFB	2.26672e-05	0.0814377	0.130664	0.0322111	0.000416365	16	67028984	67101058
1266	RPS15	2.27251e-05	-1.66263	-0.462453	-2.86281	0.000417112	19	1438358	1440495
1267	NEDD4L	2.29286e-05	-0.205264	-0.0823272	-0.3282	0.00042053	18	58044226	58401540
1268	SORBS1	2.31149e-05	-0.140178	-0.0741007	-0.206256	0.000423628	10	95311771	95561414
1269	SND1	2.32128e-05	0.0757182	0.129582	0.0218545	0.000425102	7	127652194	128092609
1270	PLXNA2	2.33318e-05	-0.247756	-0.114949	-0.380563	0.000426638	1	208022242	208244384
1271	PLXNA1	2.33161e-05	0.162314	0.245037	0.0795906	0.000426638	3	126988594	127037392
1272	ATXN7L3B	2.33531e-05	-0.139118	-0.00130497	-0.276932	0.000426707	12	74537835	74545430
1273	MEF2A	2.36297e-05	-0.125466	-0.0621091	-0.188822	0.000431437	15	99565417	99716466
1274	UBE2H	2.39171e-05	-0.197022	-0.0892118	-0.304832	0.000436358	7	129830732	129952960
1275	POLR3K	2.39489e-05	0.139587	0.21276	0.0664144	0.00043661	16	46407	53608
1276	SLC35F1	2.40424e-05	-0.102463	-0.0574978	-0.147428	0.000437986	6	117907264	118317676
1277	AKAP14	2.41331e-05	0.0618022	0.0970848	0.0265195	0.00043931	X	119895837	119920716
1278	ANAPC11	2.41685e-05	0.172534	0.366233	-0.0211651	0.000439624	17	81890790	81900991
1279	TIMM10	2.44818e-05	0.19887	0.299056	0.0986844	0.00044499	11	57528464	57530803
1280	ZNF385C	2.50265e-05	0.034702	0.0622047	0.00719932	0.000454277	17	42025576	42098479
1281	LINC01905	2.50301e-05	0.00906883	0.0243356	-0.00619792	0.000454277	18	56031830	56135295
1282	DNM3	2.54986e-05	-0.114135	-0.0608939	-0.167375	0.000462436	1	171841498	172418466
1283	NHS	2.57365e-05	0.0818463	0.130365	0.0333279	0.000466401	X	17375200	17735994
1284	RCBTB2	2.57772e-05	0.0586564	0.0970563	0.0202564	0.000466792	13	48488959	48533256
1285	DENND2A	2.58111e-05	0.0668169	0.107024	0.0266102	0.000467057	7	140518420	140673993
1286	REEP5	2.58918e-05	0.223394	0.33323	0.113558	0.00046817	5	112876385	112922289
1287	SRGAP1	2.59212e-05	-0.315666	-0.147296	-0.484035	0.000468353	12	63844700	64162217
1288	STX6	2.6752e-05	-0.10954	-0.0602862	-0.158793	0.000483006	1	180972712	181023121
1289	NEIL2	2.70275e-05	0.109878	0.170688	0.049068	0.000487618	8	11769639	11787345
1290	SLF2	2.70947e-05	-0.133925	-0.0748612	-0.19299	0.000488468	10	100912963	100965134
1291	IMP3	2.74846e-05	-0.167678	-0.0616862	-0.273669	0.000495131	15	75639085	75648706
1292	MPC2	2.75058e-05	0.136344	0.257246	0.0154421	0.000495146	1	167916675	167937072
1293	ROMO1	2.76159e-05	0.300883	0.458608	0.143158	0.00049676	20	35699272	35700984
1294	SVIP	2.76471e-05	0.110657	0.171905	0.049409	0.000496953	11	22813799	22830299
1295	STXBP5-AS1	2.77555e-05	0.0298754	0.0767401	-0.0169893	0.000498533	6	146824539	147204614
1296	DDX18	2.80994e-05	0.135703	0.304363	-0.0329575	0.000504338	2	117814691	117832377
1297	PBRM1	2.81792e-05	-0.147977	-0.0465058	-0.249449	0.000505397	3	52545352	52685917
1298	MUC20-OT1	2.82865e-05	0.258259	0.390437	0.126082	0.000506948	3	195658062	195739964
1299	PAPPA	2.83801e-05	-0.0856885	-0.0381592	-0.133218	0.00050825	9	116153791	116402321
1300	PLCL1	2.8522e-05	0.0730475	0.116402	0.0296929	0.000510416	2	197804593	198572581
1301	NSD1	2.86688e-05	-0.160171	-0.0371976	-0.283144	0.000512666	5	177133025	177300213
1302	CAMK2N2	2.88269e-05	0.190474	0.304727	0.0762216	0.000515115	3	184259213	184261553
1303	NUDT4	2.90389e-05	-0.214324	-0.122432	-0.306217	0.000518142	12	93377883	93408146
1304	DCXR	2.99332e-05	0.158735	0.239543	0.0779271	0.000533316	17	82035136	82037709
1305	OSBPL8	3.01743e-05	-0.187227	-0.0875963	-0.286858	0.000537217	12	76351797	76559809
1306	ZFP3	3.04507e-05	0.0440047	0.0905071	-0.00249778	0.000541741	17	5078467	5096374
1307	ANKFY1	3.04811e-05	-0.126208	-0.0701169	-0.1823	0.000541887	17	4163821	4263995
1308	PENK	3.05306e-05	0.0722189	0.138572	0.00586557	0.000542364	8	56436674	56446671
1309	CHD9	3.05526e-05	-0.305085	-0.113222	-0.496948	0.000542364	16	53055033	53329150
1310	ZNF662	3.06346e-05	0.0175813	0.0572397	-0.0220771	0.000543423	3	42906142	42919334
1311	COPG1	3.07797e-05	0.0954659	0.148097	0.0428347	0.000545599	3	129249606	129277773
1312	GALK1	3.08325e-05	0.105098	0.160343	0.049853	0.000546138	17	75751594	75765236
1313	ANKRD33B	3.08664e-05	-0.073696	-0.0333785	-0.114013	0.00054634	5	10564070	10657816
1314	ANOS1	3.09903e-05	0.0531882	0.126017	-0.0196406	0.000548134	X	8528874	8732137
1315	ZNF431	3.14709e-05	-0.245326	-0.138101	-0.35255	0.000556229	19	21142024	21196053
1316	AMD1	3.16965e-05	-0.151893	-0.0418934	-0.261893	0.00055981	6	110874770	110898879
1317	RSBN1L	3.21027e-05	-0.319525	-0.175497	-0.463553	0.000566574	7	77696459	77783022
1318	ERG28	3.21653e-05	0.179546	0.280918	0.0781742	0.000567266	14	75649791	75660876
1319	PPP2R5A	3.30141e-05	-0.0458136	-0.0210882	-0.0705391	0.000581814	1	212285410	212361853
1320	RBM25	3.33439e-05	-0.065993	0.0906804	-0.222667	0.000587201	14	73058532	73123899
1321	TNNT1	3.35899e-05	0.0658095	0.105893	0.0257255	0.000591105	19	55132698	55149206
1322	MBD5	3.37605e-05	-0.207887	-0.11727	-0.298505	0.000593676	2	148021011	148516971
1323	FBXW9	3.44161e-05	0.132838	0.210471	0.0552052	0.000604333	19	12688053	12696631
1324	PCSK2	3.43969e-05	-0.116535	-0.0642149	-0.168855	0.000604333	20	17226107	17484578
1325	RAPGEF6	3.45418e-05	0.126647	0.200294	0.0529997	0.000606101	5	131423921	131635231
1326	PRPS2	3.46395e-05	0.0441386	0.0765984	0.0116788	0.000607377	X	12791355	12824222
1327	PTPRZ1	3.48123e-05	-0.269361	-0.101888	-0.436835	0.000609968	7	121873089	122062036
1328	LYRM1	3.49302e-05	0.169721	0.261119	0.0783232	0.000611594	16	20899868	20925006
1329	THAP5	3.54789e-05	-0.178775	-0.090111	-0.26744	0.000620307	7	108554543	108569750
1330	PLXNC1	3.59535e-05	0.0375599	0.0672057	0.00791404	0.000627739	12	94148577	94307675
1331	AGO4	3.59556e-05	-0.106873	-0.0594149	-0.154331	0.000627739	1	35808016	35857890
1332	CDAN1	3.61314e-05	-0.0752098	-0.0376082	-0.112811	0.000630356	15	42723544	42737128
1333	NUBPL	3.65343e-05	-0.074323	-0.0359845	-0.112661	0.000636928	14	31489956	31861224
1334	B3GALNT1	3.66339e-05	0.0592602	0.0937662	0.0247542	0.000638206	3	161083883	161105411
1335	SLC2A13	3.67932e-05	0.0607684	0.117459	0.00407801	0.000640522	12	39755025	40106089
1336	TRIM36	3.69651e-05	-0.129676	-0.0722496	-0.187102	0.000643055	5	115124762	115180546
1337	GDA	3.71578e-05	-0.00437125	-0.000345361	-0.00839714	0.000645484	9	72114595	72257193
1338	PCBD1	3.71553e-05	0.115811	0.182214	0.0494078	0.000645484	10	70882280	70888565
1339	CBLB	3.76427e-05	0.19211	0.290402	0.0938187	0.000653441	3	105655461	105869552
1340	POMT1	3.78159e-05	-0.131011	-0.070457	-0.191566	0.000655511	9	131502902	131523806
1341	PLEKHA5	3.78035e-05	-0.18804	-0.0898112	-0.286269	0.000655511	12	19129752	19376400
1342	C1GALT1	3.87378e-05	-0.101336	-0.0518745	-0.150797	0.000671014	7	7156934	7248616
1343	PISD	3.90442e-05	0.165574	0.251303	0.0798446	0.00067584	22	31618491	31662432
1344	BTBD11	3.9158e-05	0.0274727	0.0633726	-0.00842713	0.000677328	12	107318421	107659642
1345	PCDHB15	3.96019e-05	0.073272	0.120497	0.0260474	0.000684519	5	141245395	141249365
1346	ADAM23	4.01665e-05	-0.0937747	-0.0468286	-0.140721	0.000693784	2	206443532	206621127
1347	PDAP1	4.05896e-05	0.246406	0.406316	0.0864966	0.000700595	7	99392048	99408597
1348	PCP4L1	4.06743e-05	0.0237269	0.0542515	-0.00679763	0.000701559	1	161258745	161285450
1349	NSD3	4.12395e-05	-0.0274014	0.201358	-0.256161	0.0007103	8	38269704	38382272
1350	SLC35G1	4.17976e-05	-0.0918125	-0.0453762	-0.138249	0.000719404	10	93893973	93956062
1351	CD24	4.19284e-05	-0.264315	0.0240849	-0.552716	0.000721144	6	106969831	106975627
1352	FAM241A	4.20092e-05	-0.0687699	-0.0358542	-0.101686	0.000722024	4	112145454	112195256
1353	SEZ6	4.21189e-05	-0.2768	-0.159603	-0.393996	0.000723398	17	28954901	29006440
1354	DCAF13	4.23822e-05	0.145422	0.230559	0.0602843	0.000727407	8	103414714	103443453
1355	ATXN10	4.24124e-05	0.160124	0.282146	0.0381016	0.000727411	22	45671798	45845307
1356	SLFN5	4.28095e-05	0.0417962	0.075128	0.00846449	0.000733704	17	35243071	35273655
1357	ARID5B	4.29561e-05	0.122421	0.197426	0.0474166	0.0007357	10	61901684	62096944
1358	PFKFB3	4.30321e-05	-0.141119	-0.0522728	-0.229966	0.000736482	10	6144934	6254644
1359	SLC5A3	4.30904e-05	0.214332	0.324781	0.103884	0.000736961	21	34073578	34106260
1360	PSTPIP1	4.33593e-05	0.0366935	0.0898519	-0.016465	0.000741039	15	76993359	77037475
1361	SATB1	4.34338e-05	-0.105372	-0.0521835	-0.158561	0.000741791	3	18345377	18445588
1362	GARNL3	4.42325e-05	-0.0844099	-0.0397482	-0.129072	0.000754901	9	127224265	127393660
1363	ANGPTL4	4.49691e-05	-0.0977405	-0.0486085	-0.146873	0.000766396	19	8363289	8374370
1364	MOK	4.49513e-05	-0.137173	-0.0756589	-0.198687	0.000766396	14	102224500	102305190
1365	PGK1	4.50525e-05	-0.00505999	0.144804	-0.154924	0.00076728	X	77910739	78129295
1366	TMEM259	4.5262e-05	-0.123401	-0.0154047	-0.231398	0.00077031	19	1009648	1021179
1367	TRIM9	4.5406e-05	-0.106892	-0.0583171	-0.155467	0.00077222	14	50975262	51096061
1368	UCP2	4.56446e-05	0.0887882	0.151613	0.0259635	0.000775192	11	73974672	73983246
1369	TMEM132A	4.56966e-05	0.0270125	0.183129	-0.129104	0.000775535	11	60924460	60937159
1370	CENPV	4.65674e-05	-0.300933	-0.13946	-0.462406	0.000789763	17	16342534	16353656
1371	TMX4	4.66138e-05	0.161142	0.246181	0.0761031	0.000789998	20	7977346	8019805
1372	FN1	4.7867e-05	0.0733092	0.128804	0.0178148	0.000810308	2	215360440	215436073
1373	CLDN1	4.78788e-05	0.0182587	0.0456647	-0.00914738	0.000810308	3	190305707	190322446
1374	SOD1	4.91409e-05	0.198998	0.504379	-0.106384	0.000830512	21	31659666	31668931
1375	ICE1	4.93778e-05	-0.0901612	-0.0148009	-0.165522	0.000833511	5	5420664	5490220
1376	PINLYP	4.93869e-05	0.0767204	0.128218	0.0252229	0.000833511	19	43575801	43583964
1377	RAB11FIP3	4.95014e-05	-0.079437	-0.03928	-0.119594	0.000834864	16	425649	523011
1378	HOPX	4.9688e-05	-0.0624227	-0.0286292	-0.0962161	0.00083743	4	56647988	56681899
1379	HAUS1	5.00922e-05	-0.0545462	0.0199263	-0.129019	0.000843658	18	46104378	46128333
1380	CALD1	5.03289e-05	0.263839	0.395378	0.1323	0.000847057	7	134744252	134970729
1381	LGALS1	5.04496e-05	0.205313	0.326196	0.0844292	0.000848502	22	37675636	37679802
1382	GSTP1	5.05022e-05	0.248773	0.646529	-0.148982	0.0008488	11	67583742	67586656
1383	TSPAN15	5.0543e-05	0.0659015	0.11252	0.019283	0.000848899	10	69451465	69507666
1384	VPS36	5.07012e-05	-0.163163	-0.0877577	-0.238568	0.000850969	13	52412602	52450634
1385	HGF	5.11576e-05	-0.0344681	-0.00559567	-0.0633406	0.000857445	7	81699010	81770438
1386	LRRC8D	5.13453e-05	-0.0784342	-0.0370737	-0.119795	0.000859998	1	89821014	89936611
1387	MSI2	5.15516e-05	0.230403	0.360563	0.100242	0.000862859	17	57255851	57684689
1388	IFIT3	5.19053e-05	0.111594	0.18547	0.0377179	0.000868182	10	89327997	89340971
1389	PEF1	5.19618e-05	0.13951	0.215286	0.063735	0.000868531	1	31629866	31644896
1390	ADGRD2	5.20079e-05	0.0131894	0.0366631	-0.0102843	0.000868703	9	124451425	124478589
1391	RPL36	5.26406e-05	-0.877678	0.248288	-2.00364	0.000878668	19	5674947	5691875
1392	NPB	5.29422e-05	-0.134941	-0.0621441	-0.207737	0.000883096	17	81900745	81902905
1393	PAIP1	5.30518e-05	-0.188428	-0.0860882	-0.290767	0.000884317	5	43526267	43557758
1394	HNRNPA0	5.33383e-05	-0.23213	-0.0695169	-0.394744	0.000887877	5	137745651	137754363
1395	PLCB4	5.33221e-05	0.0443679	0.0820372	0.00669852	0.000887877	20	9068763	9481242
1396	LMNB1	5.34692e-05	-0.154953	-0.0847575	-0.225148	0.000889446	5	126776623	126837020
1397	TCEAL4	5.35949e-05	0.159992	0.366064	-0.0460798	0.000890927	X	103576231	103587736
1398	TCERG1	5.3776e-05	-0.15862	-0.0671724	-0.250068	0.000892874	5	146447311	146511961
1399	SLC12A7	5.37854e-05	-0.0802559	-0.0415846	-0.118927	0.000892874	5	1050384	1112063
1400	SGCB	5.46964e-05	-0.180596	-0.0937743	-0.267418	0.000907379	4	52020706	52038299
1401	MAOA	5.53081e-05	0.0203791	0.038144	0.00261427	0.000915652	X	43654907	43746824
1402	PCDHA10	5.55555e-05	0.129957	0.199452	0.0604626	0.000918497	5	140855883	141012347
1403	CARMIL2	5.55197e-05	-0.0959114	-0.0485677	-0.143255	0.000918497	16	67644988	67657569
1404	DNAJC15	5.56906e-05	0.158911	0.241103	0.0767185	0.000920105	13	43023203	43114213
1405	TUBA4A	5.59028e-05	0.0831356	0.134345	0.0319264	0.000922984	2	219249710	219278170
1406	OCIAD2	5.66753e-05	0.11326	0.294401	-0.0678815	0.000935103	4	48885019	48906937
1407	TNS2	5.74544e-05	-0.157759	-0.0864296	-0.229089	0.000947316	12	53046969	53064379
1408	MTUS2	5.77278e-05	-0.0417165	-0.0195379	-0.063895	0.000951179	13	28820348	29505947
1409	HAS1	5.77921e-05	0.0363612	0.0716236	0.00109883	0.000951593	19	51713112	51723991
1410	ZNF292	5.80825e-05	-0.296822	-0.104455	-0.489188	0.000955728	6	87152833	87265943
1411	IGSF21	5.83271e-05	0.104935	0.170083	0.0397874	0.000959105	1	18107798	18378483
1412	TH	5.83669e-05	0.0174443	0.0361013	-0.00121275	0.00095911	11	2163929	2171815
1413	MPHOSPH10	5.85631e-05	-0.260025	-0.140115	-0.379934	0.000961684	2	71130632	71150101
1414	CAST	5.89713e-05	0.0573724	0.0936052	0.0211396	0.000967734	5	96525267	96779595
1415	KBTBD2	5.90833e-05	-0.137285	-0.0755372	-0.199032	0.000968918	7	32868172	32894131
1416	PDE1B	5.94324e-05	0.0623098	0.113658	0.0109618	0.000973987	12	54549601	54579239
1417	COPB1	5.99935e-05	0.162331	0.258777	0.0658841	0.00098252	11	14443440	14500027
1418	TUT4	6.01406e-05	-0.111774	0.0253425	-0.248891	0.000984266	1	52408282	52553487
1419	AMER2	6.10227e-05	-0.260349	-0.0977119	-0.422986	0.000998031	13	25161684	25172288
1420	DIO3	6.16762e-05	0.0995464	0.159262	0.0398311	0.00100736	14	101561351	101563452
1421	CPS1	6.1747e-05	0.0264805	0.0583471	-0.00538609	0.00100784	2	210477682	210679107
1422	BTN3A1	6.23111e-05	-0.0883356	-0.0419505	-0.134721	0.00101637	6	26402237	26415208
1423	LRRC55	6.26648e-05	0.0860825	0.13937	0.032795	0.00102077	11	57181747	57191717
1424	BTBD17	6.38543e-05	0.0412596	0.0780902	0.00442901	0.00103945	17	74356416	74361868
1425	ZDBF2	6.41096e-05	-0.100256	-0.0498071	-0.150705	0.00104291	2	206274663	206314427
1426	HLA-A	6.45486e-05	0.21878	0.329935	0.107626	0.00104935	6	29941260	29945884
1427	COL27A1	6.55797e-05	0.0164986	0.0296349	0.00336235	0.0010654	9	114155537	114312511
1428	MSL3	6.58162e-05	0.13794	0.219248	0.0566327	0.00106852	X	11758159	11775772
1429	CTTN	6.67573e-05	-0.168335	-0.0874874	-0.249183	0.00108236	11	70398404	70436584
1430	LRRC37B	6.67565e-05	-0.0766519	-0.0369244	-0.116379	0.00108236	17	32007872	32053504
1431	MAGED1	6.70649e-05	0.198936	0.344792	0.0530809	0.00108662	X	51803007	51902354
1432	GPC4	6.71744e-05	-0.0739603	-0.0363962	-0.111525	0.00108767	X	133300103	133415489
1433	OLIG1	6.74244e-05	0.0185103	0.0517505	-0.0147299	0.00109099	21	33070141	33072413
1434	TRA2A	6.7727e-05	-0.200677	-0.0914878	-0.309867	0.00109516	7	23504780	23532041
1435	SH3BGRL	6.81564e-05	-0.140973	-0.0707355	-0.21121	0.00110137	X	81202102	81298547
1436	HABP4	6.84747e-05	0.0945766	0.149938	0.0392152	0.00110578	9	96450169	96491336
1437	RNF8	6.86748e-05	-0.156926	-0.0853543	-0.228499	0.00110828	6	37353979	37394734
1438	SLC4A8	6.89274e-05	0.147778	0.224798	0.0707586	0.00111161	12	51391317	51515763
1439	SLC35G2	6.89794e-05	0.0951026	0.153278	0.0369272	0.00111172	3	136818647	136855888
1440	PSMA5	6.92377e-05	0.180931	0.297882	0.0639798	0.00111514	1	109399042	109426448
1441	CTDNEP1	6.96314e-05	0.225973	0.361046	0.0909006	0.00112074	17	7243591	7252491
1442	RUVBL2	7.03996e-05	0.116027	0.190059	0.0419945	0.00113235	19	48993562	49015970
1443	SDC3	7.05969e-05	0.105362	0.167278	0.0434449	0.00113478	1	30869466	30908758
1444	NRSN1	7.06546e-05	-0.106746	-0.057076	-0.156417	0.00113495	6	24126186	24154900
1445	CCDC181	7.12526e-05	0.0835526	0.134093	0.0330124	0.0011438	1	169394870	169460669
1446	AK7	7.13592e-05	0.00587902	0.0131005	-0.00134245	0.00114476	14	96392128	96489427
1447	MAPK8IP3	7.14521e-05	-0.126038	-0.0607847	-0.191291	0.00114549	16	1706183	1770351
1448	MACROD2	7.23558e-05	-0.0935588	-0.0484722	-0.138645	0.00115922	20	13995369	16053197
1449	TRIM37	7.27434e-05	-0.0924311	-0.0499389	-0.134923	0.00116466	17	58982638	59106921
1450	PCNT	7.30517e-05	-0.0946185	-0.048729	-0.140508	0.00116883	21	46324141	46445769
1451	TPM4	7.50849e-05	0.16616	0.276589	0.0557314	0.00120057	19	16067021	16103002
1452	OSTN	7.63101e-05	-0.0387175	-0.016585	-0.06085	0.00121936	3	191199241	191265615
1453	PELI1	7.68314e-05	-0.107459	-0.0525996	-0.162318	0.00122688	2	64092652	64144420
1454	TMC4	7.71463e-05	0.00775864	0.0227119	-0.0071946	0.0012311	19	54160108	54173250
1455	AKT3	7.75548e-05	-0.254931	-0.104493	-0.405369	0.001236	1	243488233	243851079
1456	HMGB3	7.77467e-05	0.162355	0.273356	0.0513534	0.00123824	X	150980509	150990771
1457	GRIA3	7.80873e-05	0.106469	0.191656	0.021282	0.00124285	X	123184153	123490915
1458	CRACR2B	7.81474e-05	0.0505469	0.0901261	0.0109677	0.001243	11	826144	831991
1459	BMP5	7.89726e-05	NA	NA	NA	0.0012553	6	55753653	55875590
1460	RIMKLA	7.90667e-05	0.0655113	0.105975	0.0250479	0.00125598	1	42380792	42424232
1461	LINC02515	7.91329e-05	NA	NA	NA	0.00125621	4	187408232	187415748
1462	RIPOR2	7.93473e-05	0.110766	0.170962	0.0505695	0.00125879	6	24804282	25042170
1463	ZC3H4	7.95055e-05	-0.113661	-0.0403428	-0.186979	0.00126048	19	47064187	47113776
1464	C9orf64	7.98765e-05	0.0352368	0.0596331	0.0108405	0.00126471	9	83938311	83956986
1465	SLC15A5	8.06221e-05	-0.0225291	-0.00535405	-0.0397042	0.00127486	12	16188485	16277685
1466	SLC25A53	8.12165e-05	0.0491444	0.0824195	0.0158694	0.00128259	X	104099214	104157009
1467	PTPRT	8.16451e-05	NA	NA	NA	0.00128852	20	42072752	43189970
1468	R3HDM2	8.19084e-05	-0.164131	-0.0699586	-0.258303	0.00129184	12	57253762	57431005
1469	CRABP2	8.24548e-05	0.104103	0.170169	0.0380376	0.00129961	1	156699606	156705816
1470	FGF9	8.31537e-05	0.0876066	0.139221	0.0359925	0.00130978	13	21671073	21704498
1471	ABHD8	8.35285e-05	-0.107644	-0.0398868	-0.175402	0.00131483	19	17292131	17310236
1472	TC2N	8.41717e-05	-0.0259992	-0.00671832	-0.04528	0.0013241	14	91779746	91867536
1473	COL3A1	8.42595e-05	0.0685446	0.18216	-0.0450705	0.00132462	2	188974373	189012746
1474	KNDC1	8.4661e-05	0.0773651	0.124185	0.0305447	0.00133007	10	133160219	133226412
1475	URB2	8.49189e-05	-0.0662598	-0.0320046	-0.100515	0.00133327	1	229626247	229660200
1476	POU4F2	8.5774e-05	NA	NA	NA	0.00134582	4	146638893	146642474
1477	TAC3	8.58886e-05	0.0502941	0.0986632	0.0019251	0.00134675	12	57010000	57028883
1478	DDX11	8.70812e-05	-0.0540374	-0.0223594	-0.0857154	0.00136457	12	31073860	31104799
1479	NXPH4	8.73515e-05	0.115155	0.178791	0.0515182	0.00136793	12	57216794	57226449
1480	ANKRD9	8.76076e-05	0.0553431	0.0927976	0.0178887	0.00137105	14	102501767	102509799
1481	RBFOX1	8.7846e-05	0.0225838	0.0785039	-0.0333364	0.0013739	16	5239802	7713340
1482	C16orf87	8.85266e-05	-0.172941	-0.0828026	-0.263079	0.00138365	16	46796603	46831180
1483	PIFO	9.25904e-05	0.0724894	0.125536	0.0194431	0.00144531	1	111346600	111353013
1484	C1orf61	9.27971e-05	-0.765551	-0.441022	-1.09008	0.00144761	1	156404250	156456763
1485	GMPPB	9.32043e-05	0.0657867	0.106183	0.0253903	0.00145303	3	49716844	49723951
1486	PEX6	9.35297e-05	0.128853	0.199841	0.0578655	0.00145717	6	42963865	42979181
1487	ZNF749	9.39131e-05	-0.0640068	-0.0242881	-0.103726	0.00146221	19	57435325	57447101
1488	CENPT	9.42894e-05	-0.124966	-0.0594197	-0.190513	0.00146713	16	67828157	67847811
1489	ATP6AP1L	9.56023e-05	0.0882818	0.137963	0.0386009	0.0014866	5	82279462	82386977
1490	DNAJC2	9.65524e-05	-0.17429	-0.0946817	-0.253898	0.00150042	7	103312289	103344830
1491	ERV3-1	9.95365e-05	-0.234094	-0.125177	-0.343012	0.0015458	7	64990356	65006743
1492	ASPHD1	0.000100056	0.168901	0.260948	0.0768528	0.00155189	16	29900375	29919864
1493	NPC2	0.000100282	0.107546	0.170117	0.0449744	0.0015544	14	74476192	74494177
1494	MMGT1	0.000102178	0.10151	0.160661	0.0423589	0.00158278	X	135962070	135974063
1495	CDC37	0.000102369	-0.208679	-0.108896	-0.308463	0.00158474	19	10391133	10420121
1496	ABCA10	0.000102477	-0.0575974	-0.0185089	-0.0966858	0.0015854	17	69147214	69244846
1497	DHX32	0.000102619	0.0570489	0.0964228	0.0176751	0.00158659	10	125836337	125896436
1498	CACNG3	0.000103833	0.0619941	0.11957	0.00441796	0.00160433	16	24256335	24362412
1499	TFAP2A	0.000105514	0.0932441	0.187702	-0.00121414	0.00162928	6	10393186	10419659
1500	CXorf38	0.00010597	0.100474	0.15761	0.0433382	0.00163528	X	40626921	40647561
1501	SLIT2	0.000106449	0.0370119	0.0626341	0.0113897	0.00164162	4	20251905	20620561
1502	TRIM22	0.000106578	0.0270919	0.0514689	0.00271488	0.00164257	11	5689697	5737089
1503	TMSB10	0.000106645	-2.55876	-0.848852	-4.26866	0.00164257	2	84905656	84906671
1504	ING4	0.000106871	-0.295486	-0.161893	-0.42908	0.00164499	12	6650301	6663142
1505	SLCO1A2	0.000107052	0.0465106	0.0875405	0.00548062	0.00164675	12	21264600	21419594
1506	NCK1-DT	0.000107333	-0.0517339	-0.021848	-0.0816198	0.00164902	3	136835345	136862618
1507	APC2	0.000107335	-0.236647	-0.105479	-0.367815	0.00164902	19	1446302	1473244
1508	FYTTD1	0.000107788	-0.136902	-0.0612449	-0.212559	0.00165493	3	197737179	197787596
1509	NPIPA5	0.000108686	-0.0204178	-0.00673119	-0.0341044	0.00166766	16	15363628	15381047
1510	GALNT8	0.000108977	0.0594801	0.0968892	0.0220709	0.00167107	12	4720400	4851927
1511	RPL13A	0.000109885	0.424719	0.829903	0.0195339	0.00168288	19	49487554	49492308
1512	SEMA6D	0.00011088	-0.146101	-0.0671728	-0.225029	0.00169705	15	47184101	47774228
1513	GABRA5	0.00011104	-0.0292402	-0.0111067	-0.0473736	0.00169842	15	26866911	26949208
1514	KRT31	0.000111345	-0.0688033	-0.0218705	-0.115736	0.00170202	17	41393721	41397608
1515	SOS1	0.000112296	-0.125918	-0.0672435	-0.184593	0.00171439	2	38981549	39124345
1516	SLC9A3R2	0.000113439	0.0866073	0.135874	0.0373401	0.00173076	16	2025356	2039026
1517	YWHAH	0.00011464	0.0679341	0.300801	-0.164933	0.00174798	22	31944522	31957603
1518	SLC38A10	0.00011517	0.063976	0.104349	0.0236034	0.00175498	17	81244811	81295547
1519	CASTOR3	0.000115355	-0.113735	-0.0519966	-0.175474	0.00175669	7	100200653	100272218
1520	RPL7A	0.000117141	0.962128	2.50189	-0.57763	0.00178276	9	133348218	133351426
1521	ZCRB1	0.000117298	-0.034894	0.0890649	-0.158853	0.00178404	12	42312086	42326118
1522	DIO3OS	0.000117416	0.0829976	0.133995	0.0320003	0.00178472	14	101552221	101560431
1523	EGLN1	0.00011811	-0.0889259	-0.012395	-0.165457	0.00179415	1	231363751	231422287
1524	HNRNPH1	0.00011939	-0.146947	0.0655583	-0.359453	0.00181246	5	179614178	179634784
1525	MARK3	0.000119683	-0.188127	-0.0978935	-0.278361	0.00181578	14	103385392	103503831
1526	ZBTB8B	0.000120096	0.0549347	0.0970498	0.0128196	0.0018209	1	32465072	32496686
1527	TFAP2D	0.000120713	0.122937	0.329964	-0.0840899	0.00182912	6	50713526	50773033
1528	RAB11FIP1	0.000120922	0.0889482	0.145121	0.0327753	0.00182953	8	37858618	37899497
1529	CHRD	0.000120817	0.0489587	0.102388	-0.00447026	0.00182953	3	184380073	184390736
1530	GALNT5	0.000120966	0.0354115	0.0711983	-0.000375342	0.00182953	2	157257705	157318491
1531	EEF1E1	0.000121285	0.202525	0.309112	0.0959389	0.00183322	6	8073360	8102559
1532	SLC16A3	0.000123342	-0.137728	-0.0721431	-0.203313	0.001862	17	82228397	82261129
1533	HRH2	0.000123681	-0.110503	-0.0561422	-0.164865	0.00186595	5	175658030	175710756
1534	TMEM164	0.000124087	0.0453229	0.0772157	0.01343	0.00187093	X	110002631	110182734
1535	ZNF250	0.000124771	-0.128786	-0.0641596	-0.193412	0.00188006	8	144876497	144902168
1536	LAGE3	0.00012624	0.200932	0.306874	0.0949901	0.00189985	X	154477769	154479257
1537	ZFP69B	0.000129153	-0.0837166	-0.0288172	-0.138616	0.00194249	1	40450102	40463718
1538	ATP11C	0.0001293	0.144467	0.225201	0.0637324	0.00194349	X	139726346	139945276
1539	MVD	0.000130186	0.0780771	0.140947	0.0152071	0.00195561	16	88651935	88663161
1540	C18orf25	0.000131779	-0.113784	-0.0586168	-0.168951	0.00197831	18	46173553	46266992
1541	PPARGC1A	0.000132543	0.0248812	0.0457657	0.00399671	0.00198856	4	23755041	23904089
1542	CAMKV	0.000133738	-0.153368	-0.0684703	-0.238265	0.00200524	3	49857988	49869935
1543	HDHD2	0.000134961	0.123753	0.193571	0.0539352	0.00202234	18	47107408	47150500
1544	F8A1	0.00013506	-0.079829	-0.0390523	-0.120606	0.00202257	X	154886349	154888061
1545	FASN	0.000135727	0.131779	0.222472	0.0410865	0.00203025	17	82078338	82098294
1546	SAP30	0.000135796	-0.0734661	0.0197433	-0.166676	0.00203025	4	173369969	173377532
1547	SMARCAD1	0.000135823	-0.162375	-0.0822911	-0.242459	0.00203025	4	94207611	94291292
1548	COPE	0.00013818	0.095607	0.274823	-0.0836096	0.00206421	19	18899514	18919387
1549	PAX5	0.000138554	0.0314036	0.0985381	-0.035731	0.00206853	9	36833269	37034268
1550	UBAP2L	0.000139481	-0.114039	-0.0513786	-0.1767	0.0020811	1	154220179	154271510
1551	MLIP	0.000140522	-0.050292	-0.0229894	-0.0775945	0.00209277	6	53929982	54266280
1552	TRAP1	0.000140471	0.0826696	0.1453	0.0200393	0.00209277	16	3651639	3717553
1553	TSHZ2	0.000140743	0.0816184	0.144964	0.018273	0.00209478	20	52972358	53495330
1554	QPCT	0.000141666	0.0440464	0.0777545	0.0103383	0.00210594	2	37342827	37373322
1555	NTRK3	0.000143751	-0.152058	-0.0738955	-0.23022	0.00213213	15	87859751	88256768
1556	JUNB	0.000143682	0.183528	0.28444	0.082616	0.00213213	19	12791486	12793315
1557	PAFAH1B1	0.000143778	-0.199139	-0.0266912	-0.371588	0.00213213	17	2593210	2685615
1558	THNSL2	0.00014447	0.0263323	0.0514801	0.00118449	0.00214108	2	88170274	88186636
1559	ALPK1	0.000145718	0.053859	0.0895315	0.0181864	0.00215826	4	112285509	112442621
1560	ENDOV	0.000146379	0.208999	0.340747	0.0772515	0.00216674	17	80415165	80438086
1561	MIR99AHG	0.000148113	0.149703	0.24787	0.0515348	0.00219107	21	15928296	16645467
1562	TBCE	0.000148228	-0.162635	-0.0835757	-0.241695	0.00219143	1	235328570	235448952
1563	TBCE	0.000148228	-0.162635	-0.0835757	-0.241695	0.00219143	1	235367360	235452443
1564	NELFE	0.000151346	0.157764	0.258639	0.0568887	0.00223481	6	31952087	31959038
1565	KCTD21-AS1	0.000151805	0.0496838	0.087787	0.0115806	0.00223971	11	78139771	78175323
1566	MAP9	0.000151862	0.107687	0.212801	0.0025726	0.00223971	4	155342658	155376970
1567	TMEM147	0.000152157	0.168127	0.315553	0.0207006	0.00224271	19	35545600	35547526
1568	ROR2	0.000152748	0.00672482	0.0165799	-0.00313027	0.00225005	9	91563091	91950228
1569	GNB4	0.000153899	-0.0783741	-0.0395367	-0.117212	0.00226563	3	179396088	179451476
1570	LINC01807	0.000154472	0.0138215	0.0447738	-0.0171308	0.00227269	2	228475224	228841689
1571	GRM1	0.000154696	0.050319	0.0879108	0.0127272	0.00227461	6	146027646	146437601
1572	AKAIN1	0.000155315	-0.0596356	-0.0155994	-0.103672	0.00228233	18	5142911	5197503
1573	PLCL2	0.000155502	-0.0783215	-0.0255172	-0.131126	0.0022837	3	16802651	17090604
1574	ATP4A	0.000156448	0.0128887	0.0415752	-0.0157978	0.0022962	19	35550031	35563658
1575	SMCHD1	0.000157076	-0.164757	-0.0812463	-0.248268	0.00230403	18	2655726	2805017
1576	HSD17B12	0.000160007	-0.132597	-0.065669	-0.199526	0.00234561	11	43680680	43856617
1577	EPB41L4B	0.000160664	0.0426165	0.084838	0.000394989	0.00235382	9	109171975	109320964
1578	EIF2S2	0.000160798	0.185415	0.329134	0.0416967	0.00235437	20	34088309	34112243
1579	S100A13	0.000161774	0.0752835	0.129313	0.021254	0.00236723	1	153618787	153631360
1580	SSPN	0.000161905	0.00481563	0.0117258	-0.00209452	0.00236772	12	26121991	26299290
1581	WSB1	0.000162348	0.257055	0.51054	0.00357113	0.00237136	17	27294076	27315926
1582	ATP5F1A	0.000162918	0.114644	0.280937	-0.0516493	0.00237825	18	46080248	46104334
1583	KCNC2	0.000163762	0.020301	0.0434527	-0.00285063	0.0023877	12	75040077	75209839
1584	SYNPR	0.00016436	0.0452414	0.0899943	0.000488492	0.00239499	3	63228315	63616924
1585	CHCHD5	0.000166837	0.166669	0.257557	0.0757805	0.00242839	2	112584240	112589275
1586	MZT2B	0.000166852	-0.379648	-0.12167	-0.637626	0.00242839	2	130181737	130190729
1587	NUTM2B-AS1	0.000167952	0.208133	0.319208	0.0970578	0.00244294	10	79661394	79826594
1588	CCDC163	0.000168634	-0.0109315	-0.00166202	-0.0202009	0.00245139	1	45493866	45500079
1589	MOSPD1	0.000169062	0.0938549	0.153457	0.034253	0.00245614	X	134887632	134915257
1590	CLPP	0.000169557	0.166535	0.282788	0.0502814	0.00246187	19	6361531	6370242
1591	SIX3	0.000169978	0.0476599	0.0893499	0.00597002	0.00246554	2	44941702	44946071
1592	CNIH1	0.000170494	-0.122966	-0.0378375	-0.208095	0.00247105	14	54423561	54441391
1593	RPL22L1	0.000171283	-0.174822	-0.0767719	-0.272872	0.002481	3	170864875	170870208
1594	NDUFA13	0.000172808	0.0679187	0.20821	-0.0723723	0.0025016	19	19515736	19529054
1595	OAZ2	0.000173139	0.205572	0.337954	0.0731898	0.00250491	15	64687573	64703281
1596	ZNF708	0.000174477	-0.0790435	-0.0177222	-0.140365	0.00252277	19	21291160	21329425
1597	PHF12	0.000174601	-0.123298	-0.0641664	-0.18243	0.00252305	17	28905250	28951771
1598	STON2	0.000175096	0.0228578	0.0421342	0.00358135	0.0025287	14	81260656	81436465
1599	EIF5A	0.000175856	0.216542	0.389742	0.043342	0.00253818	17	7306999	7312463
1600	ROR1	0.000177568	0.0183514	0.035175	0.00152791	0.00256135	1	63774017	64181498
1601	TUBB4B	0.000177857	0.340909	0.571677	0.110142	0.002564	9	137241287	137243707
1602	NRN1	0.000178609	-0.244273	-0.0730443	-0.415502	0.00257332	6	5997999	6007605
1603	PKD1	0.000180662	-0.155652	-0.0657863	-0.245518	0.00260136	16	2088708	2135898
1604	BCAT1	0.00018138	-0.14779	-0.07888	-0.2167	0.00261015	12	24810024	24949101
1605	TMEM208	0.000181953	0.133028	0.250441	0.015615	0.00261366	16	67227103	67229278
1606	CYB5R2	0.000182026	0.0162678	0.0394444	-0.00690892	0.00261366	11	7665100	7677222
1607	ZNF286A	0.000182053	-0.104443	-0.0533382	-0.155548	0.00261366	17	15699577	15720787
1608	KLF10	0.000182011	-0.136518	-0.0665305	-0.206505	0.00261366	8	102648784	102655725
1609	HPCAL4	0.000183491	-0.0937667	-0.0463329	-0.1412	0.00263119	1	39678648	39691485
1610	PSMG2	0.000183477	-0.10589	-0.0253065	-0.186474	0.00263119	18	12658043	12725740
1611	LMO2	0.000184116	0.0992615	0.1615	0.037023	0.00263859	11	33858576	33892076
1612	DNAJC4	0.000185511	0.132017	0.207679	0.056354	0.00265702	11	64230278	64234286
1613	JAKMIP2	0.00018727	-0.195258	-0.0979055	-0.292611	0.00268064	5	147585438	147782775
1614	ADAMTS19	0.000188636	-0.0148474	-0.00258334	-0.0271115	0.0026986	5	129460281	129738683
1615	SLC17A7	0.000189277	-0.268293	-0.144343	-0.392243	0.00270618	19	49429401	49442360
1616	KDM6B	0.000190662	-0.182721	-0.0168131	-0.348629	0.00272438	17	7839904	7854796
1617	BEND7	0.000190822	0.0611914	0.0992304	0.0231523	0.00272507	10	13438484	13528974
1618	RRAD	0.000191238	0.0949051	0.169871	0.0199395	0.00272941	16	66921679	66925536
1619	IFRD1	0.000191532	-0.212374	-0.105124	-0.319624	0.002732	7	112422887	112481017
1620	APOL2	0.000192985	0.00991933	0.021044	-0.00120538	0.00275111	22	36226209	36239954
1621	AGAP6	0.000193294	-0.0690176	-0.0286014	-0.109434	0.00275389	10	49982190	50010499
1622	PPP1R15B	0.000193746	-0.12264	-0.0567547	-0.188526	0.00275872	1	204403381	204411817
1623	TNR	0.00019391	0.0418195	0.0730287	0.0106103	0.00275945	1	175315194	175743616
1624	BHLHE22	0.000196149	-0.27737	-0.137185	-0.417555	0.00278804	8	64580365	64583627
1625	PKN2	0.000196754	-0.164429	-0.0618353	-0.267023	0.002795	1	88684222	88836255
1626	RALA	0.000197288	-0.156169	-0.0786875	-0.233651	0.00280096	7	39623565	39708120
1627	PRCC	0.000197545	-0.0625381	0.00593765	-0.131014	0.00280297	1	156750610	156800815
1628	PRKD3	0.000200498	-0.123758	-0.0620076	-0.185509	0.00284322	2	37250502	37324833
1629	NSDHL	0.000200811	0.0644118	0.105908	0.0229156	0.00284599	X	152830967	152869729
1630	PGBD5	0.000202597	0.0989694	0.155825	0.0421137	0.00286797	1	230314490	230426332
1631	SVEP1	0.000203407	0.0647987	0.129921	-0.000323178	0.00287775	9	110365248	110579880
1632	PITPNA	0.000204232	0.0958906	0.150954	0.0408269	0.00288775	17	1517718	1562792
1633	ANGPTL2	0.000205595	0.048672	0.099315	-0.00197097	0.00290532	9	127087348	127122635
1634	TMEM98	0.000206647	-0.15257	-0.0607508	-0.244389	0.00291851	17	32927910	32945106
1635	SRP54	0.000210697	0.0194504	0.108168	-0.0692676	0.00297397	14	34981957	35029567
1636	CEND1	0.000210819	0.138031	0.214017	0.0620462	0.00297397	11	787115	790113
1637	KAT6B	0.000213398	-0.22286	-0.119243	-0.326476	0.00300861	10	74824927	75032624
1638	TRMT1	0.000213757	0.0939733	0.153986	0.0339608	0.00301191	19	13104902	13117567
1639	PANX2	0.000215003	-0.0631223	-0.0300926	-0.0961519	0.00302772	22	50170731	50180295
1640	NUDC	0.000215491	0.200705	0.384919	0.0164912	0.00303284	1	26900238	26946871
1641	MYD88	0.000217443	-0.0780036	-0.0342478	-0.121759	0.00305678	3	38138478	38143022
1642	MYO10	0.000217326	-0.112298	-0.0518001	-0.172796	0.00305678	5	16661907	16936288
1643	ATP6V1A	0.000218164	0.118099	0.183883	0.0523159	0.00306336	3	113747033	113812056
1644	ACIN1	0.000218059	-0.174352	-0.082431	-0.266274	0.00306336	14	23058564	23095614
1645	PDIA2	0.000219414	-0.0653454	-0.0271164	-0.103574	0.00307737	16	283164	287215
1646	PHKB	0.000219646	-0.168794	-0.0816759	-0.255912	0.00307885	16	47461123	47701523
1647	ULK3	0.000221045	-0.118193	-0.0593621	-0.177024	0.00309666	15	74836118	74843346
1648	PSMC1	0.000222946	0.235661	0.367891	0.103432	0.0031215	14	90256527	90275429
1649	CREB3	0.000223753	0.160076	0.25549	0.064661	0.00312739	9	35732598	35736999
1650	ZRSR2	0.000223719	0.100868	0.158923	0.0428128	0.00312739	X	15790472	15823260
1651	TSGA10	0.000223601	-0.0930163	-0.0466379	-0.139395	0.00312739	2	98997261	99154964
1652	FAM122B	0.000224655	0.0440256	0.0758882	0.0121629	0.0031382	X	134769566	134797232
1653	PPFIBP1	0.000226221	0.140101	0.21969	0.0605123	0.00315826	12	27523431	27695564
1654	B2M	0.000227096	0.25052	0.384222	0.116819	0.00316792	15	44711487	44718877
1655	BMPR2	0.000227173	-0.0945144	0.0130428	-0.202072	0.00316792	2	202376327	202567751
1656	ZNF280D	0.000227541	-0.173657	-0.0913982	-0.255917	0.00317124	15	56630181	56734086
1657	TGFB2	0.000230087	0.0121496	0.0281091	-0.00380995	0.00320304	1	218345336	218444619
1658	GTPBP8	0.000230889	-0.118909	-0.0550148	-0.182803	0.00321236	3	112990984	113015060
1659	GPR12	0.000232665	-0.118756	-0.0601913	-0.177321	0.00323338	13	26755200	26760786
1660	ATP1B1	0.000234966	0.0434738	0.229902	-0.142954	0.00326349	1	169105697	169132722
1661	LRP5	0.000237203	-0.063991	-0.0278723	-0.10011	0.00329268	11	68312591	68449275
1662	CCZ1	0.000238046	-0.138063	-0.045031	-0.231096	0.0033025	7	5898725	5926550
1663	ADA	0.000240421	0.0251308	0.044818	0.00544359	0.00333354	20	44619522	44652233
1664	N4BP2L1	0.000240712	0.0831978	0.140709	0.0256861	0.00333512	13	32400723	32428311
1665	IFNAR1	0.000240809	-0.0818052	-0.0314097	-0.132201	0.00333512	21	33324429	33359864
1666	MAP2K2	0.000241449	0.0159508	0.145191	-0.113289	0.00334208	19	4090321	4124122
1667	WLS	0.000242386	0.0690757	0.116582	0.021569	0.00335123	1	68098473	68233120
1668	SESN3	0.000242304	-0.0712599	0.00765371	-0.150173	0.00335123	11	95165513	95232541
1669	PNPLA6	0.000242602	0.0560463	0.0901089	0.0219836	0.00335232	19	7534004	7561764
1670	SIAH1	0.000244161	-0.178039	-0.0781524	-0.277927	0.00337194	16	48356364	48448402
1671	SMIM10L2B	0.00024461	0.0737408	0.12395	0.0235321	0.00337622	X	135094985	135098712
1672	UBE2I	0.000244918	-0.25111	-0.110096	-0.392123	0.00337856	16	1308880	1327018
1673	TGFB1I1	0.000246634	0.0381716	0.0713351	0.00500805	0.0034003	16	31471585	31477960
1674	LINC00476	0.000248626	0.147411	0.235679	0.0591422	0.00342583	9	95759231	95876049
1675	ZNF571	0.000249167	-0.07031	-0.0334435	-0.107176	0.00343133	19	37554782	37594792
1676	MNAT1	0.000252246	-0.166806	-0.0739134	-0.259698	0.00347178	14	60734742	60969965
1677	BCHE	0.000252653	0.276899	0.427984	0.125814	0.00347541	3	165772904	165837462
1678	ECEL1	0.000252909	0.10571	0.176444	0.0349765	0.00347696	2	232479827	232487834
1679	CDV3	0.000258133	-0.183715	-0.0724549	-0.294975	0.00354477	3	133573686	133590261
1680	PABPN1	0.000258344	-0.398751	-0.202204	-0.595298	0.00354567	14	23321289	23326185
1681	NLRP1	0.000262682	0.250111	0.399624	0.100598	0.00360318	17	5499427	5619424
1682	TMEM19	0.000263689	-0.0510099	-0.0153529	-0.0866668	0.00361495	12	71686082	71705047
1683	C3orf70	0.000265804	-0.0733484	-0.0347524	-0.111944	0.00364189	3	185076838	185153060
1684	ZFP36L1	0.000266748	0.102062	0.167957	0.036168	0.00365277	14	68787660	68796253
1685	UBR5	0.000267928	-0.117261	-0.0219719	-0.212551	0.0036648	8	102252273	102412759
1686	IK	0.000267889	-0.21183	-0.111011	-0.312649	0.0036648	5	140647058	140662480
1687	COMMD6	0.000268293	0.251787	0.590422	-0.0868479	0.00366773	13	75525219	75549439
1688	LGR4	0.00027041	0.0230841	0.0453272	0.000841008	0.0036946	11	27365961	27472790
1689	ZNF354A	0.00027232	-0.147926	-0.0745652	-0.221287	0.0037186	5	178711512	178730659
1690	HACE1	0.000273047	-0.0949252	-0.0476833	-0.142167	0.00372644	6	104728094	104859919
1691	PSMB2	0.000273866	0.184114	0.32055	0.0476773	0.00373551	1	35599541	35641526
1692	WNT10B	0.000274545	0.0445033	0.0815268	0.00747984	0.00374268	12	48965340	48971735
1693	PLD5	0.000274784	0.0262048	0.0603929	-0.00798326	0.00374384	1	242082986	242524697
1694	SLC25A6	0.000275054	0.342604	0.545621	0.139586	0.00374542	X	1386152	1392113
1695	MUL1	0.000275933	-0.0898948	-0.0431933	-0.136596	0.00375528	1	20499448	20508151
1696	DIXDC1	0.0002762	-0.119089	-0.0405125	-0.197665	0.00375681	11	111927144	112022653
1697	PTGER1	0.000276406	0.0129514	0.0339526	-0.00804973	0.00375752	19	14472466	14475354
1698	TNRC6B	0.000277731	-0.168893	0.0462418	-0.384028	0.00377131	22	40044817	40335808
1699	PTPRN2	0.000277596	0.100161	0.159236	0.0410855	0.00377131	7	157539056	158587823
1700	CDR2L	0.000280002	0.0589767	0.0979103	0.0200432	0.00379604	17	74987632	75005800
1701	SPAST	0.000280021	-0.154332	-0.0717259	-0.236939	0.00379604	2	32063556	32157637
1702	PCMTD2	0.000279773	-0.114525	-0.0428138	-0.186237	0.00379604	20	64255695	64287821
1703	CACNB4	0.000280643	-0.144054	-0.0634911	-0.224617	0.00380237	2	151832768	152099475
1704	FAM13B	0.000280968	-0.114731	-0.0581066	-0.171356	0.00380464	5	137937960	138051961
1705	ZDHHC9	0.00028136	0.102193	0.162434	0.041952	0.00380784	X	129803288	129843909
1706	ZFP36L2	0.000281803	0.117599	0.192444	0.042755	0.00381171	2	43222402	43226606
1707	TNRC18	0.00028242	-0.185541	-0.0764698	-0.294613	0.00381793	7	5306790	5425414
1708	CHCHD10	0.000283084	-0.171209	-0.0885023	-0.253917	0.00382478	22	23765834	23767972
1709	CSGALNACT2	0.000283776	-0.1425	-0.0622535	-0.222747	0.003832	10	43138445	43185302
1710	CRMP1	0.000284422	-0.315653	-0.116577	-0.51473	0.00383859	4	5748084	5893086
1711	SUPT4H1	0.000287782	-0.196856	-0.100421	-0.293291	0.00388179	17	58345175	58353093
1712	LAMTOR2	0.000288086	0.197805	0.316793	0.0788169	0.00388374	1	156054782	156058506
1713	NCL	0.000289092	-0.125586	0.176217	-0.42739	0.00389513	2	231453531	231483641
1714	VCL	0.000290446	0.127928	0.206332	0.0495236	0.00390905	10	73995193	74121363
1715	CTDSPL2	0.000291711	-0.102377	-0.0331438	-0.171611	0.0039239	15	44427622	44529038
1716	RPGRIP1L	0.000294166	0.0853457	0.1353	0.0353914	0.00395474	16	53598153	53703938
1717	EIF4EBP1	0.000298528	-0.23817	-0.126263	-0.350077	0.00401117	8	38030534	38060365
1718	DMTN	0.000300609	0.114188	0.178989	0.0493874	0.00403689	8	22048995	22082527
1719	NQO2	0.000301942	0.093839	0.148384	0.0392942	0.00405256	6	2987987	3021850
1720	TAGLN2	0.000303645	0.0533945	0.102123	0.00466592	0.00407316	1	159918107	159925507
1721	RCN3	0.000304324	0.0448927	0.0836343	0.00615112	0.00408002	19	49528003	49546962
1722	RNF181	0.000304602	0.174829	0.272869	0.0767881	0.0040815	2	85595725	85597708
1723	EXOC6	0.000305056	-0.120864	-0.0578956	-0.183832	0.00408533	10	92826831	93059493
1724	ZNF280C	0.000307008	0.0892447	0.145904	0.0325851	0.00410921	X	130202707	130268899
1725	LAPTM4A	0.000311025	0.175181	0.364743	-0.0143804	0.00416068	2	20032650	20051628
1726	AKR1C2	0.000311753	0.109736	0.172775	0.0466979	0.00416814	10	4987400	5018031
1727	SCG2	0.000313714	0.322004	0.495098	0.14891	0.00419086	2	223596940	223602361
1728	CLU	0.000313798	0.228233	0.356916	0.09955	0.00419086	8	27596917	27614700
1729	HES1	0.000320636	0.141171	0.238642	0.0437001	0.00427983	3	194136148	194138732
1730	CHD8	0.000321784	-0.180595	-0.0857284	-0.275462	0.00429281	14	21385194	21456126
1731	MN1	0.000324015	-0.212353	-0.0491903	-0.375516	0.0043202	22	27748277	27801756
1732	SPRY2	0.000328203	0.0493774	0.0811943	0.0175604	0.00437364	13	80335976	80341126
1733	NXPH1	0.000328521	0.0188164	0.0494214	-0.0117886	0.00437548	7	8433609	8752961
1734	PPP1R3D	0.000329153	0.0572863	0.112371	0.00220117	0.0043815	20	59936663	59940305
1735	COL9A2	0.000330143	0.0909142	0.148298	0.0335305	0.00439227	1	40300489	40317813
1736	BAIAP2L1	0.000337754	0.0161289	0.0388812	-0.00662342	0.00448862	7	98291650	98401090
1737	ADGRA1-AS1	0.000338369	0.0184067	0.0433513	-0.00653793	0.00449189	10	133083073	133088491
1738	FAM193B	0.000338191	-0.112238	-0.0481614	-0.176314	0.00449189	5	177519789	177554563
1739	TRAPPC2L	0.000338589	0.134807	0.219831	0.0497824	0.00449236	16	88856220	88862686
1740	UBTD2	0.000338896	-0.10629	-0.0505341	-0.162046	0.00449397	5	172209646	172283764
1741	C22orf42	0.000339759	0.047542	0.127497	-0.0324132	0.00449913	22	32149006	32159322
1742	ERCC1	0.000339701	0.176533	0.28255	0.0705157	0.00449913	19	45407334	45478828
1743	PCDHGA10	0.00033984	-0.200859	-0.0976808	-0.304037	0.00449913	5	141412987	141512979
1744	PMAIP1	0.000342475	0.0281948	0.0597856	-0.00339602	0.00453155	18	59899996	59904305
1745	RPS8	0.000344894	-0.872538	0.698611	-2.44369	0.00456108	1	44775251	44778779
1746	COPB2	0.000345286	0.129056	0.227441	0.0306722	0.0045613	3	139355600	139389680
1747	RSRP1	0.000345255	-0.0918414	0.0132918	-0.196975	0.0045613	1	25242249	25338213
1748	B3GAT1	0.000348184	-0.116418	-0.00604528	-0.226791	0.00459708	11	134378504	134412242
1749	SLC15A4	0.000351853	-0.100245	-0.0484308	-0.15206	0.00464301	12	128793194	128823958
1750	FILIP1L	0.000352892	0.0901252	0.148289	0.0319616	0.00465202	3	99830141	100114513
1751	NDFIP1	0.000352918	-0.10384	0.0654872	-0.273167	0.00465202	5	142108779	142154440
1752	TRABD	0.00035492	-0.137774	-0.0699204	-0.205627	0.00467587	22	50185915	50199598
1753	PRRT2	0.000361594	0.160997	0.260295	0.0616997	0.00475865	16	29811382	29815892
1754	FAM183A	0.000366557	0.0501777	0.10446	-0.00410457	0.00482135	1	43145153	43156396
1755	KATNBL1	0.000367531	-0.151754	-0.0459157	-0.257592	0.00483155	15	34140674	34210096
1756	MTA1	0.000368288	-0.107349	-0.0329912	-0.181708	0.00483888	14	105419820	105470729
1757	KDELR2	0.000371015	0.162795	0.27059	0.0550003	0.00486945	7	6445953	6484190
1758	PICK1	0.000370847	-0.111803	-0.0548058	-0.1688	0.00486945	22	38056311	38075701
1759	MRPL51	0.00037482	0.127633	0.309906	-0.0546408	0.00491144	12	6491886	6493841
1760	WDR60	0.000374722	-0.205364	-0.106633	-0.304094	0.00491144	7	158856558	158956747
1761	SLC2A1	0.000374813	0.194883	0.307235	0.0825302	0.00491144	1	42925353	42958893
1762	GPX8	0.000375775	0.0177563	0.0379188	-0.00240625	0.0049213	5	55160167	55167297
1763	PER1	0.000377526	0.081025	0.133333	0.0287173	0.00493891	17	8140472	8156506
1764	SMIM11B	0.000377406	NA	NA	NA	0.00493891	21	7744962	7777853
1765	SOCS3	0.000378206	0.061985	0.11743	0.0065398	0.00494514	17	78356778	78360077
1766	RPS2	0.000378555	-0.387899	0.957017	-1.73281	0.00494705	16	1962058	1964841
1767	NABP1	0.000380692	0.0554685	0.0955428	0.0153943	0.0049723	2	191678068	191741097
1768	GSTCD	0.000382808	-0.0691277	-0.0313754	-0.10688	0.00499726	4	105708778	105847725
1769	CEP162	0.000385266	-0.0894515	-0.0437263	-0.135177	0.00502665	6	84124241	84227643
1770	SERTAD4-AS1	0.000386294	0.0679859	0.120546	0.0154256	0.00503465	1	210231456	210234047
1771	S100PBP	0.000388511	-0.084304	-0.0406646	-0.127943	0.00506084	1	32816767	32858875
1772	PCM1	0.000391627	-0.16684	-0.0437885	-0.289891	0.0050987	8	17922840	18027975
1773	SVBP	0.000395048	-0.219391	-0.0909091	-0.347874	0.00514048	1	42807052	42817397
1774	TMF1	0.000397459	0.189611	0.296252	0.0829704	0.00516632	3	69019827	69052339
1775	LINC00957	0.00039904	0.0741677	0.131422	0.0169136	0.00518411	7	44039171	44042306
1776	CD9	0.000399826	0.0697844	0.118139	0.0214299	0.005186	12	6199715	6238271
1777	KIAA0586	0.000399715	-0.11493	-0.0535064	-0.176354	0.005186	14	58427385	58551297
1778	RNF208	0.000399579	-0.148264	-0.0712035	-0.225325	0.005186	9	137220247	137221581
1779	ISCA1	0.000400205	-0.152006	-0.0529674	-0.251044	0.00518816	9	86264546	86283102
1780	SPATA33	0.000402161	0.197048	0.309652	0.0844452	0.00521074	16	89657802	89671272
1781	FAM107B	0.000404573	-0.124839	-0.025959	-0.223719	0.0052392	10	14518557	14774897
1782	ZNF254	0.000405121	-0.148281	-0.0675815	-0.228981	0.0052435	19	24033405	24129968
1783	SOD3	0.000406208	0.0449817	0.0986614	-0.00869799	0.00525233	4	24789912	24800842
1784	ELAVL3	0.000406235	-0.188047	0.0655696	-0.441663	0.00525233	19	11451326	11481046
1785	EN2	0.000409792	0.0669323	0.157557	-0.0236921	0.0052927	7	155458129	155464831
1786	KLF13	0.000411731	-0.185035	-0.0888172	-0.281252	0.00531491	15	31326835	31435665
1787	CCDC169	0.000412604	-0.0423942	-0.0183011	-0.0664873	0.00532336	13	36222008	36297840
1788	ACO2	0.00041621	0.0862623	0.164122	0.00840306	0.00536703	22	41469117	41528989
1789	TAF1C	0.000417793	-0.0866	-0.042489	-0.130711	0.00538459	16	84177847	84187070
1790	SLC22A15	0.000419976	0.0149196	0.0295043	0.000335011	0.00540987	1	115976513	116070054
1791	ATAD5	0.000420581	-0.119256	-0.0555644	-0.182948	0.00541479	17	30831966	30895869
1792	PLEKHA8	0.000421327	-0.129415	-0.0598721	-0.198958	0.00542153	7	30027404	30130483
1793	COL18A1	0.000422643	0.0988168	0.166017	0.0316164	0.00543558	21	45405165	45513720
1794	ZBED4	0.000428363	-0.12134	-0.0592516	-0.183428	0.00550623	22	49853844	49890080
1795	NEUROD1	0.000430008	0.129574	0.235375	0.0237722	0.00552445	2	181673088	181680547
1796	PCDHA11	0.000433669	-0.0318761	-0.0112434	-0.0525087	0.00556854	5	140868183	141012347
1797	TIA1	0.000434883	-0.168373	-0.0766915	-0.260055	0.00558119	2	70209444	70248660
1798	EPS8L1	0.000437245	0.0614642	0.108946	0.0139822	0.00560854	19	55072020	55087923
1799	MYO5A	0.000438324	-0.0969543	-0.0275193	-0.166389	0.00561942	15	52307283	52529050
1800	PIP5K1B	0.000439951	-0.0453266	-0.0178476	-0.0728057	0.0056373	9	68705240	69009176
1801	SAFB2	0.000446328	-0.0866948	-0.0133204	-0.160069	0.005716	19	5586999	5624046
1802	MANBA	0.000448352	-0.0565024	-0.0249116	-0.0880932	0.00573891	4	102630770	102760994
1803	MAZ	0.000449629	-0.18538	-0.0230102	-0.34775	0.00575222	16	29806106	29811164
1804	TRIM66	0.000451684	0.0384563	0.0695586	0.0073541	0.00577244	11	8612037	8682694
1805	GNGT1	0.000452788	0.00784404	0.0208901	-0.00520201	0.00578351	7	93591573	93911265
1806	ZNF384	0.000453572	-0.105085	-0.0512759	-0.158893	0.00579048	12	6666477	6689572
1807	LST1	0.000457786	0.0370504	0.0739251	0.000175677	0.00584121	6	31586124	31588909
1808	FABP6	0.000459714	0.0646137	0.111631	0.0175965	0.00586273	5	160187367	160238735
1809	ABTB2	0.000460118	0.00615505	0.0133252	-0.00101513	0.00586482	11	34150987	34358010
1810	APBB1	0.000460458	0.142535	0.226352	0.0587171	0.00586607	11	6395124	6419414
1811	KCNG1	0.00046113	-0.00225231	0.0620997	-0.0666043	0.00587156	20	51003656	51023107
1812	CXXC5-AS1	0.000462788	NA	NA	NA	0.00588937	5	139648999	139649728
1813	OR8S1	0.000463013	NA	NA	NA	0.00588937	12	48525632	48528103
1814	PHYHIP	0.00046472	-0.0881602	-0.0346717	-0.141649	0.00590799	8	22219703	22232101
1815	SRSF3	0.00047176	-0.290256	-0.0944294	-0.486083	0.00599123	6	36594353	36605600
1816	LUC7L	0.000471627	-0.0311523	0.083267	-0.145572	0.00599123	16	188969	229463
1817	TMEM258	0.00047297	0.190793	0.433001	-0.0514144	0.00600346	11	61768501	61792802
1818	RACK1	0.000475993	-0.817234	0.0456257	-1.68009	0.00602925	5	181236897	181248096
1819	GAREM2	0.000475852	-0.076933	-0.0324337	-0.121432	0.00602925	2	26173088	26189663
1820	ZNF644	0.000476521	-0.138654	-0.0459884	-0.23132	0.00603279	1	90915298	91022272
1821	SLC26A4	0.000477012	-0.0504797	-0.0175759	-0.0833834	0.00603586	7	107660828	107717809
1822	MAPRE3	0.000477377	-0.120062	-0.0426991	-0.197424	0.00603734	2	26970637	27027219
1823	CFH	0.000477711	NA	NA	NA	0.00603842	1	196652043	196747504
1824	S100A11	0.000482842	0.160063	0.271747	0.0483784	0.00610012	1	152032506	152047907
1825	MPV17	0.00048384	0.125065	0.199741	0.0503882	0.00610954	2	27309492	27325680
1826	DOCK9	0.000484846	-0.113187	-0.0476447	-0.17873	0.00611908	13	98793429	99086625
1827	TFF3	0.000486534	NA	NA	NA	0.00613719	21	42311667	42315651
1828	ZNF25	0.000488102	-0.0689232	-0.0169763	-0.12087	0.00615377	10	37949573	37976647
1829	GUCY1B1	0.000488524	-0.0403559	0.00679437	-0.0875062	0.00615591	4	155758992	155807811
1830	GNB2	0.000489534	0.162734	0.301841	0.0236262	0.00616544	7	100673567	100679174
1831	TRIM6	0.000492076	NA	NA	NA	0.00619425	11	5596109	5612958
1832	C16orf91	0.00049366	-0.199623	-0.0951731	-0.304072	0.00621098	16	1419752	1420756
1833	FBXO27	0.000495481	0.0355317	0.0652624	0.00580101	0.00623066	19	38990714	39032785
1834	MAPK10	0.000496474	0.247442	0.3881	0.106784	0.00623992	4	85990007	86594625
1835	DYNLL2	0.000497515	0.125821	0.200062	0.0515805	0.00624978	17	58083419	58095542
1836	ZNF430	0.000497836	-0.160751	-0.0776135	-0.243889	0.00625057	19	21020634	21060050
1837	PI4KA	0.000498394	-0.113296	-0.0462808	-0.180312	0.00625436	22	20707691	20859417
1838	ZNF358	0.000499724	0.160705	0.252199	0.0692124	0.00626782	19	7515292	7521025
1839	ZNF35	0.000503398	-0.0437913	0.0112591	-0.0988416	0.00631064	3	44648732	44660791
1840	NDUFC2	0.000504743	0.180979	0.483696	-0.121739	0.00632424	11	78068297	78079862
1841	LINC01563	0.000505351	0.0181043	0.0553632	-0.0191546	0.0063286	17	21075362	21092351
1842	IAH1	0.000509183	0.226931	0.357575	0.0962859	0.00637331	2	9473658	9496543
1843	FNDC4	0.000509785	-0.113282	-0.0352667	-0.191298	0.00637755	2	27491883	27495200
1844	CAPRIN2	0.000514303	-0.0983571	-0.0382085	-0.158506	0.00643076	12	30709552	30754951
1845	HERC5	0.000517359	NA	NA	NA	0.00646565	4	88457119	88506163
1846	CDKL5	0.000518065	-0.0915212	-0.0216383	-0.161404	0.00647116	X	18425583	18653629
1847	BRINP1	0.000521005	-0.0767063	-0.0113515	-0.142061	0.00650247	9	119153458	119369435
1848	GRIP2	0.000521107	0.0558499	0.10023	0.0114699	0.00650247	3	14489107	14556075
1849	ISOC2	0.000521612	0.0988021	0.173561	0.0240436	0.00650544	19	55452985	55462343
1850	LEMD3	0.00052374	-0.0896475	-0.0420905	-0.137205	0.00652232	12	65169583	65248355
1851	TLE3	0.00052377	-0.184443	-0.0837613	-0.285124	0.00652232	15	70047790	70098176
1852	PIM3	0.000523259	0.208402	0.325984	0.0908191	0.00652232	22	49960768	49964072
1853	SERINC5	0.000524854	0.0446533	0.112153	-0.0228463	0.00653247	5	80111651	80256048
1854	SHH	0.000529405	0.0083096	0.0233238	-0.00670458	0.00658574	7	155799980	155812463
1855	NDUFB9	0.000531111	-0.00050366	0.156515	-0.157522	0.00660359	8	124539101	124580648
1856	C5orf49	0.000532538	0.0609124	0.109489	0.0123353	0.00661795	5	7830378	7851151
1857	DERA	0.000536213	-0.169713	-0.0844187	-0.255007	0.00666022	12	15911302	16037381
1858	ATF6B	0.000536666	-0.203	-0.102313	-0.303686	0.00666162	6	32115264	32128253
1859	LINC02335	0.000536874	NA	NA	NA	0.00666162	13	55062945	55161490
1860	RXRA	0.000537461	0.0804551	0.141494	0.0194157	0.0066655	9	134317098	134440585
1861	WNK2	0.000542022	-0.108213	-0.0423697	-0.174056	0.00671864	9	93184916	93320572
1862	SERPINF1	0.000542634	0.136563	0.235788	0.0373392	0.00672281	17	1762029	1777565
1863	BOK	0.000543133	0.00239978	0.0408412	-0.0360416	0.00672555	2	241551424	241574131
1864	NLGN1	0.000543485	-0.0552606	-0.022395	-0.0881262	0.00672649	3	173396284	174286644
1865	MARCKSL1	0.000544107	-1.03972	-0.361242	-1.71821	0.00673076	1	32333839	32336233
1866	PSMA7	0.000545799	-0.00338872	0.378997	-0.385774	0.00674826	20	62136733	62143440
1867	ARHGAP24	0.000547901	0.0854179	0.172811	-0.00197498	0.00677081	4	85475150	86002668
1868	YIPF2	0.000548774	0.117024	0.196592	0.0374562	0.00677816	19	10922185	10928681
1869	SENP7	0.000549291	-0.111064	-0.0373964	-0.184731	0.00678109	3	101324205	101513241
1870	ASMTL	0.000551244	0.0745615	0.119755	0.0293682	0.00680175	X	1403139	1453762
1871	ECI2	0.000551651	-0.124108	-0.0574326	-0.190784	0.00680332	6	4115689	4135597
1872	NWD2	0.000553055	0.0209953	0.047512	-0.00552136	0.00681718	4	37244743	37449463
1873	SRSF10	0.000554005	-0.187914	-0.00596282	-0.369866	0.00682543	1	23964347	23980927
1874	WASL	0.000559555	-0.150045	-0.0645642	-0.235526	0.00689031	7	123681943	123749003
1875	IFT57	0.000566938	0.162234	0.256398	0.0680692	0.0069777	3	108160812	108222435
1876	IGDCC3	0.000569115	0.168517	0.267912	0.0691217	0.00699664	15	65327127	65378002
1877	BTF3L4	0.000569628	-0.201226	-0.0726016	-0.329851	0.00699664	1	52056199	52090716
1878	BPTF	0.000569216	-0.0367149	0.136622	-0.210052	0.00699664	17	67825503	67984378
1879	TERF1	0.00056954	0.201323	0.319124	0.0835213	0.00699664	8	73008864	73048123
1880	NR2C2AP	0.000571504	-0.101929	-0.0414352	-0.162423	0.00701614	19	19201409	19203414
1881	PARP4	0.00057279	0.022628	0.0419311	0.00332495	0.00702838	13	24420931	24512778
1882	LDLR	0.000573124	0.0550377	0.0923923	0.0176832	0.00702894	19	11089462	11133820
1883	LAMTOR4	0.000573891	0.218674	0.378691	0.0586578	0.0070348	7	100148907	100155944
1884	LITAF	0.000574352	0.0885532	0.1495	0.0276064	0.0070369	16	11547722	11636381
1885	TMEM14A	0.000579174	0.122448	0.211426	0.0334688	0.0070924	6	52671113	52686588
1886	ARID4B	0.000581957	-0.0824436	0.0500114	-0.214899	0.00712289	1	235131634	235328219
1887	MORN2	0.000583281	0.155485	0.250213	0.0607572	0.00713551	2	38875962	38929072
1888	IDH1	0.00058519	0.147655	0.245005	0.0503052	0.00715526	2	208236229	208266074
1889	UNC45A	0.000586269	-0.140056	-0.0686047	-0.211508	0.00716126	15	90930180	90954093
1890	ZNF217	0.000591742	0.0790954	0.138724	0.0194671	0.00722448	20	53567065	53609907
1891	VOPP1	0.00059336	0.120501	0.196954	0.0440479	0.0072406	7	55436056	55572988
1892	GOPC	0.000594534	-0.123932	-0.0344959	-0.213368	0.00725128	6	117560269	117602542
1893	DDX5	0.000595525	-0.288094	0.0232701	-0.599457	0.00725973	17	64498254	64508199
1894	WWC1	0.000600041	0.0572517	0.0984202	0.0160831	0.00731112	5	168291645	168472303
1895	DNPH1	0.000600441	-0.103891	-0.0399026	-0.16788	0.00731233	6	43225629	43229481
1896	PPP1CA	0.000601449	0.138301	0.219374	0.0572271	0.00732095	11	67398183	67421183
1897	PCDHA9	0.000605295	0.0872757	0.143016	0.0315355	0.00736407	5	140847772	141012347
1898	RBM26	0.000609375	-0.176391	-0.07764	-0.275141	0.0074063	13	79311824	79406477
1899	BBC3	0.000612948	-0.191338	-0.0887079	-0.293969	0.007446	19	47220822	47232766
1900	PCDH8	0.000615088	-0.168292	-0.0744267	-0.262158	0.00746653	13	52842889	52848641
1901	ANKRD36B	0.000615252	-0.122225	-0.0526801	-0.19177	0.00746653	2	97492663	97589965
1902	PSPC1	0.000615792	-0.126373	-0.0629263	-0.189819	0.00746936	13	19674752	19783019
1903	PITPNB	0.000616485	-0.0781714	-0.00476752	-0.151575	0.00747404	22	27851669	27920134
1904	GLCE	0.000618202	-0.0601542	0.000884846	-0.121193	0.00748739	15	69160584	69272217
1905	C17orf50	0.00062128	0.0607793	0.125891	-0.00433259	0.00751718	17	35760887	35765079
1906	SLC25A37	0.000620977	0.0976703	0.156893	0.0384478	0.00751718	8	23528956	23575463
1907	REV3L	0.000623571	-0.0388355	0.0588471	-0.136518	0.0075374	6	111299028	111483715
1908	ACLY	0.000624614	0.120658	0.198554	0.042763	0.00754626	17	41866917	41930542
1909	METTL9	0.000627274	-0.156104	-0.00256584	-0.309642	0.00757462	16	21597218	21657473
1910	NONO	0.000629815	-0.173387	-0.0633194	-0.283455	0.00760154	X	71283192	71301168
1911	CDK5RAP2	0.000631194	-0.102365	-0.0427448	-0.161986	0.00761441	9	120388869	120580170
1912	ZFP36	0.000632039	0.0439916	0.0839071	0.00407616	0.00762082	19	39406847	39409412
1913	MICU1	0.000634281	-0.0930344	-0.0196075	-0.166461	0.00764407	10	72367327	72626191
1914	EMC10	0.000637764	0.15689	0.25218	0.0616007	0.00768223	19	50476400	50490871
1915	LRRC34	0.000639038	0.0146884	0.0305134	-0.00113659	0.00769376	3	169793003	169812986
1916	CYP19A1	0.000640267	0.0333993	0.107058	-0.040259	0.00770475	15	51208057	51338601
1917	RPS27L	0.00064429	0.408384	0.648532	0.168236	0.00774549	15	63125872	63158021
1918	COMTD1	0.000645398	0.090686	0.145344	0.036028	0.00775498	10	75233641	75236030
1919	SRRM1	0.000648088	-0.306114	-0.114047	-0.498181	0.00778345	1	24631716	24673281
1920	ZNF638	0.000649656	-0.189196	-0.0791126	-0.299279	0.00779844	2	71276561	71435069
1921	RBFOX2	0.000655703	-0.0433342	0.165287	-0.251955	0.00786314	22	35738736	36028824
1922	FTL	0.000656663	-0.0725055	1.27673	-1.42174	0.00786314	19	48965309	48966879
1923	GTDC1	0.000656221	-0.111194	-0.0537785	-0.16861	0.00786314	2	143938068	144332568
1924	SEC61G	0.000656629	0.124533	0.453873	-0.204808	0.00786314	7	54752250	54759974
1925	RNF168	0.000656346	-0.0890034	-0.0334084	-0.144598	0.00786314	3	196468783	196503768
1926	ANP32A	0.000658838	-0.235151	-0.119701	-0.350601	0.00788531	15	68778535	68820897
1927	IZUMO4	0.000660616	0.036161	0.0692831	0.00303902	0.00789881	19	2096429	2099593
1928	LSP1	0.00066819	0.0203026	0.0441399	-0.00353465	0.00798152	11	1850904	1892267
1929	LINC00649	0.000672525	0.0507917	0.0945622	0.00702129	0.00802936	21	33915534	33977691
1930	KDM5C	0.000673803	-0.13974	-0.0627167	-0.216764	0.00803673	X	53191321	53225422
1931	LRAT	0.000673525	0.0321843	0.0691445	-0.00477584	0.00803673	4	154626945	154753120
1932	UBC	0.000675839	0.0283592	0.59151	-0.534791	0.00805706	12	124911604	124917368
1933	CDC40	0.000677142	-0.19734	-0.0932982	-0.301383	0.00806864	6	110180141	110254275
1934	NOC3L	0.000678163	-0.0919491	-0.0356777	-0.148221	0.00807685	10	94333226	94362959
1935	C1orf194	0.000680485	0.0803373	0.136643	0.024032	0.00810054	1	109105951	109113857
1936	BID	0.000682552	-0.124023	-0.0517029	-0.196344	0.00812117	22	17734138	17774770
1937	HSPA4L	0.000685422	0.108142	0.173422	0.0428613	0.00815132	4	127781821	127840733
1938	KIF12	0.000685822	0.0255608	0.0494056	0.00171608	0.0081521	9	114086126	114099291
1939	LINC01435	0.000686365	-0.0358077	-0.00628793	-0.0653274	0.00815457	10	107694973	108197849
1940	LURAP1L	0.000687848	0.0659086	0.126377	0.00544023	0.00816819	9	12775020	12823060
1941	CAPSL	0.000691388	0.0560637	0.138581	-0.0264531	0.00820222	5	35904288	35938779
1942	SLITRK5	0.00069223	0.102769	0.169987	0.0355511	0.00820821	13	87672615	87696272
1943	DLG3	0.00069704	-0.0746157	-0.0298691	-0.119362	0.00826121	X	70444835	70505490
1944	CITED1	0.000697997	0.0684648	0.117142	0.0197877	0.00826853	X	72301638	72307187
1945	ATP8A2	0.000698718	-0.122115	-0.0565334	-0.187697	0.00827304	13	25371974	26025851
1946	COX5A	0.000701839	-0.17057	0.0495003	-0.390639	0.00830595	15	74919791	74938083
1947	VAX1	0.000708418	0.00639611	0.0221812	-0.00938896	0.00837974	10	117128521	117138301
1948	LGI4	0.00071779	0.0313548	0.0574591	0.00525055	0.00848234	19	35124513	35142451
1949	BAG3	0.000725879	0.0282313	0.0503084	0.00615412	0.00857376	10	119651380	119677819
1950	TMEM145	0.000726432	-0.086617	-0.0324477	-0.140786	0.00857613	19	42313309	42325064
1951	TTC33	0.000727246	-0.0974143	-0.0441431	-0.150686	0.00858157	5	40512333	40755963
1952	FGD5	0.000729003	0.00174753	0.00539365	-0.00189859	0.00859814	3	14810853	14934571
1953	GOT1	0.000730182	0.0786842	0.142433	0.0149351	0.00860787	10	99396870	99430624
1954	CELSR2	0.000730987	-0.185694	-0.0915621	-0.279827	0.00861318	1	109249539	109275751
1955	HSP90AA1	0.00073853	0.395541	1.57691	-0.785825	0.00869785	14	102080742	102139699
1956	CNTNAP3	0.000739725	-0.034251	-0.0109466	-0.0575554	0.0087077	9	39072767	39288315
1957	NDUFA4	0.000744693	-0.153988	0.429112	-0.737089	0.00876194	7	10931943	10940153
1958	DGKG	0.000746152	0.0218218	0.058195	-0.0145513	0.00877486	3	186105668	186362234
1959	PTGER3	0.00075091	0.0162165	0.0412567	-0.00882364	0.00882229	1	70852353	71047808
1960	EGFR	0.00075285	0.0208958	0.0483502	-0.00655853	0.00884081	7	55019017	55211628
1961	LEPROT	0.000754328	0.167876	0.27099	0.0647607	0.00885388	1	65420587	65436007
1962	ATOH8	0.000755356	0.036329	0.0740527	-0.00139474	0.00886168	2	85751344	85791383
1963	TEX2	0.00075821	0.0197533	0.0598259	-0.0203192	0.00889087	17	64147227	64263260
1964	LINC01980	0.000758857	0.0294303	0.0575162	0.00134444	0.00889417	3	27797552	27931579
1965	BTNL9	0.00076257	-0.0377075	-0.0130484	-0.0623665	0.00893338	5	181040225	181061521
1966	KCNH1	0.000766547	0.00720852	0.0204452	-0.00602819	0.00897425	1	210676823	211134165
1967	LIN28B	0.000767628	-0.064366	-0.0275959	-0.101136	0.00897966	6	104936616	105083332
1968	RASD1	0.000771096	0.0702558	0.120566	0.0199458	0.00901589	17	17494437	17496395
1969	SLC16A7	0.000771896	-0.0308143	0.00611351	-0.0677422	0.00902091	12	59596029	59789855
1970	GPD1	0.000775638	0.0449825	0.0816197	0.00834524	0.00906028	12	50103982	50111313
1971	SNAP47	0.000776061	-0.1294	-0.0604087	-0.198391	0.00906087	1	227728539	227781231
1972	PPARGC1B	0.000777412	0.052316	0.0901495	0.0144825	0.00907229	5	149730298	149855022
1973	USP15	0.000778612	-0.123634	-0.00813512	-0.239132	0.00908194	12	62260338	62417431
1974	DMTF1	0.00078156	-0.109472	-0.045885	-0.173059	0.00911113	7	87152409	87196337
1975	COX7B	0.000785148	0.0377767	0.256415	-0.180861	0.00914502	X	77899440	77907376
1976	MORC4	0.000788049	0.0549824	0.0996357	0.0103292	0.00917441	X	106813871	107000212
1977	EHMT2	0.000789318	-0.134441	-0.04315	-0.225732	0.00918479	6	31879759	31897687
1978	ATP5ME	0.000789849	0.0711616	0.296814	-0.15449	0.00918658	4	672436	674330
1979	PPM1E	0.000792476	-0.060475	-0.0262464	-0.0947036	0.00921273	17	58755854	58985179
1980	LBR	0.000796313	-0.0869943	-0.0193735	-0.154615	0.00925291	1	225401502	225428925
1981	CLCN2	0.000801168	-0.0565676	-0.0246057	-0.0885295	0.00930201	3	184346185	184361650
1982	ZNF449	0.000801304	-0.0801394	-0.0333702	-0.126909	0.00930201	X	135344796	135363413
1983	MCUB	0.000805556	0.0265303	0.0502058	0.00285476	0.00934245	4	109560209	109688719
1984	MARCKS	0.000805346	0.408166	0.922425	-0.106094	0.00934245	6	113857345	113863475
1985	GDPD2	0.000806779	0.0039193	0.00930029	-0.00146169	0.00934772	X	70423031	70433390
1986	ACOT7	0.000806481	0.0998825	0.167595	0.0321702	0.00934772	1	6264269	6394391
1987	ABHD12	0.000809122	0.0892693	0.145346	0.0331927	0.00937041	20	25294742	25390835
1988	KIDINS220	0.000811849	-0.174046	0.114477	-0.462569	0.00939751	2	8721081	8837630
1989	DENND6B	0.000813522	-0.0655593	-0.0196541	-0.111464	0.0094124	22	50309030	50327012
1990	SNU13	0.00081476	0.199903	0.381957	0.0178487	0.00941776	22	41673933	41690504
1991	MGLL	0.000817701	-0.171435	-0.0848809	-0.257989	0.00944726	3	127689062	128052190
1992	ASB13	0.000818861	0.0352954	0.0611231	0.00946775	0.00945617	10	5638867	5666595
1993	TOMM20	0.000820251	-0.373828	-0.174814	-0.572842	0.00946773	1	235109341	235128837
1994	EPHA7	0.000821045	-0.12194	-0.0580283	-0.185852	0.0094724	6	93240020	93419559
1995	ACHE	0.000823697	0.067377	0.113003	0.0217505	0.00949848	7	100889994	100896974
1996	HR	0.000824213	-0.0743388	-0.0342527	-0.114425	0.00949993	8	22114419	22133384
1997	SKIL	0.000825525	-0.0818617	0.0257907	-0.189514	0.00951055	3	170357678	170396835
1998	SCAF11	0.000826097	0.0947409	0.167248	0.0222342	0.00951263	12	45919131	45992120
1999	RIPK4	0.000828222	0.000466217	0.0017437	-0.000811266	0.00952358	21	41739369	41767089
[truncated: 16,562 more rows]
