# Supplementary material for: Cortical overgrowth in a preclinical forebrain organoid model of CNTNAP2-associated autism spectrum disorder
Source: Nat Commun. 2021 Sep 1;12:4087. doi: 10.1038/s41467-021-24358-4 (PMC8410758; doi:10.1038/s41467-021-24358-4)
Supplement: Supplementary file 14 — Supplementary data 11 [file 41467_2021_24358_MOESM14_ESM.xlsx]

## Sheet: Sheet1
Gene	gene.name	chromosome	genetic.category	gene.score	syndromic	number.of.reports	Pr(>Chisq)	coef	ci.hi	ci.lo	FDR	chromosome_name
ABCA10	ATP-binding cassette, sub-family A (ABC1), member 10	17	Rare Single Gene Mutation	4	0	1	0.000102477	-0.0575973517706201	-0.0185088927922323	-0.096685810749008	0.0015854	17
ACHE	Acetylcholinesterase (Yt blood group)	7	Rare Single Gene Mutation	3	0	4	0.000823697	0.0673770044769817	0.113003482127083	0.0217505268268801	0.00949848	7
ADA	adenosine deaminase	20	Rare Single Gene Mutation, Genetic Association	3	0	6	0.000240421	0.0251308095096157	0.0448180245831442	0.00544359443608724	0.00333354	20
AGO4	argonaute RISC catalytic component 4	1	Rare Single Gene Mutation	3	0	2	3.59556e-05	-0.106872970585815	-0.0594149391546371	-0.154331002016993	0.000627739	1
AKAP9	A kinase (PRKA) anchor protein 9	7	Rare Single Gene Mutation	3	0	4	5.87581e-06	0.0838856390206177	0.340672419297224	-0.172901141255988	0.000121824	7
ANKS1B	ankyrin repeat and sterile alpha motif domain containing 1B	12	Rare Single Gene Mutation	4	0	1	0.00573905	0.122914652956944	0.209903847927615	0.035925457986272	0.0473452	12
APBB1	amyloid beta precursor protein binding family B member 1	11	Rare Single Gene Mutation, Functional	3	0	3	0.000460458	0.142534613888343	0.226352161227129	0.0587170665495574	0.00586607	11
ARHGAP24	Rho GTPase activating protein 24	4	Rare Single Gene Mutation	5	0	1	0.000547901	0.0854179057470651	0.172810789133761	-0.00197497763963067	0.00677081	4
ARHGAP33	Rho GTPase activating protein 33	19	Rare Single Gene Mutation, Functional	5	0	2	0.00376349	-0.0486282544948998	0.0488107552781088	-0.146067264267909	0.0331383	19
ASAP2	ArfGAP with SH3 domain, ankyrin repeat and PH domain 2	2	Rare Single Gene Mutation	3	0	3	0.00172538	-0.110452838376545	-0.0382226167725446	-0.182683059980546	0.0176043	2
ASTN2	astrotactin 2	9	Rare Single Gene Mutation, Genetic Association	3	0	13	7.44482e-09	-0.121384007013365	-0.0739992590841379	-0.168768754942592	2.53228e-07	9
ATP1A1	ATPase Na+/K+ transporting subunit alpha 1	1	Rare Single Gene Mutation, Syndromic	4	1	3	6.86393e-09	0.203098838968029	0.312311525127053	0.093886152809006	2.34783e-07	1
ATRX	alpha thalassemia/mental retardation syndrome X-linked	X	Rare Single Gene Mutation, Syndromic	4	0	17	1.06158e-06	-0.227040736451985	0.00141320740501452	-0.455494680308984	2.52865e-05	X
AUTS2	autism susceptibility candidate 2	7	Rare Single Gene Mutation, Syndromic, Genetic Association	3	0	34	1.01023e-10	0.435986709250954	0.668518509294795	0.203454909207113	4.36392e-09	7
BCL11A	B-cell CLL/lymphoma 11A (zinc finger protein)	2	Rare Single Gene Mutation, Syndromic	2	1	16	9.87223e-12	-1.01700797762232	-0.754663793922729	-1.27935216132192	4.83084e-10	2
BCL2	B-cell CLL/lymphoma 2	18	Functional	6	0	10	0.00131461	0.0718767338408918	0.12488431765067	0.0188691500311131	0.0140693	18
CACNA1G	calcium channel, voltage-dependent, T type, alpha 1G subunit	17	Rare Single Gene Mutation, Syndromic, Genetic Association	4	0	19	2.04913e-05	0.110064660708057	0.16920166630008	0.050927655116034	0.000380129	17
CACNA2D1	calcium voltage-gated channel auxiliary subunit alpha2delta 1	7	Rare Single Gene Mutation	4	0	3	0.00175164	-0.14585305012415	-0.0672500638126212	-0.22445603643568	0.0178242	7
CADM2	Cell adhesion molecule 2	3	Genetic Association	4	0	3	4.76709e-42	-0.947270074718233	-0.771872098211805	-1.12266805122466	1.6329e-39	3
CADPS2	Ca2+-dependent activator protein for secretion 2	7	Rare Single Gene Mutation, Functional	4	0	12	2.29171e-08	0.116471920838267	0.211298754100472	0.0216450875760613	7.20083e-07	7
CAMK2A	calcium/calmodulin dependent protein kinase II alpha	5	Rare Single Gene Mutation, Syndromic, Genetic Association, Functional	4	1	7	1.89071e-06	0.0675104175159355	0.104679433700039	0.0303414013318323	4.28139e-05	5
CAMK4	Calcium/calmodulin-dependent protein kinase IV	5	Genetic Association	4	0	1	0.0054918	-0.146385503792855	-0.0587504646657672	-0.234020542919943	0.0456462	5
CAMSAP2	calmodulin regulated spectrin-associated protein family, member 2	1	Rare Single Gene Mutation	5	0	1	3.60924e-06	-0.119813752064441	-0.0449086807181432	-0.194718823410738	7.83022e-05	1
CAPN12	Calpain 12	19	Rare Single Gene Mutation	4	0	5	0.00524729	-0.0194202244145812	-0.00333396705492595	-0.0355064817742365	0.0438989	19
CAPRIN1	Cell cycle associated protein 1	11	Rare Single Gene Mutation, Functional	3	0	3	1.58587e-05	-0.200937084320211	-0.10440108008378	-0.297473088556641	0.000301315	11
CASK	calcium/calmodulin dependent serine protein kinase	X	Rare Single Gene Mutation, Syndromic	4	0	12	1.67743e-52	0.655237495228035	0.823879054020736	0.486595936435334	8.67979e-50	X
CCDC88C	Coiled-coil domain containing 88C	14	Rare Single Gene Mutation	4	0	6	1.92514e-08	-0.2065000766423	-0.132836622640482	-0.280163530644118	6.15236e-07	14
CHD3	chromodomain helicase DNA binding protein 3	17	Rare Single Gene Mutation, Syndromic	4	1	4	3.159e-09	-0.518108540562292	-0.323728172761736	-0.712488908362847	1.12981e-07	17
CHD8	chromodomain helicase DNA binding protein 8	14	Rare Single Gene Mutation, Functional	1	1	42	0.000321784	-0.180595320562284	-0.0857283853592275	-0.27546225576534	0.00429281	14
CHRM3	cholinergic receptor muscarinic 3	1	Rare Single Gene Mutation, Genetic Association	4	0	6	2.22447e-08	0.0762729782873329	0.125185602478386	0.0273603540962799	7.02585e-07	1
CIB2	Calcium and integrin binding family member 2	15	Rare Single Gene Mutation	3	0	1	9.36364e-08	0.135635825599165	0.199873973635732	0.071397677562597	2.64181e-06	15
CIC	capicua transcriptional repressor	19	Rare Single Gene Mutation, Functional	2	1	5	0.00508652	-0.0870222153140784	-0.0185080868295086	-0.155536343798648	0.0428042	19
CLTCL1	clathrin, heavy chain-like 1	22	Rare Single Gene Mutation	4	0	5	0.00110422	-0.0319626221562383	-0.0112599570390702	-0.0526652872734064	0.0121295	22
CNTN3	contactin 3	3	Rare Single Gene Mutation	4	0	5	5.86944e-07	-0.106805101731568	-0.0600205547802893	-0.153589648682846	1.46105e-05	3
CNTNAP2	contactin associated protein-like 2	7	Rare Single Gene Mutation, Syndromic, Genetic Association	2	1	64	1.4117e-111	-1.25340806848239	-1.05293655026672	-1.45387958669807	2.86104e-108	7
CNTNAP3	contactin associated protein-like 3	9	Rare Single Gene Mutation, Functional	4	0	4	0.000739725	-0.0342510031671608	-0.0109466102592592	-0.0575553960750624	0.0087077	9
CNTNAP5	contactin associated protein-like 5	2	Rare Single Gene Mutation, Genetic Association	4	0	11	5.3583e-07	-0.0995322544660544	-0.0533857147320492	-0.14567879420006	1.34344e-05	2
CTNND2	Catenin (cadherin-associated protein), delta 2	5	Rare Single Gene Mutation	2	0	5	3.19704e-21	-0.33690954703471	-0.223848534743762	-0.449970559325659	3.59963e-19	5
CTTNBP2	cortactin binding protein 2	7	Rare Single Gene Mutation, Syndromic	3	0	7	3.11317e-51	-0.729345566142318	-0.594898846520965	-0.86379228576367	1.57734e-48	7
DCX	doublecortin	X	Rare Single Gene Mutation, Syndromic	6	0	9	7.89655e-66	0.873760848965508	1.28531192706852	0.462209770862491	7.68176e-63	X
DDX3X	DEAD (Asp-Glu-Ala-Asp) box helicase 3, X-linked	X	Rare Single Gene Mutation, Syndromic	2	1	15	3.6544e-11	0.328610314374822	0.482206742117065	0.175013886632578	1.66121e-09	X
DIP2A	DIP2 disco-interacting protein 2 homolog A (Drosophila)	21	Rare Single Gene Mutation	3	0	5	4.49931e-07	-0.167136770588775	-0.101720917725236	-0.232552623452313	1.14161e-05	21
DIP2C	disco interacting protein 2 homolog C	10	Rare Single Gene Mutation	2	0	2	0.00159413	-0.0671876342518714	0.00894362778390205	-0.143318896287645	0.0165116	10
DIXDC1	DIX domain containing 1	11	Rare Single Gene Mutation, Functional	4	0	4	0.0002762	-0.119088940863802	-0.0405125318325303	-0.197665349895074	0.00375681	11
DLGAP1	DLG associated protein 1	18	Rare Single Gene Mutation, Functional	3	0	7	1.232e-05	-0.181934287126297	-0.097773281411987	-0.266095292840606	0.000241242	18
DNER	Delta/notch-like EGF repeat containing	2	Rare Single Gene Mutation, Genetic Association	4	0	2	0.00107681	0.232752152371143	0.368892474756464	0.0966118299858214	0.0118605	2
DPP10	Dipeptidyl-peptidase 10	2	Rare Single Gene Mutation	3	0	11	8.56595e-08	0.0592696768685372	0.0984936702321441	0.0200456835049302	2.43369e-06	2
DPP6	dipeptidyl-peptidase 6	7	Rare Single Gene Mutation, Genetic Association, Functional	4	0	23	1.19154e-09	0.155026074249829	0.228565889991362	0.0814862585082957	4.48785e-08	7
DST	Dystonin	6	Rare Single Gene Mutation	4	0	6	0.00534285	0.248782450944717	0.417425666435347	0.0801392354540875	0.0445683	6
ELAVL2	ELAV like neuron-specific RNA binding protein 2	9	Rare Single Gene Mutation, Genetic Association, Functional	4	0	5	5.90239e-11	0.0972146297089358	0.195677260782279	-0.00124800136440714	2.63872e-09	9
ELAVL3	ELAV like neuron-specific RNA binding protein 3	19	Rare Single Gene Mutation	3	0	3	0.000406235	-0.188046797116542	0.0655695851678723	-0.441663179400956	0.00525233	19
EML1	echinoderm microtubule associated protein like 1	14	Rare Single Gene Mutation	5	0	2	4.55508e-08	-0.230171249771999	-0.140272384314837	-0.320070115229161	1.36934e-06	14
EN2	engrailed homolog 2	7	Rare Single Gene Mutation, Genetic Association, Functional	4	0	23	0.000409792	0.066932341931213	0.157556757137139	-0.0236920732747132	0.0052927	7
ERBB4	v-erb-a erythroblastic leukemia viral oncogene homolog 4 (avian)	2	Rare Single Gene Mutation	5	0	15	1.24491e-24	0.247731119689701	0.404510193751444	0.0909520456279581	1.74001e-22	2
ETFB	Electron-transfer-flavoprotein, beta polypeptide	19	Rare Single Gene Mutation	3	0	3	6.34341e-32	0.571059828484845	0.855851183314106	0.286268473655584	1.38984e-29	19
EXOC6	exocyst complex component 6	10	Rare Single Gene Mutation	4	0	1	0.000305056	-0.120863746560114	-0.0578956152691091	-0.18383187785112	0.00408533	10
FABP5	fatty acid binding protein 5 (psoriasis-associated)	8	Rare Single Gene Mutation, Functional	4	0	6	1.54397e-07	-0.452620703543781	-0.263388055187568	-0.641853351899995	4.24287e-06	8
FEZF2	FEZ family zinc finger 2	3	Rare Single Gene Mutation, Genetic Association	4	0	8	1.97035e-12	-0.381994811377486	-0.250517318688408	-0.513472304066563	1.03051e-10	3
FOXP2	forkhead box P2	7	Rare Single Gene Mutation, Genetic Association	3	0	41	1.00956e-08	0.2671898403385	0.461040039817448	0.0733396408595513	3.34959e-07	7
GABRA4	gamma-aminobutyric acid (GABA) A receptor, alpha 4	4	Rare Single Gene Mutation, Genetic Association	4	0	6	0.00199545	-0.0333897040871737	-0.00670119021001096	-0.0600782179643365	0.0199217	4
GABRA5	gamma-aminobutyric acid type A receptor alpha5 subunit	15	Rare Single Gene Mutation, Genetic Association, Functional	5	0	9	0.00011104	-0.0292401598288589	-0.011106686738295	-0.0473736329194229	0.00169842	15
GABRB3	gamma-aminobutyric acid (GABA) A receptor, beta 3	15	Rare Single Gene Mutation, Genetic Association	2	0	37	9.02317e-07	-0.120284172540277	-0.0305046557821118	-0.210063689298442	2.19224e-05	15
GALNT8	polypeptide N-acetylgalactosaminyltransferase 8	12	Rare Single Gene Mutation	3	0	1	0.000108977	0.0594800500239001	0.0968892326258104	0.0220708674219898	0.00167107	12
GDA	guanine deaminase	9	Rare Single Gene Mutation, Genetic Association	4	0	2	3.71578e-05	-0.0043712508205289	-0.000345360527172234	-0.00839714111388556	0.000645484	9
GLO1	glyoxalase I	6	Genetic Association	4	0	9	0.00338147	0.106647370358666	0.192665976075148	0.0206287646421844	0.0303795	6
GNAS	GNAS complex locus	20	Rare Single Gene Mutation	4	0	8	1.40092e-14	0.812941082274573	1.58181971508573	0.0440624494634141	9.13418e-13	20
GPC4	glypican 4	X	Rare Single Gene Mutation	3	0	2	6.71744e-05	-0.073960349739999	-0.0363961766277024	-0.111524522852296	0.00108767	X
GPD2	glycerol-3-phosphate dehydrogenase 2	2	Rare Single Gene Mutation, Genetic Association	4	0	4	1.73242e-07	-0.100742743072148	-0.0593670518970355	-0.142118434247259	4.73932e-06	2
GRIK2	glutamate ionotropic receptor kainate type subunit 2	6	Rare Single Gene Mutation, Genetic Association	3	0	18	0.000909398	-0.0928762523162252	-0.0382370758553621	-0.147515428777088	0.0102629	6
GRIK3	glutamate ionotropic receptor kainate type subunit 3	1	Rare Single Gene Mutation, Genetic Association	4	0	5	6.20787e-09	-0.270008470288449	-0.182638419074179	-0.357378521502719	2.15372e-07	1
GRIK4	Glutamate receptor, ionotropic, kainate 4	11	Rare Single Gene Mutation, Functional	4	0	3	1.95431e-07	0.0263955027414348	0.0476232472269049	0.00516775825596459	5.30455e-06	11
GRIN2A	glutamate receptor, ionotropic, N-methyl D-aspartate 2A	16	Rare Single Gene Mutation, Syndromic, Genetic Association	3	0	38	0.00251659	0.0146758212507041	0.0274497670474648	0.00190187545394331	0.0240699	16
GRIN2B	glutamate receptor, inotropic, N-methyl D-apartate 2B	12	Rare Single Gene Mutation, Syndromic, Genetic Association	1	0	48	1.29279e-07	-0.123850180696487	-0.0447354941372508	-0.202964867255723	3.5932e-06	12
GRM7	Glutamate receptor, metabotropic 7	3	Rare Single Gene Mutation, Genetic Association	4	0	13	0.00100232	0.0778453301660385	0.146320867502035	0.00936979283004163	0.0111563	3
HECTD4	HECT domain E3 ubiquitin protein ligase 4	12	Rare Single Gene Mutation	3	0	4	1.56674e-08	-0.296471950085537	-0.192974224586545	-0.399969675584528	5.08042e-07	12
HIVEP3	human immunodeficiency virus type I enhancer binding protein 3	1	Rare Single Gene Mutation, Genetic Association	3	0	5	0.00163509	-0.0741516692624483	-0.0182493454813037	-0.130053993043593	0.0168855	1
HLA-A	major histocompatibility complex, class I, A	6	Genetic Association	4	0	10	6.45486e-05	0.218780417345436	0.329935072792332	0.107625761898541	0.00104935	6
HLA-DRB1	major histocompatibility complex, class II, DR beta 1	6	Genetic Association	4	0	11	2.29109e-11	-0.044699986687252	-0.0190387269364666	-0.0703612464380375	1.07566e-09	6
HMGN1	high mobility group nucleosome binding domain 1	21	Genetic Association	3	0	1	1.57943e-16	-0.321851258274068	-0.0352559097504893	-0.608446606797646	1.20791e-14	21
HNRNPU	heterogeneous nuclear ribonucleoprotein U	1	Rare Single Gene Mutation, Syndromic, Functional	4	1	12	8.76331e-07	-0.0420582306489667	0.258803924786891	-0.342920386084825	2.13551e-05	1
INTS6	Integrator complex subunit 6	13	Rare Single Gene Mutation	2	0	4	0.00111528	-0.171831263016329	-0.0626186711756442	-0.281043854857014	0.0122289	13
IRF2BPL	Interferon regulatory factor 2 binding protein-like	14	Rare Single Gene Mutation, Syndromic	2	1	5	0.00237357	0.0398604477623141	0.194351277439708	-0.11463038191508	0.0230073	14
JMJD1C	jumonji domain containing 1C	10	Rare Single Gene Mutation	4	0	8	0.00101013	-0.136740980503352	0.00925947796687138	-0.282741438973574	0.0112329	10
KCND2	potassium voltage-gated channel subfamily D member 2	7	Rare Single Gene Mutation, Genetic Association	4	0	6	2.95367e-07	0.0963728115817208	0.158274123012112	0.03447150015133	7.79103e-06	7
KCND3	potassium voltage-gated channel subfamily D member 3	1	Rare Single Gene Mutation, Syndromic, Genetic Association	4	0	8	0.00144139	0.0539495041728214	0.093275316262923	0.0146236920827198	0.0151725	1
KCNMA1	potassium large conductance calcium-activated channel, subfamily M, alpha member 1	10	Rare Single Gene Mutation	4	0	18	0.00131538	0.0897347520247323	0.148645523797073	0.0308239802523913	0.0140693	10
KCNQ3	potassium voltage-gated channel subfamily Q member 3	8	Rare Single Gene Mutation, Genetic Association	3	0	7	5.07835e-07	-0.240186015100697	-0.147184731325206	-0.333187298876188	1.27852e-05	8
KDM5B	Lysine (K)-specific demethylase 5B	1	Rare Single Gene Mutation, Syndromic, Functional	2	0	12	0.00106998	-0.154357101459314	0.00988257776399681	-0.318596780682624	0.0117959	1
KDM5C	lysine demethylase 5C	X	Rare Single Gene Mutation, Syndromic, Functional	3	0	22	0.000673803	-0.139740173712666	-0.0627166881367553	-0.216763659288577	0.00803673	X
KDM6A	lysine demethylase 6A	X	Rare Single Gene Mutation, Syndromic	2	0	6	4.66635e-08	0.141938967490552	0.205705980193127	0.0781719547879775	1.39933e-06	X
KDM6B	Lysine (K)-specific demethylase 6B	17	Rare Single Gene Mutation	3	0	8	0.000190662	-0.182720816034394	-0.0168130801115363	-0.348628551957251	0.00272438	17
KHDRBS3	KH RNA binding domain containing, signal transduction associated 3	8	Functional	5	0	2	1.97295e-13	0.341025550833822	0.459080396496273	0.222970705171371	1.13972e-11	8
KIAA1586	KIAA1586	6	Rare Single Gene Mutation	3	0	3	7.69801e-09	-0.235150861687177	-0.150699529980985	-0.319602193393369	2.60383e-07	6
KIRREL3	Kin of IRRE like 3 (Drosophila)	11	Rare Single Gene Mutation	3	0	15	9.19741e-07	0.110784857361237	0.17955180944583	0.0420179052766435	2.2279e-05	11
KMT2A	Lysine (K)-specific methyltransferase 2A	11	Rare Single Gene Mutation, Syndromic	1	1	20	0.00134665	-0.300090456543442	-0.115303221455665	-0.484877691631218	0.0142953	11
KMT2C	Lysine (K)-specific methyltransferase 2C	7	Rare Single Gene Mutation, Syndromic	2	1	15	5.35582e-08	-0.162653271207167	-0.0620936434873348	-0.263212898927	1.58267e-06	7
KMT2E	Lysine (K)-specific methyltransferase 2E	7	Rare Single Gene Mutation, Syndromic, Genetic Association	3	0	7	3.55026e-06	-0.32756377340564	-0.134974909659776	-0.520152637151504	7.71603e-05	7
LRFN5	leucine rich repeat and fibronectin type III domain containing 5	14	Rare Single Gene Mutation, Genetic Association	4	0	6	5.3933e-11	0.0995321778087315	0.156773404359314	0.0422909512581492	2.42002e-09	14
MACROD2	MACRO domain containing 2	20	Rare Single Gene Mutation, Genetic Association	2	0	19	7.23558e-05	-0.0935587818061833	-0.0484722439176009	-0.138645319694766	0.00115922	20
MAGEL2	MAGE-like 2	15	Rare Single Gene Mutation, Syndromic	2	1	15	1.24712e-05	0.0767662407707199	0.122951309502803	0.0305811720386373	0.00024381	15
MAOA	monoamine oxidase A	X	Rare Single Gene Mutation, Syndromic, Genetic Association, Functional	4	0	15	5.53081e-05	0.0203791112933079	0.0381439551117185	0.00261426747489731	0.000915652	X
MBD5	Methyl-CpG binding domain protein 5	2	Rare Single Gene Mutation, Syndromic	3	1	31	3.37605e-05	-0.207887280102654	-0.117269855265879	-0.298504704939428	0.000593676	2
MEF2C	myocyte enhancer factor 2C	5	Rare Single Gene Mutation, Syndromic, Genetic Association, Functional	4	1	33	8.36983e-39	-0.896046508365222	-0.70894501240241	-1.08314800432804	2.51302e-36	5
MIB1	Mindbomb E3 ubiquitin protein ligase 1	18	Rare Single Gene Mutation	4	0	5	0.00485738	0.032743675060831	0.102441540330092	-0.03695419020843	0.0411321	18
MTX2	Metaxin 2	2	Functional	5	0	1	1.02924e-05	0.193951354978076	0.29669686940314	0.0912058405530121	0.000203836	2
MYO5A	myosin VA	15	Rare Single Gene Mutation, Genetic Association	3	0	4	0.000438324	-0.0969542876844134	-0.0275192996106826	-0.166389275758144	0.00561942	15
MYT1L	Myelin transcription factor 1-like	2	Rare Single Gene Mutation, Syndromic, Genetic Association	1	0	16	1.94394e-28	-0.496821876408366	-0.348122673582684	-0.645521079234049	3.55463e-26	2
NAV2	neuron navigator 2	11	Rare Single Gene Mutation	3	0	9	2.90547e-06	-0.112275685980347	-0.0625744391170398	-0.161976932843654	6.36587e-05	11
NBEA	neurobeachin	13	Rare Single Gene Mutation, Syndromic, Functional	4	1	17	1.62878e-13	-0.272118117341591	-0.160936896750914	-0.383299337932267	9.45392e-12	13
NCKAP5	NCK-associated protein 5	2	Rare Single Gene Mutation	4	0	1	0.0029896	0.0640452510653816	0.108595150091582	0.0194953520391813	0.0276348	2
NCOR1	nuclear receptor corepressor 1	17	Rare Single Gene Mutation, Functional	2	0	6	6.26065e-06	-0.114155735478274	0.00316210208901678	-0.231473573045566	0.000128706	17
NFIA	nuclear factor I/A	1	Rare Single Gene Mutation	4	0	10	1.04659e-25	-1.14338297959799	-0.911520506924605	-1.37524545227137	1.59081e-23	1
NFIB	nuclear factor I B	9	Rare Single Gene Mutation, Syndromic	4	1	4	3.56484e-19	-1.96696683800358	-1.50779613666112	-2.42613753934604	3.39988e-17	9
NLGN1	neuroligin 1	3	Rare Single Gene Mutation, Genetic Association	3	0	17	0.000543485	-0.0552606030762833	-0.0223949646854673	-0.0881262414670994	0.00672649	3
NLGN4X	neuroligin 4, X-linked	X	Rare Single Gene Mutation, Genetic Association	3	0	30	4.74911e-13	0.139020126843631	0.198113833636931	0.0799264200503317	2.66125e-11	X
NOS1AP	nitric oxide synthase 1 (neuronal) adaptor protein	1	Rare Single Gene Mutation	5	0	6	0.00294944	0.0283949973347926	0.0860670746471156	-0.0292770799775304	0.0273467	1
NR2F1	nuclear receptor subfamily 2 group F member 1	5	Rare Single Gene Mutation, Syndromic	4	1	11	4.1186e-167	1.97172057245209	2.32242927176258	1.62101187314159	1.25205e-163	5
NR4A2	nuclear receptor subfamily 4 group A member 2	2	Rare Single Gene Mutation	4	0	6	7.67067e-44	-0.736845260558064	-0.598467339882385	-0.875223181233743	2.91486e-41	2
NRCAM	neuronal cell adhesion molecule	7	Rare Single Gene Mutation, Genetic Association	4	0	5	9.06085e-09	-0.158505835805816	-0.0771008037684308	-0.2399108678432	3.03108e-07	7
NRP2	neuropilin 2	2	Rare Single Gene Mutation, Genetic Association	4	0	8	0.00144255	-0.144235554710186	-0.0452072917478239	-0.243263817672549	0.0151725	2
NTRK1	neurotrophic tyrosine kinase, receptor, type 1	1	Rare Single Gene Mutation, Syndromic	4	0	8	1.68162e-09	0.139607511272411	0.295115720501866	-0.015900697957045	6.20593e-08	1
NTRK3	neurotrophic tyrosine kinase, receptor, type 3	15	Rare Single Gene Mutation, Syndromic, Genetic Association	4	0	13	0.000143751	-0.152057909738442	-0.0738955168779375	-0.230220302598946	0.00213213	15
NUDCD2	NudC domain containing 2	5	Rare Single Gene Mutation	3	0	2	0.00390657	-0.168787439467024	-0.0604980019505247	-0.277076876983523	0.034237	5
NXPH1	neurexophilin 1	7	Rare Single Gene Mutation	4	0	5	0.000328521	0.0188163904612636	0.0494214028020626	-0.0117886218795355	0.00437548	7
PAFAH1B1	Platelet-activating factor acetylhydrolase 1b, regulatory subunit 1 (45kDa)	17	Functional	5	0	2	0.000143778	-0.199139431245197	-0.0266912290034903	-0.371587633486904	0.00213213	17
PAK2	p21 (RAC1) activated kinase 2	3	Rare Single Gene Mutation	3	0	4	3.98715e-09	-0.277610049071114	-0.161770054704052	-0.393450043438176	1.40941e-07	3
PAX5	Paired box 5	9	Rare Single Gene Mutation	3	0	5	0.000138554	0.0314035541800344	0.0985380714509265	-0.0357309630908577	0.00206853	9
PBX1	PBX homeobox 1	1	Rare Single Gene Mutation	4	0	4	9.95071e-78	-1.51781901093354	-1.24420033241674	-1.79143768945034	1.27369e-74	1
PCDH10	protocadherin 10	4	Rare Single Gene Mutation	4	0	8	1.92665e-06	0.130580014706661	0.200731205798294	0.0604288236150279	4.3587e-05	4
PCDH8	protocadherin 8	13	Rare Single Gene Mutation	6	0	1	0.000615088	-0.168292216268648	-0.0744267396864229	-0.262157692850873	0.00746653	13
PCDHA10	Protocadherin alpha 10	5	Rare Single Gene Mutation, Genetic Association	4	0	4	5.55555e-05	0.129957117937102	0.199451664657726	0.0604625712164781	0.000918497	5
PCDHA11	Protocadherin alpha 11	5	Rare Single Gene Mutation, Genetic Association	4	0	4	0.000433669	-0.031876077653649	-0.0112434370709775	-0.0525087182363206	0.00556854	5
PCDHA12	Protocadherin alpha 12	5	Rare Single Gene Mutation, Genetic Association	4	0	3	1.84858e-10	-0.198516031325033	-0.132414135093164	-0.264617927556902	7.72466e-09	5
PCDHA2	Protocadherin alpha 2	5	Rare Single Gene Mutation, Genetic Association	4	0	4	2.092e-16	0.0592015002950806	0.122301703470661	-0.0038987028804997	1.57515e-14	5
PCDHA3	Protocadherin alpha 3	5	Rare Single Gene Mutation, Genetic Association	4	0	3	1.8734e-08	0.0177629401692786	0.0399024091156131	-0.00437652877705601	5.99489e-07	5
PCDHA9	Protocadherin alpha 9	5	Rare Single Gene Mutation, Genetic Association	4	0	4	0.000605295	0.0872756679834292	0.143015788174505	0.0315355477923538	0.00736407	5
PDE1C	phosphodiesterase 1C	7	Rare Single Gene Mutation, Genetic Association	4	0	3	0.000935914	-0.0701819339342251	-0.0303592880076891	-0.110004579860761	0.0105085	7
PER1	period homolog 1 (Drosophila)	17	Rare Single Gene Mutation, Genetic Association	4	0	6	0.000377526	0.0810249764793772	0.133332611110346	0.0287173418484086	0.00493891	17
PHIP	pleckstrin homology domain interacting protein	6	Rare Single Gene Mutation, Syndromic	3	1	10	0.00257815	-0.147160087361067	-0.0101216200166272	-0.284198554705506	0.0245404	6
POMT1	protein O-mannosyltransferase 1	9	Rare Single Gene Mutation	4	0	2	3.78159e-05	-0.131011455483585	-0.0704569777366427	-0.191565933230528	0.000655511	9
POU3F2	POU class 3 homeobox 2	6	Rare Single Gene Mutation, Functional	5	0	3	1.06483e-17	-0.673339648492711	-0.515633138277123	-0.831046158708298	8.80841e-16	6
PPP2R1B	protein phosphatase 2 regulatory subunit A, beta	11	Rare Single Gene Mutation	4	0	5	1.50897e-07	-0.21537766851908	-0.136590722161498	-0.294164614876662	4.15137e-06	11
PPP2R5D	Protein phosphatase 2, regulatory subunit B', delta	6	Rare Single Gene Mutation, Syndromic	4	1	13	0.00224348	-0.08234813688609	-0.0356944154505181	-0.129001858321662	0.021921	6
PRICKLE1	Prickle homolog 1 (Drosophila)	12	Rare Single Gene Mutation, Syndromic, Functional	3	0	4	2.41435e-14	-0.176069426094665	-0.123329592101452	-0.228809260087879	1.53709e-12	12
PRICKLE2	prickle planar cell polarity protein 2	3	Rare Single Gene Mutation, Functional	3	0	3	0.00213123	-0.0682326971667941	-0.0284460255379482	-0.10801936879564	0.0209336	3
PRKCB	protein kinase C beta	16	Rare Single Gene Mutation, Genetic Association	3	0	6	3.97854e-06	0.0379000837972653	0.0599030858703053	0.0158970817242253	8.56038e-05	16
PSD3	pleckstrin and Sec7 domain containing 3	8	Rare Single Gene Mutation, Genetic Association	4	0	5	3.56159e-06	-0.121733961062661	-0.0639254802025362	-0.179542441922786	7.73374e-05	8
PTBP2	polypyrimidine tract binding protein 2	1	Rare Single Gene Mutation, Genetic Association	4	0	4	4.34878e-11	-0.204189156285867	-0.0940660034625867	-0.314312309109146	1.96219e-09	1
PTCHD1	patched domain containing 1	X	Rare Single Gene Mutation, Genetic Association	2	0	11	2.86073e-09	0.0832594511973494	0.157239447126019	0.00927945526867974	1.02767e-07	X
PTPRT	protein tyrosine phosphatase, receptor type, T	20	Rare Single Gene Mutation, Functional	4	0	9	8.16451e-05	NA	NA	NA	0.00128852	20
RBFOX1	RNA binding protein, fox-1 homolog (C. elegans) 1	16	Rare Single Gene Mutation, Genetic Association	3	0	33	8.7846e-05	0.0225837659107392	0.0785039391448418	-0.0333364073233633	0.0013739	16
RELN	Reelin	7	Rare Single Gene Mutation, Syndromic, Genetic Association, Functional	1	0	50	1.64969e-08	0.0314445161483009	0.0883798063607188	-0.0254907740641169	5.3281e-07	7
RGS7	regulator of G-protein signaling 7	1	Rare Single Gene Mutation	4	0	6	1.15657e-13	-0.153960372262857	-0.105731763377257	-0.202188981148457	6.82712e-12	1
RIMS3	regulating synaptic membrane exocytosis 3	1	Rare Single Gene Mutation	4	0	4	0.0059241	0.0538713408187311	0.0945415757810782	0.013201105856384	0.0485306	1
ROBO2	roundabout guidance receptor 2	3	Rare Single Gene Mutation, Genetic Association, Functional	3	0	8	1.01182e-11	-0.309391071356578	-0.217271699840514	-0.401510442872641	4.94125e-10	3
RPL10	ribosomal protein L10	X	Rare Single Gene Mutation, Syndromic	4	0	13	7.12006e-11	-0.956837996740202	0.545558325408941	-2.45923431888934	3.14836e-09	X
SAMD11	sterile alpha motif domain containing 11	1	Rare Single Gene Mutation	4	0	2	0.001617	0.134502653914797	0.223278374758913	0.045726933070682	0.01672	1
SATB2	SATB homeobox 2	2	Rare Single Gene Mutation, Syndromic, Genetic Association	4	1	26	1.42269e-13	-0.327347859780567	-0.224954205164073	-0.42974151439706	8.31724e-12	2
SCN9A	sodium voltage-gated channel alpha subunit 9	2	Rare Single Gene Mutation	2	0	5	4.04402e-13	0.258359810730342	0.500235836452811	0.0164837850078737	2.28191e-11	2
SDC2	syndecan 2 (heparan sulfate proteoglycan 1, cell surface-associated, fibroglycan )	8	Rare Single Gene Mutation, Genetic Association	4	0	4	2.16189e-05	0.0409102793227578	0.0729990125153205	0.00882154613019515	0.000399522	8
SETD2	SET domain containing 2	3	Rare Single Gene Mutation, Syndromic	3	0	10	0.00132804	-0.11491519104609	-0.0250432756510992	-0.204787106441082	0.0141463	3
SHOX	short stature homeobox	X,Y	Rare Single Gene Mutation	3	0	2	0.00282349	NA	NA	NA	0.02637	X
SLC16A3	solute carrier family 16, member 3 (monocarboxylic acid transporter 4)	17	Rare Single Gene Mutation	6	0	2	0.000123342	-0.137728288052581	-0.0721430872262174	-0.203313488878944	0.001862	17
SLC16A7	Solute carrier family 16, member 7 (monocarboxylic acid transporter 2)	12	Rare Single Gene Mutation	5	0	1	0.000771896	-0.030814345064199	0.00611351263201395	-0.0677422027604119	0.00902091	12
SLC22A15	Solute carrier family 22, member 15	1	Genetic Association	4	0	1	0.000419976	0.0149196432320988	0.0295042752976964	0.000335011166501149	0.00540987	1
SLC24A2	solute carrier family 24 member 2	9	Rare Single Gene Mutation	4	0	3	9.0237e-16	-0.345760202045026	-0.25668874373552	-0.434831660354533	6.57055e-14	9
SLC38A10	solute carrier family 38, member 10	17	Rare Single Gene Mutation	3	0	1	0.00011517	0.0639759825365049	0.104348536221952	0.0236034288510575	0.00175498	17
SLC7A5	solute carrier family 7 member 5	16	Functional	3	0	2	1.0238e-06	0.0859351029707543	0.134870723260301	0.036999482681208	2.44826e-05	16
SLITRK5	SLIT and NTRK like family member 5	13	Rare Single Gene Mutation, Functional	3	0	9	0.00069223	0.102769187690273	0.169987313235925	0.0355510621446212	0.00820821	13
SNAP25	Synaptosomal-associated protein, 25kDa	20	Rare Single Gene Mutation, Genetic Association	4	0	6	2.96445e-11	-0.187049271575265	-0.0990356877034288	-0.275062855447101	1.37064e-09	20
SND1	staphylococcal nuclease and tudor domain containing 1	7	Rare Single Gene Mutation, Genetic Association	4	0	8	2.32128e-05	0.075718214110471	0.129581973145582	0.0218544550753603	0.000425102	7
SOD1	superoxide dismutase 1	21	Genetic Association, Functional	4	0	2	4.91409e-05	0.19899771722926	0.50437917535972	-0.106383740901198	0.000830512	21
SPARCL1	SPARC like 1	4	Rare Single Gene Mutation, Functional	3	0	3	1.19838e-05	0.146649127856408	0.238807419207242	0.0544908365055751	0.000235036	4
SPAST	Spastin	2	Rare Single Gene Mutation	2	0	9	0.000280021	-0.154332200226031	-0.071725892909836	-0.236938507542226	0.00379604	2
SPEN	spenfamily transcriptional repressor	1	Rare Single Gene Mutation	3	0	6	1.59344e-05	-0.181695828358936	-0.0558609161145836	-0.307530740603289	0.000302518	1
SRGAP3	SLIT-ROBO Rho GTPase activating protein 3	3	Rare Single Gene Mutation	4	0	4	0.00510368	-0.172783942301064	-0.00974259586232509	-0.335825288739803	0.042919	3
SRRM4	Serine/arginine repetitive matrix 4	12	Rare Single Gene Mutation, Functional	5	0	5	6.04872e-14	-0.382876677669903	-0.271080498597407	-0.4946728567424	3.63222e-12	12
SRSF11	serine and arginine rich splicing factor 11	1	Rare Single Gene Mutation	2	0	4	0.00231078	-0.125567622839607	0.0251234457603151	-0.276258691439528	0.0224613	1
SYAP1	Synapse associated protein 1	X	Rare Single Gene Mutation	4	0	2	1.8544e-16	0.324626468449871	0.431804144337212	0.217448792562531	1.40059e-14	X
SYN1	Synapsin 1	X	Rare Single Gene Mutation, Functional	4	0	18	0.00579007	0.0756214439144386	0.129004802318452	0.0222380855104256	0.0476691	X
SYT3	synaptotagmin 3	19	Rare Single Gene Mutation	6	0	1	4.08162e-07	0.0363814334953184	0.0598651243868557	0.0128977426037811	1.04489e-05	19
TAF1C	TATA-box binding protein associated factor, RNA polymerase I subunit C	16	Rare Single Gene Mutation, Genetic Association	4	0	2	0.000417793	-0.0865999990143111	-0.042488953881128	-0.130711044147494	0.00538459	16
TANC2	etratricopeptide repeat, ankyrin repeat and coiled-coil containing 2	17	Rare Single Gene Mutation	3	0	6	1.1594e-09	-0.247248820927244	-0.148585211759678	-0.345912430094809	4.37837e-08	17
TBC1D31	TBC1 domain family, member 31	8	Rare Single Gene Mutation	3	0	3	0.00309599	-0.0457449163730739	-0.0169324297345237	-0.074557403011624	0.0284023	8
TBL1X	transducin (beta)-like 1X-linked	X	Genetic Association	4	0	1	4.04018e-19	0.147085061595466	0.217784307025485	0.076385816165448	3.82324e-17	X
TBR1	T-box, brain, 1	2	Rare Single Gene Mutation, Genetic Association	1	0	24	6.50494e-27	-0.678130134293242	-0.542198738430434	-0.81406153015605	1.09103e-24	2
TBX1	T-box 1	22	Syndromic, Functional	4	0	5	2.46424e-31	0.11991257383	0.228657649544133	0.0111674981158671	5.25705e-29	22
TCF4	Transcription factor 4	18	Rare Single Gene Mutation, Syndromic, Genetic Association	3	1	42	0.0013255	-0.469986771861046	-0.231637211128248	-0.708336332593844	0.0141364	18
TET2	Tet methylcytosine dioxygenase 2	4	Rare Single Gene Mutation	3	0	4	0.0048001	-0.116754795066179	-0.0467612826287051	-0.186748307503652	0.0407814	4
TH	tyrosine hydroxylase	11	Rare Single Gene Mutation, Genetic Association, Functional	5	0	18	5.83669e-05	0.0174442562421994	0.0361012577642465	-0.00121274527984765	0.00095911	11
THRA	thyroid hormone receptor alpha	17	Rare Single Gene Mutation, Functional	4	0	3	3.36145e-07	-0.411453755306114	-0.250856597872481	-0.572050912739747	8.74336e-06	17
TNRC6B	Trinucleotide repeat containing 6B	22	Rare Single Gene Mutation	2	0	7	0.000277731	-0.168892984885296	0.0462418375634611	-0.384027807334054	0.00377131	22
TRPC6	Transient receptor potential cation channel, subfamily C, member 6	11	Rare Single Gene Mutation	3	0	2	0.00575139	0.00157439934199907	0.00544736193609353	-0.00229856325209539	0.047431	11
UBE2H	ubiquitin-conjugating enzyme E2H (UBC8 homolog, yeast)	7	Genetic Association	4	0	2	2.39171e-05	-0.197021792699446	-0.0892118267364377	-0.304831758662455	0.000436358	7
UBE3A	ubiquitin protein ligase E3A	15	Rare Single Gene Mutation, Syndromic, Genetic Association	3	1	27	1.58266e-05	-0.187314578820568	-0.0570933714499959	-0.317535786191139	0.00030094	15
UBR5	ubiquitin protein ligase E3 component n-recognin 5	8	Rare Single Gene Mutation	3	0	6	0.000267928	-0.117261336585963	-0.0219718817263788	-0.212550791445548	0.0036648	8
UNC13A	unc-13 homolog A	19	Rare Single Gene Mutation, Syndromic	4	1	5	0.000968045	0.0776253329479361	0.126455732684291	0.0287949332115816	0.0108384	19
USP15	ubiquitin specific peptidase 15	12	Rare Single Gene Mutation	2	0	3	0.000778612	-0.123633564137939	-0.00813511991339719	-0.239132008362481	0.00908194	12
YEATS2	YEATS domain containing 2	3	Genetic Association	4	0	1	0.00156929	-0.0844393016503386	-0.0247954129377105	-0.144083190362967	0.0163064	3
ZBTB16	Zinc finger and BTB domain containing 16	11	Genetic Association	4	0	1	1.1254e-08	0.0495681503544416	0.0824762623777673	0.016660038331116	3.70361e-07	11
ZBTB20	Zinc finger and BTB domain containing 20	3	Rare Single Gene Mutation, Syndromic	3	1	21	0.000895205	0.139079280343444	0.234330471019465	0.0438280896674234	0.0101262	3
ZC3H4	zinc finger CCCH-type containing 4	19	Rare Single Gene Mutation	3	0	3	7.95055e-05	-0.113660768844571	-0.0403427584622036	-0.186978779226937	0.00126048	19
ZNF292	zinc finger protein 292	6	Rare Single Gene Mutation	4	0	4	5.80825e-05	-0.296821665205297	-0.104454913863538	-0.489188416547056	0.000955728	6
ZNF626	zinc finger protein 626	19	Rare Single Gene Mutation	4	0	2	1.54271e-06	0.104394209586648	0.156767392396195	0.0520210267771016	3.5395e-05	19

## Sheet: Supplementary data 11. Overlap 
Gene;gene.name;chromosome;genetic.category;gene.score;syndromic;number.of.reports;Pr(>Chisq);coef;ci.hi;ci.lo;FDR;chromosome_name
ABCA10;ATP-binding cassette	sub-family A (ABC1)	member 10;17;Rare Single Gene Mutation;4;0;1;0.000102477114351216;-0.0575973517706201;-0.0185088927922323;-0.096685810749008;0.00158539657825801;17
ACHE;Acetylcholinesterase (Yt blood group);7;Rare Single Gene Mutation;3;0;4;0.000823696513665057;0.0673770044769817;0.113003482127083;0.0217505268268801;0.00949848231974119;7
ADA;adenosine deaminase;20;Rare Single Gene Mutation	Genetic Association;3;0;6;0.000240420638907209;0.0251308095096157;0.0448180245831442;0.00544359443608724;0.0033335404436849;20
AGO4;argonaute RISC catalytic component 4;1;Rare Single Gene Mutation;3;0;2;3.59556141472167e-05;-0.106872970585815;-0.0594149391546371;-0.154331002016993;0.000627739078291681;1
AKAP9;A kinase (PRKA) anchor protein 9;7;Rare Single Gene Mutation;3;0;4;5.87580904786673e-06;0.0838856390206177;0.340672419297224;-0.172901141255988;0.000121824105749462;7
ANKS1B;ankyrin repeat and sterile alpha motif domain containing 1B;12;Rare Single Gene Mutation;4;0;1;0.00573904858740351;0.122914652956944;0.209903847927615;0.035925457986272;0.0473452040860425;12
APBB1;amyloid beta precursor protein binding family B member 1;11;Rare Single Gene Mutation	Functional;3;0;3;0.000460457669224612;0.142534613888343;0.226352161227129;0.0587170665495574;0.00586607151154666;11
ARHGAP24;Rho GTPase activating protein 24;4;Rare Single Gene Mutation;5;0;1;0.00054790103246701;0.0854179057470651;0.172810789133761;-0.00197497763963067;0.00677080950690939;4
ARHGAP33;Rho GTPase activating protein 33;19;Rare Single Gene Mutation	Functional;5;0;2;0.00376348797903887;-0.0486282544948998;0.0488107552781088;-0.146067264267909;0.0331383155866131;19
ASAP2;ArfGAP with SH3 domain	ankyrin repeat and PH domain 2;2;Rare Single Gene Mutation;3;0;3;0.00172537911555032;-0.110452838376545;-0.0382226167725446;-0.182683059980546;0.0176043046470278;2
ASTN2;astrotactin 2;9;Rare Single Gene Mutation	Genetic Association;3;0;13;7.44482140802979e-09;-0.121384007013365;-0.0739992590841379;-0.168768754942592;2.53228051249349e-07;9
ATP1A1;ATPase Na+/K+ transporting subunit alpha 1;1;Rare Single Gene Mutation	Syndromic;4;1;3;6.86393242797778e-09;0.203098838968029;0.312311525127053;0.093886152809006;2.34783173907763e-07;1
ATRX;alpha thalassemia/mental retardation syndrome X-linked;X;Rare Single Gene Mutation	Syndromic;4;0;17;1.06157577330617e-06;-0.227040736451985;0.00141320740501452;-0.455494680308984;2.52865061770872e-05;X
AUTS2;autism susceptibility candidate 2;7;Rare Single Gene Mutation	Syndromic	Genetic Association;3;0;34;1.0102322083793e-10;0.435986709250954;0.668518509294795;0.203454909207113;4.36391604045908e-09;7
BCL11A;B-cell CLL/lymphoma 11A (zinc finger protein);2;Rare Single Gene Mutation	Syndromic;2;1;16;9.87223176731884e-12;-1.01700797762232;-0.754663793922729;-1.27935216132192;4.8308385630019e-10;2
BCL2;B-cell CLL/lymphoma 2;18;Functional;6;0;10;0.00131460828753323;0.0718767338408918;0.12488431765067;0.0188691500311131;0.014069293647968;18
CACNA1G;calcium channel	voltage-dependent	T type	alpha 1G subunit;17;Rare Single Gene Mutation	Syndromic	Genetic Association;4;0;19;2.04913377849873e-05;0.110064660708057;0.16920166630008;0.050927655116034;0.000380129164707012;17
CACNA2D1;calcium voltage-gated channel auxiliary subunit alpha2delta 1;7;Rare Single Gene Mutation;4;0;3;0.00175163621511472;-0.14585305012415;-0.0672500638126212;-0.22445603643568;0.0178241810676108;7
CADM2;Cell adhesion molecule 2;3;Genetic Association;4;0;3;4.76708656898657e-42;-0.947270074718233;-0.771872098211805;-1.12266805122466;1.63289500503878e-39;3
CADPS2;Ca2+-dependent activator protein for secretion 2;7;Rare Single Gene Mutation	Functional;4;0;12;2.29171189113018e-08;0.116471920838267;0.211298754100472;0.0216450875760613;7.20083116179407e-07;7
CAMK2A;calcium/calmodulin dependent protein kinase II alpha;5;Rare Single Gene Mutation	Syndromic	Genetic Association	Functional;4;1;7;1.89071445327388e-06;0.0675104175159355;0.104679433700039;0.0303414013318323;4.28139436719002e-05;5
CAMK4;Calcium/calmodulin-dependent protein kinase IV;5;Genetic Association;4;0;1;0.00549180348262632;-0.146385503792855;-0.0587504646657672;-0.234020542919943;0.0456461588166343;5
CAMSAP2;calmodulin regulated spectrin-associated protein family	member 2;1;Rare Single Gene Mutation;5;0;1;3.60924089207953e-06;-0.119813752064441;-0.0449086807181432;-0.194718823410738;7.83021752857931e-05;1
CAPN12;Calpain 12;19;Rare Single Gene Mutation;4;0;5;0.00524728780384501;-0.0194202244145812;-0.00333396705492595;-0.0355064817742365;0.0438988783589647;19
CAPRIN1;Cell cycle associated protein 1;11;Rare Single Gene Mutation	Functional;3;0;3;1.58586915741663e-05;-0.200937084320211;-0.10440108008378;-0.297473088556641;0.00030131513990916;11
CASK;calcium/calmodulin dependent serine protein kinase;X;Rare Single Gene Mutation	Syndromic;4;0;12;1.67742610995351e-52;0.655237495228035;0.823879054020736;0.486595936435334;8.6797878710786e-50;X
CCDC88C;Coiled-coil domain containing 88C;14;Rare Single Gene Mutation;4;0;6;1.92514095661516e-08;-0.2065000766423;-0.132836622640482;-0.280163530644118;6.1523558560947e-07;14
CHD3;chromodomain helicase DNA binding protein 3;17;Rare Single Gene Mutation	Syndromic;4;1;4;3.15900436576563e-09;-0.518108540562292;-0.323728172761736;-0.712488908362847;1.12980862022677e-07;17
CHD8;chromodomain helicase DNA binding protein 8;14;Rare Single Gene Mutation	Functional;1;1;42;0.000321784388377021;-0.180595320562284;-0.0857283853592275;-0.27546225576534;0.00429281202705933;14
CHRM3;cholinergic receptor muscarinic 3;1;Rare Single Gene Mutation	Genetic Association;4;0;6;2.22446741059834e-08;0.0762729782873329;0.125185602478386;0.0273603540962799;7.02585031503266e-07;1
CIB2;Calcium and integrin binding family member 2;15;Rare Single Gene Mutation;3;0;1;9.36363581243649e-08;0.135635825599165;0.199873973635732;0.071397677562597;2.64180537074774e-06;15
CIC;capicua transcriptional repressor;19;Rare Single Gene Mutation	Functional;2;1;5;0.00508652197769157;-0.0870222153140784;-0.0185080868295086;-0.155536343798648;0.042804226469709;19
CLTCL1;clathrin	heavy chain-like 1;22;Rare Single Gene Mutation;4;0;5;0.00110422440495445;-0.0319626221562383;-0.0112599570390702;-0.0526652872734064;0.0121295110788132;22
CNTN3;contactin 3;3;Rare Single Gene Mutation;4;0;5;5.86943568916768e-07;-0.106805101731568;-0.0600205547802893;-0.153589648682846;1.46105093101902e-05;3
CNTNAP2;contactin associated protein-like 2;7;Rare Single Gene Mutation	Syndromic	Genetic Association;2;1;64;1.41169570360908e-111;-1.25340806848239;-1.05293655026672;-1.45387958669807;2.86103662598107e-108;7
CNTNAP3;contactin associated protein-like 3;9;Rare Single Gene Mutation	Functional;4;0;4;0.000739725247722437;-0.0342510031671608;-0.0109466102592592;-0.0575553960750624;0.00870770475537738;9
CNTNAP5;contactin associated protein-like 5;2;Rare Single Gene Mutation	Genetic Association;4;0;11;5.35829726363576e-07;-0.0995322544660544;-0.0533857147320492;-0.14567879420006;1.34344112836724e-05;2
CTNND2;Catenin (cadherin-associated protein)	delta 2;5;Rare Single Gene Mutation;2;0;5;3.1970373980588e-21;-0.33690954703471;-0.223848534743762;-0.449970559325659;3.59962729262916e-19;5
CTTNBP2;cortactin binding protein 2;7;Rare Single Gene Mutation	Syndromic;3;0;7;3.11316546246837e-51;-0.729345566142318;-0.594898846520965;-0.86379228576367;1.57733716765064e-48;7
DCX;doublecortin;X;Rare Single Gene Mutation	Syndromic;6;0;9;7.89654617752643e-66;0.873760848965508;1.28531192706852;0.462209770862491;7.68176012149772e-63;X
DDX3X;DEAD (Asp-Glu-Ala-Asp) box helicase 3	X-linked;X;Rare Single Gene Mutation	Syndromic;2;1;15;3.65439685246111e-11;0.328610314374822;0.482206742117065;0.175013886632578;1.66121367199727e-09;X
DIP2A;DIP2 disco-interacting protein 2 homolog A (Drosophila);21;Rare Single Gene Mutation;3;0;5;4.49930779712359e-07;-0.167136770588775;-0.101720917725236;-0.232552623452313;1.14160566028942e-05;21
DIP2C;disco interacting protein 2 homolog C;10;Rare Single Gene Mutation;2;0;2;0.00159413270064188;-0.0671876342518714;0.00894362778390205;-0.143318896287645;0.0165116300168699;10
DIXDC1;DIX domain containing 1;11;Rare Single Gene Mutation	Functional;4;0;4;0.000276199875750635;-0.119088940863802;-0.0405125318325303;-0.197665349895074;0.00375681262765965;11
DLGAP1;DLG associated protein 1;18;Rare Single Gene Mutation	Functional;3;0;7;1.23199884931186e-05;-0.181934287126297;-0.097773281411987;-0.266095292840606;0.000241241642634979;18
DNER;Delta/notch-like EGF repeat containing;2;Rare Single Gene Mutation	Genetic Association;4;0;2;0.00107681123929297;0.232752152371143;0.368892474756464;0.0966118299858214;0.0118605295922125;2
DPP10;Dipeptidyl-peptidase 10;2;Rare Single Gene Mutation;3;0;11;8.56595310324981e-08;0.0592696768685372;0.0984936702321441;0.0200456835049302;2.43369134896069e-06;2
DPP6;dipeptidyl-peptidase 6;7;Rare Single Gene Mutation	Genetic Association	Functional;4;0;23;1.19153879155046e-09;0.155026074249829;0.228565889991362;0.0814862585082957;4.48785038602371e-08;7
DST;Dystonin;6;Rare Single Gene Mutation;4;0;6;0.00534284808076321;0.248782450944717;0.417425666435347;0.0801392354540875;0.0445683257594508;6
ELAVL2;ELAV like neuron-specific RNA binding protein 2;9;Rare Single Gene Mutation	Genetic Association	Functional;4;0;5;5.90239200879481e-11;0.0972146297089358;0.195677260782279;-0.00124800136440714;2.63871642746121e-09;9
ELAVL3;ELAV like neuron-specific RNA binding protein 3;19;Rare Single Gene Mutation;3;0;3;0.000406234905998092;-0.188046797116542;0.0655695851678723;-0.441663179400956;0.00525233009775311;19
EML1;echinoderm microtubule associated protein like 1;14;Rare Single Gene Mutation;5;0;2;4.55507963968522e-08;-0.230171249771999;-0.140272384314837;-0.320070115229161;1.36933914508213e-06;14
EN2;engrailed homolog 2;7;Rare Single Gene Mutation	Genetic Association	Functional;4;0;23;0.000409792412903516;0.066932341931213;0.157556757137139;-0.0236920732747132;0.00529269860956638;7
ERBB4;v-erb-a erythroblastic leukemia viral oncogene homolog 4 (avian);2;Rare Single Gene Mutation;5;0;15;1.24490747178858e-24;0.247731119689701;0.404510193751444;0.0909520456279581;1.74000860424703e-22;2
ETFB;Electron-transfer-flavoprotein	beta polypeptide;19;Rare Single Gene Mutation;3;0;3;6.34341099467851e-32;0.571059828484845;0.855851183314106;0.286268473655584;1.38983563414938e-29;19
EXOC6;exocyst complex component 6;10;Rare Single Gene Mutation;4;0;1;0.000305056086010594;-0.120863746560114;-0.0578956152691091;-0.18383187785112;0.00408533260560442;10
FABP5;fatty acid binding protein 5 (psoriasis-associated);8;Rare Single Gene Mutation	Functional;4;0;6;1.54397236496921e-07;-0.452620703543781;-0.263388055187568;-0.641853351899995;4.24287095096623e-06;8
FEZF2;FEZ family zinc finger 2;3;Rare Single Gene Mutation	Genetic Association;4;0;8;1.97034684250555e-12;-0.381994811377486;-0.250517318688408;-0.513472304066563;1.03051258515559e-10;3
FOXP2;forkhead box P2;7;Rare Single Gene Mutation	Genetic Association;3;0;41;1.00955860289058e-08;0.2671898403385;0.461040039817448;0.0733396408595513;3.34958597848551e-07;7
GABRA4;gamma-aminobutyric acid (GABA) A receptor	alpha 4;4;Rare Single Gene Mutation	Genetic Association;4;0;6;0.00199544674799369;-0.0333897040871737;-0.00670119021001096;-0.0600782179643365;0.0199217015234838;4
GABRA5;gamma-aminobutyric acid type A receptor alpha5 subunit;15;Rare Single Gene Mutation	Genetic Association	Functional;5;0;9;0.000111039930836891;-0.0292401598288589;-0.011106686738295;-0.0473736329194229;0.00169842208676301;15
GABRB3;gamma-aminobutyric acid (GABA) A receptor	beta 3;15;Rare Single Gene Mutation	Genetic Association;2;0;37;9.02316939461862e-07;-0.120284172540277;-0.0305046557821118;-0.210063689298442;2.19224255421703e-05;15
GALNT8;polypeptide N-acetylgalactosaminyltransferase 8;12;Rare Single Gene Mutation;3;0;1;0.000108976813341101;0.0594800500239001;0.0968892326258104;0.0220708674219898;0.00167106942021158;12
GDA;guanine deaminase;9;Rare Single Gene Mutation	Genetic Association;4;0;2;3.71577726449842e-05;-0.0043712508205289;-0.000345360527172234;-0.00839714111388556;0.000645483593375725;9
GLO1;glyoxalase I;6;Genetic Association;4;0;9;0.00338147110393144;0.106647370358666;0.192665976075148;0.0206287646421844;0.0303795261350619;6
GNAS;GNAS complex locus;20;Rare Single Gene Mutation;4;0;8;1.40092466463497e-14;0.812941082274573;1.58181971508573;0.0440624494634141;9.13417904662799e-13;20
GPC4;glypican 4;X;Rare Single Gene Mutation;3;0;2;6.71744190974213e-05;-0.073960349739999;-0.0363961766277024;-0.111524522852296;0.00108767102027249;X
GPD2;glycerol-3-phosphate dehydrogenase 2;2;Rare Single Gene Mutation	Genetic Association;4;0;4;1.73242490624526e-07;-0.100742743072148;-0.0593670518970355;-0.142118434247259;4.73932212822099e-06;2
GRIK2;glutamate ionotropic receptor kainate type subunit 2;6;Rare Single Gene Mutation	Genetic Association;3;0;18;0.000909397859992097;-0.0928762523162252;-0.0382370758553621;-0.147515428777088;0.0102629029953632;6
GRIK3;glutamate ionotropic receptor kainate type subunit 3;1;Rare Single Gene Mutation	Genetic Association;4;0;5;6.20787485212113e-09;-0.270008470288449;-0.182638419074179;-0.357378521502719;2.15371635383147e-07;1
GRIK4;Glutamate receptor	ionotropic	kainate 4;11;Rare Single Gene Mutation	Functional;4;0;3;1.95430741961618e-07;0.0263955027414348;0.0476232472269049;0.00516775825596459;5.30454871038678e-06;11
GRIN2A;glutamate receptor	ionotropic	N-methyl D-aspartate 2A;16;Rare Single Gene Mutation	Syndromic	Genetic Association;3;0;38;0.00251659143159802;0.0146758212507041;0.0274497670474648;0.00190187545394331;0.0240699482815436;16
GRIN2B;glutamate receptor	inotropic	N-methyl D-apartate 2B;12;Rare Single Gene Mutation	Syndromic	Genetic Association;1;0;48;1.29278538207704e-07;-0.123850180696487;-0.0447354941372508;-0.202964867255723;3.59320462767014e-06;12
GRM7;Glutamate receptor	metabotropic 7;3;Rare Single Gene Mutation	Genetic Association;4;0;13;0.00100232036047601;0.0778453301660385;0.146320867502035;0.00936979283004163;0.011156261403559;3
HECTD4;HECT domain E3 ubiquitin protein ligase 4;12;Rare Single Gene Mutation;3;0;4;1.56674257408538e-08;-0.296471950085537;-0.192974224586545;-0.399969675584528;5.0804239202342e-07;12
HIVEP3;human immunodeficiency virus type I enhancer binding protein 3;1;Rare Single Gene Mutation	Genetic Association;3;0;5;0.00163508836051279;-0.0741516692624483;-0.0182493454813037;-0.130053993043593;0.0168854984830875;1
HLA-A;major histocompatibility complex	class I	A;6;Genetic Association;4;0;10;6.45485834421657e-05;0.218780417345436;0.329935072792332;0.107625761898541;0.00104934595542344;6
HLA-DRB1;major histocompatibility complex	class II	DR beta 1;6;Genetic Association;4;0;11;2.291088561846e-11;-0.044699986687252;-0.0190387269364666;-0.0703612464380375;1.07566165683581e-09;6
HMGN1;high mobility group nucleosome binding domain 1;21;Genetic Association;3;0;1;1.57942575221121e-16;-0.321851258274068;-0.0352559097504893;-0.608446606797646;1.20791302810618e-14;21
HNRNPU;heterogeneous nuclear ribonucleoprotein U;1;Rare Single Gene Mutation	Syndromic	Functional;4;1;12;8.76331310511605e-07;-0.0420582306489667;0.258803924786891;-0.342920386084825;2.13550876469361e-05;1
INTS6;Integrator complex subunit 6;13;Rare Single Gene Mutation;2;0;4;0.00111528013557323;-0.171831263016329;-0.0626186711756442;-0.281043854857014;0.0122288606389274;13
IRF2BPL;Interferon regulatory factor 2 binding protein-like;14;Rare Single Gene Mutation	Syndromic;2;1;5;0.00237357412888339;0.0398604477623141;0.194351277439708;-0.11463038191508;0.0230073028355695;14
JMJD1C;jumonji domain containing 1C;10;Rare Single Gene Mutation;4;0;8;0.00101013232325508;-0.136740980503352;0.00925947796687138;-0.282741438973574;0.0112329300875919;10
KCND2;potassium voltage-gated channel subfamily D member 2;7;Rare Single Gene Mutation	Genetic Association;4;0;6;2.953672550421e-07;0.0963728115817208;0.158274123012112;0.03447150015133;7.79103215035126e-06;7
KCND3;potassium voltage-gated channel subfamily D member 3;1;Rare Single Gene Mutation	Syndromic	Genetic Association;4;0;8;0.00144139354071804;0.0539495041728214;0.093275316262923;0.0146236920827198;0.015172451619749;1
KCNMA1;potassium large conductance calcium-activated channel	subfamily M	alpha member 1;10;Rare Single Gene Mutation;4;0;18;0.00131537602687287;0.0897347520247323;0.148645523797073;0.0308239802523913;0.014069293647968;10
KCNQ3;potassium voltage-gated channel subfamily Q member 3;8;Rare Single Gene Mutation	Genetic Association;3;0;7;5.07834597926668e-07;-0.240186015100697;-0.147184731325206;-0.333187298876188;1.27852354260627e-05;8
KDM5B;Lysine (K)-specific demethylase 5B;1;Rare Single Gene Mutation	Syndromic	Functional;2;0;12;0.00106997766853652;-0.154357101459314;0.00988257776399681;-0.318596780682624;0.0117959460103391;1
KDM5C;lysine demethylase 5C;X;Rare Single Gene Mutation	Syndromic	Functional;3;0;22;0.000673803055651011;-0.139740173712666;-0.0627166881367553;-0.216763659288577;0.00803672894234065;X
KDM6A;lysine demethylase 6A;X;Rare Single Gene Mutation	Syndromic;2;0;6;4.66634894482809e-08;0.141938967490552;0.205705980193127;0.0781719547879775;1.39932930133439e-06;X
KDM6B;Lysine (K)-specific demethylase 6B;17;Rare Single Gene Mutation;3;0;8;0.000190661633730909;-0.182720816034394;-0.0168130801115363;-0.348628551957251;0.00272437775107856;17
KHDRBS3;KH RNA binding domain containing	signal transduction associated 3;8;Functional;5;0;2;1.97295362789872e-13;0.341025550833822;0.459080396496273;0.222970705171371;1.13972048053436e-11;8
KIAA1586;KIAA1586;6;Rare Single Gene Mutation;3;0;3;7.69801009702081e-09;-0.235150861687177;-0.150699529980985;-0.319602193393369;2.60383317885322e-07;6
KIRREL3;Kin of IRRE like 3 (Drosophila);11;Rare Single Gene Mutation;3;0;15;9.19741416396931e-07;0.110784857361237;0.17955180944583;0.0420179052766435;2.22789952657105e-05;11
KMT2A;Lysine (K)-specific methyltransferase 2A;11;Rare Single Gene Mutation	Syndromic;1;1;20;0.00134664716441624;-0.300090456543442;-0.115303221455665;-0.484877691631218;0.0142952680220877;11
KMT2C;Lysine (K)-specific methyltransferase 2C;7;Rare Single Gene Mutation	Syndromic;2;1;15;5.35581646753525e-08;-0.162653271207167;-0.0620936434873348;-0.263212898927;1.58266654301892e-06;7
KMT2E;Lysine (K)-specific methyltransferase 2E;7;Rare Single Gene Mutation	Syndromic	Genetic Association;3;0;7;3.55026187101985e-06;-0.32756377340564;-0.134974909659776;-0.520152637151504;7.71602937472768e-05;7
LRFN5;leucine rich repeat and fibronectin type III domain containing 5;14;Rare Single Gene Mutation	Genetic Association;4;0;6;5.39329738039786e-11;0.0995321778087315;0.156773404359314;0.0422909512581492;2.42001830795712e-09;14
MACROD2;MACRO domain containing 2;20;Rare Single Gene Mutation	Genetic Association;2;0;19;7.23557950318792e-05;-0.0935587818061833;-0.0484722439176009;-0.138645319694766;0.00115921800736186;20
MAGEL2;MAGE-like 2;15;Rare Single Gene Mutation	Syndromic;2;1;15;1.24711861504583e-05;0.0767662407707199;0.122951309502803;0.0305811720386373;0.00024380968422761;15
MAOA;monoamine oxidase A;X;Rare Single Gene Mutation	Syndromic	Genetic Association	Functional;4;0;15;5.53080876687989e-05;0.0203791112933079;0.0381439551117185;0.00261426747489731;0.000915651934721027;X
MBD5;Methyl-CpG binding domain protein 5;2;Rare Single Gene Mutation	Syndromic;3;1;31;3.37604548237772e-05;-0.207887280102654;-0.117269855265879;-0.298504704939428;0.000593676255469459;2
MEF2C;myocyte enhancer factor 2C;5;Rare Single Gene Mutation	Syndromic	Genetic Association	Functional;4;1;33;8.36983054478868e-39;-0.896046508365222;-0.70894501240241;-1.08314800432804;2.51301578826248e-36;5
MIB1;Mindbomb E3 ubiquitin protein ligase 1;18;Rare Single Gene Mutation;4;0;5;0.0048573819267692;0.032743675060831;0.102441540330092;-0.03695419020843;0.0411321477921403;18
MTX2;Metaxin 2;2;Functional;5;0;1;1.02923719644064e-05;0.193951354978076;0.29669686940314;0.0912058405530121;0.000203835900793457;2
MYO5A;myosin VA;15;Rare Single Gene Mutation	Genetic Association;3;0;4;0.00043832361683728;-0.0969542876844134;-0.0275192996106826;-0.166389275758144;0.00561941505613213;15
MYT1L;Myelin transcription factor 1-like;2;Rare Single Gene Mutation	Syndromic	Genetic Association;1;0;16;1.9439403266096e-28;-0.496821876408366;-0.348122673582684;-0.645521079234049;3.55463374008612e-26;2
NAV2;neuron navigator 2;11;Rare Single Gene Mutation;3;0;9;2.90547328056465e-06;-0.112275685980347;-0.0625744391170398;-0.161976932843654;6.36586578228219e-05;11
NBEA;neurobeachin;13;Rare Single Gene Mutation	Syndromic	Functional;4;1;17;1.62878021445658e-13;-0.272118117341591;-0.160936896750914;-0.383299337932267;9.45392239035417e-12;13
NCKAP5;NCK-associated protein 5;2;Rare Single Gene Mutation;4;0;1;0.00298959846651088;0.0640452510653816;0.108595150091582;0.0194953520391813;0.0276347528337304;2
NCOR1;nuclear receptor corepressor 1;17;Rare Single Gene Mutation	Functional;2;0;6;6.26065439454856e-06;-0.114155735478274;0.00316210208901678;-0.231473573045566;0.000128705929734084;17
NFIA;nuclear factor I/A;1;Rare Single Gene Mutation;4;0;10;1.04658627947004e-25;-1.14338297959799;-0.911520506924605;-1.37524545227137;1.59081114479446e-23;1
NFIB;nuclear factor I B;9;Rare Single Gene Mutation	Syndromic;4;1;4;3.56484267527755e-19;-1.96696683800358;-1.50779613666112;-2.42613753934604;3.39988132795098e-17;9
NLGN1;neuroligin 1;3;Rare Single Gene Mutation	Genetic Association;3;0;17;0.000543484873363494;-0.0552606030762833;-0.0223949646854673;-0.0881262414670994;0.00672648962860059;3
NLGN4X;neuroligin 4	X-linked;X;Rare Single Gene Mutation	Genetic Association;3;0;30;4.74911201318176e-13;0.139020126843631;0.198113833636931;0.0799264200503317;2.66125355208710e-11;X
NOS1AP;nitric oxide synthase 1 (neuronal) adaptor protein;1;Rare Single Gene Mutation;5;0;6;0.00294943866802654;0.0283949973347926;0.0860670746471156;-0.0292770799775304;0.0273466825796437;1
NR2F1;nuclear receptor subfamily 2 group F member 1;5;Rare Single Gene Mutation	Syndromic;4;1;11;4.11860077217856e-167;1.97172057245209;2.32242927176258;1.62101187314159;1.25205463474228e-163;5
NR4A2;nuclear receptor subfamily 4 group A member 2;2;Rare Single Gene Mutation;4;0;6;7.67067330690621e-44;-0.736845260558064;-0.598467339882385;-0.875223181233743;2.91485585662436e-41;2
NRCAM;neuronal cell adhesion molecule;7;Rare Single Gene Mutation	Genetic Association;4;0;5;9.06084924548636e-09;-0.158505835805816;-0.0771008037684308;-0.2399108678432;3.0310846444323e-07;7
NRP2;neuropilin 2;2;Rare Single Gene Mutation	Genetic Association;4;0;8;0.00144254602645375;-0.144235554710186;-0.0452072917478239;-0.243263817672549;0.015172451619749;2
NTRK1;neurotrophic tyrosine kinase	receptor	type 1;1;Rare Single Gene Mutation	Syndromic;4;0;8;1.68162217134164e-09;0.139607511272411;0.295115720501866;-0.015900697957045;6.20592582807718e-08;1
NTRK3;neurotrophic tyrosine kinase	receptor	type 3;15;Rare Single Gene Mutation	Syndromic	Genetic Association;4;0;13;0.000143751140178933;-0.152057909738442;-0.0738955168779375;-0.230220302598946;0.00213212715682645;15
NUDCD2;NudC domain containing 2;5;Rare Single Gene Mutation;3;0;2;0.003906569812375;-0.168787439467024;-0.0604980019505247;-0.277076876983523;0.034237037058364;5
NXPH1;neurexophilin 1;7;Rare Single Gene Mutation;4;0;5;0.000328521196267746;0.0188163904612636;0.0494214028020626;-0.0117886218795355;0.00437548493605235;7
PAFAH1B1;Platelet-activating factor acetylhydrolase 1b	regulatory subunit 1 (45kDa);17;Functional;5;0;2;0.00014377831156231;-0.199139431245197;-0.0266912290034903;-0.371587633486904;0.00213212715682645;17
PAK2;p21 (RAC1) activated kinase 2;3;Rare Single Gene Mutation;3;0;4;3.98715278450159e-09;-0.277610049071114;-0.161770054704052;-0.393450043438176;1.40941214707963e-07;3
PAX5;Paired box 5;9;Rare Single Gene Mutation;3;0;5;0.000138553975720509;0.0314035541800344;0.0985380714509265;-0.0357309630908577;0.00206852835452595;9
PBX1;PBX homeobox 1;1;Rare Single Gene Mutation;4;0;4;9.95071067622577e-78;-1.51781901093354;-1.24420033241674;-1.79143768945034;1.2736909665569e-74;1
PCDH10;protocadherin 10;4;Rare Single Gene Mutation;4;0;8;1.92664630324352e-06;0.130580014706661;0.200731205798294;0.0604288236150279;4.35870121812859e-05;4
PCDH8;protocadherin 8;13;Rare Single Gene Mutation;6;0;1;0.000615087637623475;-0.168292216268648;-0.0744267396864229;-0.262157692850873;0.00746653342104704;13
PCDHA10;Protocadherin alpha 10;5;Rare Single Gene Mutation	Genetic Association;4;0;4;5.55554974085251e-05;0.129957117937102;0.199451664657726;0.0604625712164781;0.000918497414667117;5
PCDHA11;Protocadherin alpha 11;5;Rare Single Gene Mutation	Genetic Association;4;0;4;0.000433668697462144;-0.031876077653649;-0.0112434370709775;-0.0525087182363206;0.00556854420394897;5
PCDHA12;Protocadherin alpha 12;5;Rare Single Gene Mutation	Genetic Association;4;0;3;1.84858330137544e-10;-0.198516031325033;-0.132414135093164;-0.264617927556902;7.72466424217367e-09;5
PCDHA2;Protocadherin alpha 2;5;Rare Single Gene Mutation	Genetic Association;4;0;4;2.09199540853274e-16;0.0592015002950806;0.122301703470661;-0.0038987028804997;1.57514948407171e-14;5
PCDHA3;Protocadherin alpha 3;5;Rare Single Gene Mutation	Genetic Association;4;0;3;1.87340292818118e-08;0.0177629401692786;0.0399024091156131;-0.00437652877705601;5.99488937017978e-07;5
PCDHA9;Protocadherin alpha 9;5;Rare Single Gene Mutation	Genetic Association;4;0;4;0.000605294699432149;0.0872756679834292;0.143015788174505;0.0315355477923538;0.00736406557788387;5
PDE1C;phosphodiesterase 1C;7;Rare Single Gene Mutation	Genetic Association;4;0;3;0.000935913525426128;-0.0701819339342251;-0.0303592880076891;-0.110004579860761;0.0105085027416267;7
PER1;period homolog 1 (Drosophila);17;Rare Single Gene Mutation	Genetic Association;4;0;6;0.000377525882053543;0.0810249764793772;0.133332611110346;0.0287173418484086;0.00493890772003343;17
PHIP;pleckstrin homology domain interacting protein;6;Rare Single Gene Mutation	Syndromic;3;1;10;0.00257815416011004;-0.147160087361067;-0.0101216200166272;-0.284198554705506;0.0245403949799906;6
POMT1;protein O-mannosyltransferase 1;9;Rare Single Gene Mutation;4;0;2;3.78158592453501e-05;-0.131011455483585;-0.0704569777366427;-0.191565933230528;0.000655510831679911;9
POU3F2;POU class 3 homeobox 2;6;Rare Single Gene Mutation	Functional;5;0;3;1.0648324277087e-17;-0.673339648492711;-0.515633138277123;-0.831046158708298;8.80840974213452e-16;6
PPP2R1B;protein phosphatase 2 regulatory subunit A	beta;11;Rare Single Gene Mutation;4;0;5;1.50896944017924e-07;-0.21537766851908;-0.136590722161498;-0.294164614876662;4.15137293949765e-06;11
PPP2R5D;Protein phosphatase 2	regulatory subunit B'	delta;6;Rare Single Gene Mutation	Syndromic;4;1;13;0.00224348167089569;-0.08234813688609;-0.0356944154505181;-0.129001858321662;0.0219210422805075;6
PRICKLE1;Prickle homolog 1 (Drosophila);12;Rare Single Gene Mutation	Syndromic	Functional;3;0;4;2.4143464145816e-14;-0.176069426094665;-0.123329592101452;-0.228809260087879;1.5370917487598e-12;12
PRICKLE2;prickle planar cell polarity protein 2;3;Rare Single Gene Mutation	Functional;3;0;3;0.0021312346029676;-0.0682326971667941;-0.0284460255379482;-0.10801936879564;0.0209336129015234;3
PRKCB;protein kinase C beta;16;Rare Single Gene Mutation	Genetic Association;3;0;6;3.97854152005551e-06;0.0379000837972653;0.0599030858703053;0.0158970817242253;8.56038485141314e-05;16
PSD3;pleckstrin and Sec7 domain containing 3;8;Rare Single Gene Mutation	Genetic Association;4;0;5;3.56159255274169e-06;-0.121733961062661;-0.0639254802025362;-0.179542441922786;7.73374382881054e-05;8
PTBP2;polypyrimidine tract binding protein 2;1;Rare Single Gene Mutation	Genetic Association;4;0;4;4.34877545196603e-11;-0.204189156285867;-0.0940660034625867;-0.314312309109146;1.96219330226e-09;1
PTCHD1;patched domain containing 1;X;Rare Single Gene Mutation	Genetic Association;2;0;11;2.86073003471911e-09;0.0832594511973494;0.157239447126019;0.00927945526867974;1.02766550139393e-07;X
PTPRT;protein tyrosine phosphatase	receptor type	T;20;Rare Single Gene Mutation	Functional;4;0;9;8.16451146656193e-05;NA;NA;NA;0.00128851991477473;20
RBFOX1;RNA binding protein	fox-1 homolog (C. elegans) 1;16;Rare Single Gene Mutation	Genetic Association;3;0;33;8.78459720475807e-05;0.0225837659107392;0.0785039391448418;-0.0333364073233633;0.00137389970430686;16
RELN;Reelin;7;Rare Single Gene Mutation	Syndromic	Genetic Association	Functional;1;0;50;1.64969463633192e-08;0.0314445161483009;0.0883798063607188;-0.0254907740641169;5.32809741774134e-07;7
RGS7;regulator of G-protein signaling 7;1;Rare Single Gene Mutation;4;0;6;1.15656809511292e-13;-0.153960372262857;-0.105731763377257;-0.202188981148457;6.82712040610346e-12;1
RIMS3;regulating synaptic membrane exocytosis 3;1;Rare Single Gene Mutation;4;0;4;0.00592410416764024;0.0538713408187311;0.0945415757810782;0.013201105856384;0.0485306393592413;1
ROBO2;roundabout guidance receptor 2;3;Rare Single Gene Mutation	Genetic Association	Functional;3;0;8;1.01181916258772e-11;-0.309391071356578;-0.217271699840514;-0.401510442872641;4.94125342050869e-10;3
RPL10;ribosomal protein L10;X;Rare Single Gene Mutation	Syndromic;4;0;13;7.1200620923584e-11;-0.956837996740202;0.545558325408941;-2.45923431888934;3.14836200156648e-09;X
SAMD11;sterile alpha motif domain containing 11;1;Rare Single Gene Mutation;4;0;2;0.00161699547934538;0.134502653914797;0.223278374758913;0.045726933070682;0.0167199532558161;1
SATB2;SATB homeobox 2;2;Rare Single Gene Mutation	Syndromic	Genetic Association;4;1;26;1.42268506024493e-13;-0.327347859780567;-0.224954205164073;-0.42974151439706;8.31723573681653e-12;2
SCN9A;sodium voltage-gated channel alpha subunit 9;2;Rare Single Gene Mutation;2;0;5;4.04401757857239e-13;0.258359810730342;0.500235836452811;0.0164837850078737;2.28191432739862e-11;2
SDC2;syndecan 2 (heparan sulfate proteoglycan 1	cell surface-associated	fibroglycan );8;Rare Single Gene Mutation	Genetic Association;4;0;4;2.16188792681771e-05;0.0409102793227578;0.0729990125153205;0.00882154613019515;0.000399522145746251;8
SETD2;SET domain containing 2;3;Rare Single Gene Mutation	Syndromic;3;0;10;0.00132803797579598;-0.11491519104609;-0.0250432756510992;-0.204787106441082;0.0141462622359177;3
SHOX;short stature homeobox;X	Y;Rare Single Gene Mutation;3;0;2;0.00282349339392468;NA;NA;NA;0.0263699536636898;X
SLC16A3;solute carrier family 16	member 3 (monocarboxylic acid transporter 4);17;Rare Single Gene Mutation;6;0;2;0.000123341929375712;-0.137728288052581;-0.0721430872262174;-0.203313488878944;0.00186199610330063;17
SLC16A7;Solute carrier family 16	member 7 (monocarboxylic acid transporter 2);12;Rare Single Gene Mutation;5;0;1;0.000771896370013129;-0.030814345064199;0.00611351263201395;-0.0677422027604119;0.00902091288741917;12
SLC22A15;Solute carrier family 22	member 15;1;Genetic Association;4;0;1;0.000419976498944072;0.0149196432320988;0.0295042752976964;0.000335011166501149;0.00540986676605923;1
SLC24A2;solute carrier family 24 member 2;9;Rare Single Gene Mutation;4;0;3;9.02370112836673e-16;-0.345760202045026;-0.25668874373552;-0.434831660354533;6.57055124077481e-14;9
SLC38A10;solute carrier family 38	member 10;17;Rare Single Gene Mutation;3;0;1;0.000115170385895957;0.0639759825365049;0.104348536221952;0.0236034288510575;0.00175497730889077;17
SLC7A5;solute carrier family 7 member 5;16;Functional;3;0;2;1.02379787625647e-06;0.0859351029707543;0.134870723260301;0.036999482681208;2.44825608166739e-05;16
SLITRK5;SLIT and NTRK like family member 5;13;Rare Single Gene Mutation	Functional;3;0;9;0.000692230258093199;0.102769187690273;0.169987313235925;0.0355510621446212;0.0082082105689062;13
SNAP25;Synaptosomal-associated protein	25kDa;20;Rare Single Gene Mutation	Genetic Association;4;0;6;2.96445406196992e-11;-0.187049271575265;-0.0990356877034288;-0.275062855447101;1.37063731534427e-09;20
SND1;staphylococcal nuclease and tudor domain containing 1;7;Rare Single Gene Mutation	Genetic Association;4;0;8;2.32128088346937e-05;0.075718214110471;0.129581973145582;0.0218544550753603;0.000425102041310053;7
SOD1;superoxide dismutase 1;21;Genetic Association	Functional;4;0;2;4.9140919809536e-05;0.19899771722926;0.50437917535972;-0.106383740901198;0.000830512279199385;21
SPARCL1;SPARC like 1;4;Rare Single Gene Mutation	Functional;3;0;3;1.19837516145488e-05;0.146649127856408;0.238807419207242;0.0544908365055751;0.000235036160698248;4
SPAST;Spastin;2;Rare Single Gene Mutation;2;0;9;0.000280020562416458;-0.154332200226031;-0.071725892909836;-0.236938507542226;0.00379604240689424;2
SPEN;spenfamily transcriptional repressor;1;Rare Single Gene Mutation;3;0;6;1.59344330176665e-05;-0.181695828358936;-0.0558609161145836;-0.307530740603289;0.000302517885237822;1
SRGAP3;SLIT-ROBO Rho GTPase activating protein 3;3;Rare Single Gene Mutation;4;0;4;0.00510368438699548;-0.172783942301064;-0.00974259586232509;-0.335825288739803;0.0429189503083437;3
SRRM4;Serine/arginine repetitive matrix 4;12;Rare Single Gene Mutation	Functional;5;0;5;6.0487229892187e-14;-0.382876677669903;-0.271080498597407;-0.4946728567424;3.6322208172296e-12;12
SRSF11;serine and arginine rich splicing factor 11;1;Rare Single Gene Mutation;2;0;4;0.00231078274069786;-0.125567622839607;0.0251234457603151;-0.276258691439528;0.0224613254411558;1
SYAP1;Synapse associated protein 1;X;Rare Single Gene Mutation;4;0;2;1.85440079500156e-16;0.324626468449871;0.431804144337212;0.217448792562531;1.40059091100739e-14;X
SYN1;Synapsin 1;X;Rare Single Gene Mutation	Functional;4;0;18;0.00579007002232697;0.0756214439144386;0.129004802318452;0.0222380855104256;0.0476690937518591;X
SYT3;synaptotagmin 3;19;Rare Single Gene Mutation;6;0;1;4.08161907307146e-07;0.0363814334953184;0.0598651243868557;0.0128977426037811;1.04489448270629e-05;19
TAF1C;TATA-box binding protein associated factor	RNA polymerase I subunit C;16;Rare Single Gene Mutation	Genetic Association;4;0;2;0.000417792670010437;-0.0865999990143111;-0.042488953881128;-0.130711044147494;0.00538458809467612;16
TANC2;etratricopeptide repeat	ankyrin repeat and coiled-coil containing 2;17;Rare Single Gene Mutation;3;0;6;1.15940283550808e-09;-0.247248820927244;-0.148585211759678;-0.345912430094809;4.37836598750878e-08;17
TBC1D31;TBC1 domain family	member 31;8;Rare Single Gene Mutation;3;0;3;0.00309599004112993;-0.0457449163730739;-0.0169324297345237;-0.074557403011624;0.0284022926443908;8
TBL1X;transducin (beta)-like 1X-linked;X;Genetic Association;4;0;1;4.04018108618759e-19;0.147085061595466;0.217784307025485;0.076385816165448;3.82323751035339e-17;X
TBR1;T-box	brain	1;2;Rare Single Gene Mutation	Genetic Association;1;0;24;6.50493715964363e-27;-0.678130134293242;-0.542198738430434;-0.81406153015605;1.09103497739678e-24;2
TBX1;T-box 1;22;Syndromic	Functional;4;0;5;2.46424112586317e-31;0.11991257383;0.228657649544133;0.0111674981158671;5.25704773517476e-29;22
TCF4;Transcription factor 4;18;Rare Single Gene Mutation	Syndromic	Genetic Association;3;1;42;0.00132550345090916;-0.469986771861046;-0.231637211128248;-0.708336332593844;0.0141364446061484;18
TET2;Tet methylcytosine dioxygenase 2;4;Rare Single Gene Mutation;3;0;4;0.00480010330556016;-0.116754795066179;-0.0467612826287051;-0.186748307503652;0.0407814356870095;4
TH;tyrosine hydroxylase;11;Rare Single Gene Mutation	Genetic Association	Functional;5;0;18;5.83668940260833e-05;0.0174442562421994;0.0361012577642465;-0.00121274527984765;0.000959110042374558;11
THRA;thyroid hormone receptor alpha;17;Rare Single Gene Mutation	Functional;4;0;3;3.36144753424054e-07;-0.411453755306114;-0.250856597872481;-0.572050912739747;8.74335872007808e-06;17
TNRC6B;Trinucleotide repeat containing 6B;22;Rare Single Gene Mutation;2;0;7;0.000277730803156276;-0.168892984885296;0.0462418375634611;-0.384027807334054;0.00377130828183173;22
TRPC6;Transient receptor potential cation channel	subfamily C	member 6;11;Rare Single Gene Mutation;3;0;2;0.00575139303604637;0.00157439934199907;0.00544736193609353;-0.00229856325209539;0.047430952403068;11
UBE2H;ubiquitin-conjugating enzyme E2H (UBC8 homolog	yeast);7;Genetic Association;4;0;2;2.39171467495938e-05;-0.197021792699446;-0.0892118267364377;-0.304831758662455;0.000436357846174134;7
UBE3A;ubiquitin protein ligase E3A;15;Rare Single Gene Mutation	Syndromic	Genetic Association;3;1;27;1.58265803577815e-05;-0.187314578820568;-0.0570933714499959;-0.317535786191139;0.000300940136279316;15
UBR5;ubiquitin protein ligase E3 component n-recognin 5;8;Rare Single Gene Mutation;3;0;6;0.000267928062130136;-0.117261336585963;-0.0219718817263788;-0.212550791445548;0.00366479779021648;8
UNC13A;unc-13 homolog A;19;Rare Single Gene Mutation	Syndromic;4;1;5;0.000968044803201691;0.0776253329479361;0.126455732684291;0.0287949332115816;0.0108383509362977;19
USP15;ubiquitin specific peptidase 15;12;Rare Single Gene Mutation;2;0;3;0.000778612289974711;-0.123633564137939;-0.00813511991339719;-0.239132008362481;0.00908194287394963;12
YEATS2;YEATS domain containing 2;3;Genetic Association;4;0;1;0.00156929165145148;-0.0844393016503386;-0.0247954129377105;-0.144083190362967;0.0163063555016618;3
ZBTB16;Zinc finger and BTB domain containing 16;11;Genetic Association;4;0;1;1.12539794413148e-08;0.0495681503544416;0.0824762623777673;0.016660038331116;3.70361001370467e-07;11
ZBTB20;Zinc finger and BTB domain containing 20;3;Rare Single Gene Mutation	Syndromic;3;1;21;0.000895205419971729;0.139079280343444;0.234330471019465;0.0438280896674234;0.010126230611029;3
ZC3H4;zinc finger CCCH-type containing 4;19;Rare Single Gene Mutation;3;0;3;7.95054978465625e-05;-0.113660768844571;-0.0403427584622036;-0.186978779226937;0.00126047829701982;19
ZNF292;zinc finger protein 292;6;Rare Single Gene Mutation;4;0;4;5.80824678161237e-05;-0.296821665205297;-0.104454913863538;-0.489188416547056;0.00095572775188642;6
ZNF626;zinc finger protein 626;19;Rare Single Gene Mutation;4;0;2;1.54270927779496e-06;0.104394209586648;0.156767392396195;0.0520210267771016;3.53949902226164e-05;19
