# Supplementary material for: Cortical overgrowth in a preclinical forebrain organoid model of CNTNAP2-associated autism spectrum disorder
Source: Nat Commun. 2021 Sep 1;12:4087. doi: 10.1038/s41467-021-24358-4 (PMC8410758; doi:10.1038/s41467-021-24358-4)
Supplement: Supplementary file 15 — Supplementary data 12 [file 41467_2021_24358_MOESM15_ESM.xlsx]

## Sheet: Sheet1
years	male	difference		Legend
0.25	1	0		-2	CC substantially (proprotionately) larger than age matched template
2	0	1		-1	CC somewhat (proportionately) larger than age matched template
7	0	2		0	CC equivalent (proportionately) to age matched template
2	1	2		1	CC somewhat smaller (proportinately) to age matched template
5	1	1		2	CC substantially smaller (proportinately) to age matched template
1	0	1
