# Supplementary material for: Cortical overgrowth in a preclinical forebrain organoid model of CNTNAP2-associated autism spectrum disorder
Source: Nat Commun. 2021 Sep 1;12:4087. doi: 10.1038/s41467-021-24358-4 (PMC8410758; doi:10.1038/s41467-021-24358-4)
Supplement: Supplementary file 17 — Source Data [file 41467_2021_24358_MOESM17_ESM.xlsx]

## Sheet: Figure 1E
Antibody: (see table s1)
CNTNAP2 A	Genscript
Antbody (see table 1)
Anti-actin

## Sheet: Figure 1F
Antibody (see table s1)	vendor	Catalog#
CNTNAP2 A	Genscript	A01426-100
Antbody (see table 1)
Anti-actin

## Sheet: Figure  S1J
	Antibody: (see table s1)
	CNTNAP2 B	Neuromab	K67/25
	Antibody (see table s1)
	Actin

## Sheet: Figure 5B
Antibody: (see table s1)				152 kDa
CNTNAP2 B	Neuromab	K67/25
Antibody (see table s1)
Actin
				42 kDa

## Sheet: Figure 2B
Time(weeks)	Area C1	Area C2	Area C3	Area P1	Area P2	Area P3
4	739625	403093	475317	437792	568468	525014
4	744150	555645	560499	527593	506420	432663
4	765535	615007	589838	517155	542121	454697
4	678669	768704	548092	564536	513854	542186
4	856174	488792	383730	514181	624771	528489
9	1.20237e+06	1.43081e+06	1.40839e+06	1.64017e+06	1.68493e+06	1.82129e+06
9	1.6901e+06	1.35838e+06	1.63608e+06	2.19022e+06	1.63081e+06	1.42674e+06
9	1.17159e+06	1.50354e+06	658817	2.02445e+06	1.79578e+06	1.21437e+06
9	1.87677e+06	2.1632e+06	1.17877e+06	2.15057e+06	1.60188e+06	1.86573e+06
9	1.41707e+06	1.42489e+06	1.39803e+06	2.30552e+06	1.79887e+06	1.72535e+06
9	2.07121e+06	1.57829e+06	1.27901e+06		1.80011e+06	1.91775e+06
9	2.10341e+06	1.40621e+06	1.60764e+06			1.58817e+06
13	1.33662e+06	2.16249e+06	1.76805e+06	2.7868e+06	2.59934e+06	2.3058e+06
13	1.83078e+06	1.69294e+06	1.69923e+06	2.59363e+06		2.27695e+06
13	1.27786e+06	2.07873e+06	439019	2.5634e+06	2.50754e+06	1267962
13	2.28062e+06	1.40606e+06	1.19162e+06	2.7377e+06	2.20867e+06	2.57366e+06
13	1.67772e+06	2.11394e+06	1.89101e+06	2.84183e+06	2.39159e+06	2.45599e+06
13	2.48977e+06	1.57053e+06	1.27742e+06	2.9406e+06	2.8968e+06	2.69453e+06
13	2.28207e+06	2.07633e+06	1.58811e+06		2.69857e+06	2.43595e+06

## Sheet: Figure 2D-E
Cell_line	genotype	Isotropic_volume_mm	area_midstack_micron
P1	Patients	1780879599	1739304065
P1	Patients	1631176852	1512577148
P1	Patients	1586210897	1298746163
P1	Patients	1935042125	1857511782
P1	Patients	1496785086	1532730046
P1	Patients	1421602172	1051891042
P3	Patients	1865051988	1654865154
P3	Patients	167467406	1476098676
P3	Patients	1483197827	1400426867
P3	Patients	2392492642	1400426867
P3	Patients	2070036499	2005553117
P2	Patients	1749054237	1502607.73
P2	Patients	1347717312	1168143.21
P2	Patients	1551334218	1964608.1
P2	Patients	1315662373	1308147.88
P2	Patients	1235304562	828760.79
P2	Patients	NA	1330361.24
C1	Controls	0.881529412	946367.89
C1	Controls	0.753019439	995927.14
C1	Controls	0.774387812	768468.35
C1	Controls	0.928182364	781344.46
C1	Controls	1027965023	987571.78
C2	Controls	1243676653	1491323.6
C2	Controls	1345682099	937904.37
C2	Controls	1069529547	1019991.05
C2	Controls	1686640426	1570045.49
C2	Controls	1085532133	1143332.32
C3	Controls	1297540067	1491908.34
C3	Controls	1031938932	945555
C3	Controls	112056897	1233083.15
C3	Controls	1276128054	1243427.64
C3	Controls	0.647620882	893095.71

## Sheet: Figure 3A-B
Cell_line	genotype	age	total_cell_number	org_area_mm
C1	Controls	6 weeks	125250	0.59478327
C1	Controls	6 weeks	203250	0.64704
C1	Controls	6 weeks	297000	0.72733289
C1	Controls	6 weeks	227250	0.75231037
C2	Controls	6 weeks	102000	0.34704072
C2	Controls	6 weeks	73500	0.35800012
C2	Controls	6 weeks	131250	0.40842164
C2	Controls	6 weeks	237750	0.67360384
C3	Controls	6 weeks	78400	0.38594295
C3	Controls	6 weeks	96600	0.36409673
C3	Controls	6 weeks	94500	0.41281785
C3	Controls	6 weeks	128100	0.49962209
P1	Patients	6 weeks	446250	0.90437332
P1	Patients	6 weeks	350250	0.81859555
P1	Patients	6 weeks	395000	0.8119183
P1	Patients	6 weeks	402500	0.82351017
P2	Patients	6 weeks	302250	0.70875272
P2	Patients	6 weeks	312750	0.77966221
P2	Patients	6 weeks	340000	0.72881557
P2	Patients	6 weeks	382000	0.76980186
P3	Patients	6 weeks	377000	0.64403317
P3	Patients	6 weeks	356000	0.74324839
P3	Patients	6 weeks	351250	0.63360256
P3	Patients	6 weeks	397500	0.63828907

## Sheet: Figure 3D
Organoid	Cell_line	Genotype	Batch	Count_BrduObjects	Count_BrduPosNuclei	Count_Ki67Objects	Count_Ki67PosNuclei	Count_NucleiObjects	Brdu.Ki67
s24A	C2	Controls	8.20-10.5	297	252	3386	1775	2168	0.141971831
s24A	C2	Controls	8.20-10.5	601	544	6439	3733	4791	0.145727297
s24A	C2	Controls	8.20-10.5	823	722	8721	4745	6170	0.152160169
s24A	C2	Controls	8.20-10.5	550	496	5425	3015	4155	0.164510779
s24B	C2	Controls	8.20-10.5	167	150	2193	1427	2223	0.105115627
s24B	C2	Controls	8.20-10.5	283	256	4652	2858	4075	0.089573128
s24B	C2	Controls	8.20-10.5	393	363	5535	3503	4992	0.103625464
s24B	C2	Controls	8.20-10.5	1	1	77	34	56	0.029411765
s24C	C2	Controls	8.20-10.5	422	385	2982	1915	2709	0.201044386
s24C	C2	Controls	8.20-10.5	326	291	2672	1716	2391	0.16958042
s26A	C3	Controls	8.20-10.5	243	209	3255	2417	4426	0.086470832
s26A	C3	Controls	8.20-10.5	272	244	3961	2806	4610	0.086956522
s26A	C3	Controls	8.20-10.5	29	27	562	421	711	0.064133017
s26B	C3	Controls	8.20-10.5	36	36	2226	1463	1968	0.024606972
s26B	C3	Controls	8.20-10.5	143	135	3185	2335	3667	0.057815846
s26B	C3	Controls	8.20-10.5	186	177	2854	2015	3676	0.087841191
s26C	C3	Controls	8.20-10.5	133	118	1243	953	1711	0.123819517
s26C	C3	Controls	8.20-10.5	162	147	2051	1556	2829	0.094473008
s26C	C3	Controls	8.20-10.5	217	200	2913	2123	3928	0.094206312
s26C	C3	Controls	8.20-10.5	157	137	5217	3016	4368	0.045424403
s26C	C3	Controls	8.20-10.5	147	144	4923	2824	4014	0.050991501
s5A	P1	Patients	8.20-10.5	344	311	3295	2257	4159	0.137793531
s5A	P1	Patients	8.20-10.5	504	455	4196	2704	5102	0.168269231
s5A	P1	Patients	8.20-10.5	643	510	4493	2923	5391	0.174478276
s5A	P1	Patients	8.20-10.5	691	646	6732	4275	8541	0.151111111
s5B	P1	Patients	8.20-10.5	282	264	3587	2380	4181	0.11092437
s5B	P1	Patients	8.20-10.5	354	330	3669	2487	4412	0.132689988
s5B	P1	Patients	8.20-10.5	557	521	6803	4145	7572	0.125693607
s5B	P1	Patients	8.20-10.5	518	461	5399	3073	5490	0.150016271
s5C	P1	Patients	8.20-10.5	646	592	8412	4895	7823	0.120939734
s5C	P1	Patients	8.20-10.5	608	559	6122	3657	5722	0.152857533
s5C	P1	Patients	8.20-10.5	711	645	5567	3850	7942	0.167532468
s17A	P3	Patients	8.20-10.5	116	111	993	741	1919	0.149797571
s17A	P3	Patients	8.20-10.5	275	260	1640	1311	3805	0.198321892
s17A	P3	Patients	8.20-10.5	343	315	2337	1757	4555	0.179282869
s17A	P3	Patients	8.20-10.5	246	230	1215	965	3229	0.238341969
s17B	P3	Patients	8.20-10.5	299	277	2201	1216	2653	0.227796053
s17B	P3	Patients	8.20-10.5	353	342	3129	1978	4157	0.172901921
s17B	P3	Patients	8.20-10.5	378	352	4648	2835	6251	0.124162257
s17C	P3	Patients	8.20-10.5	398	353	4612	2715	4037	0.130018416
s17C	P3	Patients	8.20-10.5	388	351	5907	3682	5661	0.095328626
s17C	P3	Patients	8.20-10.5	432	374	5993	3808	6116	0.098214286
s12A	C1	Controls	9.10-10.25	1	1	4180	2422	4052	0.000412882
s12A	C1	Controls	9.10-10.25	NA	NA	NA	NA	NA	NA
s12A	C1	Controls	9.10-10.25	NA	NA	NA	NA	NA	NA
s12A	C1	Controls	9.10-10.25	NA	NA	NA	NA	NA	NA
s12B	C1	Controls	9.10-10.25	238	207	2472	1715	3176	0.120699708
s12B	C1	Controls	9.10-10.25	169	155	2999	1931	2968	0.080269291
s12C	C1	Controls	9.10-10.25	210	197	2551	1438	2224	0.136995828
s12C	C1	Controls	9.10-10.25	142	130	2359	1500	2532	0.086666667
s10A	P2	Patients	9.10-10.25	237	194	2268	1355	2197	0.143173432
s10A	P2	Patients	9.10-10.25	108	101	2309	1489	2255	0.067830759
s10C	P2	Patients	9.10-10.25	434	387	3800	2586	4111	0.149651972
s10C	P2	Patients	9.10-10.25	392	365	3127	2208	3583	0.165307971

## Sheet: Figure 3F-G
Cell_line	genotype	batch	fraction_Pax6	total_pax6
P1	Patients	13 weeks	0.525301204819277	252144578313253
P1	Patients	13 weeks	0.439759036144578	156664156626506
P1	Patients	13 weeks	0.411560693641619	200635838150289
C3	Controls	13 weeks	0.478540772532189	516824034334764
C3	Controls	13 weeks	0.465930018416206	58707182320442
C3	Controls	13 weeks	0.560669456066946	521422594142259
C3	Controls	13 weeks	0.647668393782383	189443005181347
P3	Patients	13 weeks	0.0305343511450382	908396946564886
P3	Patients	13 weeks	0.0834386852085967	215897597977244
P3	Patients	13 weeks	0.169117647058824	295955882352941
P3	Patients	13 weeks	0.203125	83281.25
C2	Controls	13 weeks	0.271641791044776	540567164179104
C2	Controls	13 weeks	0.326047358834244	890109289617486
C2	Controls	13 weeks	0.39304347826087	111624347826087
C2	Controls	13 weeks	0.324929971988796	109826330532213
C1	Controls	13 weeks	0.435483870967742	953709677419355
C1	Controls	13 weeks	0.598540145985402	113124087591241
C1	Controls	13 weeks	0.417751479289941	664224852071006
C1	Controls	13 weeks	0.402906208718626	12892998678996
P2	Patients	13 weeks	0.370892018779343	823380281690141
P2	Patients	13 weeks	0.299145299145299	129230769230769
P2	Patients	13 weeks	0.400479616306954	973165467625899
P2	Patients	13 weeks	0.291917973462002	862617611580217

## Sheet: Figure 5D
weeks	cell_line	area	genotype
4 Weeks	P2	592698.71	Patient
4 Weeks	P2	535412.8	Patient
4 Weeks	P2	507348.79	Patient
4 Weeks	P2	525655.8	Patient
4 Weeks	P2	547049.07	Patient
13 Weeks	P2	2052300.36	Patient
13 Weeks	P2	2062523.6	Patient
13 Weeks	P2	2895168.33	Patient
13 Weeks	P2	2245173.34	Patient
13 Weeks	P2	2150458	Patient
13 Weeks	P2	2247599.54	Patient
13 Weeks	P2	2113567.23	Patient
13 Weeks	P2	2690340.59	Patient
13 Weeks	P2	2305672.95	Patient
13 Weeks	P2	NA	Patient
4 Weeks	P2_rescue	515493.19	Rescue
4 Weeks	P2_rescue	624337.4	Rescue
4 Weeks	P2_rescue	583235.04	Rescue
4 Weeks	P2_rescue	525500.01	Rescue
4 Weeks	P2_rescue	513275.69	Rescue
13 Weeks	P2_rescue	1147595.25	Rescue
13 Weeks	P2_rescue	1877613.56	Rescue
13 Weeks	P2_rescue	946334.24	Rescue
13 Weeks	P2_rescue	2209039.46	Rescue
13 Weeks	P2_rescue	1078987.55	Rescue
13 Weeks	P2_rescue	1120772.2	Rescue
13 Weeks	P2_rescue	1884829.96	Rescue
13 Weeks	P2_rescue	2170780.07	Rescue
13 Weeks	P2_rescue	2012060.6	Rescue
13 Weeks	P2_rescue	862267.25	Rescue

[truncated: 6 more sheets: Figure 5E-F, Figure s1A, Figure s1B, Figure s2A, Figure s2B, Figure s2C]
